# Supplementary material for: Global transcriptomic characterization of T cells in individuals with chronic HIV-1 infection
Source: Cell Discov. 2022 Mar 28;8:29. doi: 10.1038/s41421-021-00367-x (PMC8964811; doi:10.1038/s41421-021-00367-x)
Supplement: Supplementary file 2 — Supplementary Table 1 [file 41421_2021_367_MOESM2_ESM.xlsx]

## Sheet: Sheet1
Table S1. Characteristics and laboratory findings of participating HDs and of individuals with HIV-1 infection
Characteristics	Treatment naïve									ART								Healthy donor
PatientID	P01	P02	P03	P04	P05	P06	P07	P08	P09	P07-2	P08-2	P09-2	P10	P11	P12	P13	P14	HD01	HD02	HD03	HD04
SampleID	TP01	TP02	TP03	TP04	TP05	TP06	TP07	TP08	TP09	ART01	ART02	ART03	ART04	ART05	ART06	ART07	ART08	HD01	HD02	HD03	HD04
Gender	Male	Male	Male	Male	Male	Male	Male	Male	Male	Male	Male	Male	Male	Male	Male	Male	Male	Male	Male	Male	Male
Age (years)	26	40	23	43	23	30	21	25	30	21	25	30	24	29	32	37	34	27	31	27	30
Transmission	MSM	MSM	MSM	MSM	Unknown	MSM	MSM	MSM	MSM	MSM	MSM	MSM	MSM	MSM	MSM	Unknown	MSM
CD4+ T cell nadir (cells per μl)	254	383	138	289	541	198	302	251	448	302	251	448	208	251	242	85	32
WHO clinical stage at ART initiation	I	I	I	I	I	I	I	I	I	I	I	I	I	I	I	III	III
Baseline data at sampling time
ART regimen	-	-	-	-	-	-	-	-	-	3TC/TDF/EFV	3TC/TDF/EFV	3TC/TDF/EFV	3TC/TDF/EFV	3TC/AZT/NVP	3TC/TDF/EFV	3TC/TDF/EFV	3TC/TDF/EFV	-	-	-	-
Time on ART (months)	-	-	-	-	-	-	-	-	-	7	7	7	24	70	24	25	59
CD4+ T cell count (per μl)	348	383	176	289	541	198	302	266	448	423	459	627	457	459	311	193	180	816	525	1134	822
CD8+ T cell count (per μl)	1352	1659	661	854	874	998	1450	1049	935	636	1047	746	604	618	460	755	369	634	352	940	621
CD4:CD8 ratio	0.26	0.23	0.27	0.34	0.62	0.2	0.21	0.25	0.48	0.665094	0.438395	0.840483	0.756623	0.742718	0.676087	0.255629	0.49	1.29	1.49	1.21	1.32
Viral load (log10 copies/ml)	4.51	4.45	5.1	5.28	4.67	6.09	6.5	4.13	4.12	<LOD	<LOD	<LOD	<LOD	<LOD	<LOD	<LOD	<LOD	-	-	-	-
Opportunistic infection	-	-	-	-	-	-	-	-	-	-	-	-	-	-	-	-	-	-	-	-	-
Blood routine
Leucocytes count, ×109/L	5.76	6.44	6.04	3.91	7.38	3.73	4.44	5.16	4.8	3.63	4.4	4.22	4.11	5.22	5.03	4.98	3.59	4.54	4.27	5.65	6.41
Lymphocytes count, ×109/L	2.04	2.1	1.41	1.33	2.3	1.43	1.86	1.54	1.58	1.25	1.95	1.7	1.33	1.58	1.36	1.07	1.65	2.03	1.51	2.13	2.19
Neutrophils count, ×109/L	2.85	3.65	3.99	2.3	4.5	1.81	2.18	3.37	2.92	2.11	2.22	2.28	2.37	3.09	3.29	3.52	1.71	2.19	2.29	2.98	3.67
Monocytes count, ×109/L	0.3	0.48	0.28	0.21	0.42	0.41	0.31	0.23	0.24	0.21	0.2	0.19	0.37	0.41	0.34	0.32	0.19	0.24	0.24	0.41	0.41
Platelets count,×109/L	258	287	230	249	247	174	174	241	268	189	225	276	179	176	187	257	269	183	187	254	239
Blood biochemistry
Albumin, g/L	45	43	44	43	45	44	46	43	47	50	48	49	43	45	46	46	45	46	46	51	42
Alanine aminotransferase, U/L	36	13	10	34	10	11	40	8	25	51	14	22	11	17	39	14	41	38	14	35	15
Aspartate aminotransferase, U/L	26	13	18	19	21	14	27	20	22	35	23	23	15	15	30	13	35	28	21	25	20
Total bilirubin, μmol/L	10.4	9.8	8.6	20.4	8.3	3.8	7.6	4.1	9	7.8	11	6.5	7.9	15.3	3.5	10	10.6	12.2	10.1	10.6	9.7
Serum creatinine, μmol/L	81	82	96	112	87	77	65	72	96	77	72	98	91	80	87	85	64	79	73	89	82
Estimated glomerular filtration rate, mL/(min*1.73m2)	115	103	96	69	108	116	132	123	91	122	123	88	103	115	101	100	121	101	115	100	94
MSM: man who have sex with men
3TC: lamivudine
TDF:tenofovirdisoproxil;
EFV:efavirenz;
AZT: azidothymidine;
NVP:nevirapine
<LOD: below the limit of detection of 1.9 log10 copies/ml
一: not available
