# Supplementary material for: Global transcriptomic characterization of T cells in individuals with chronic HIV-1 infection
Source: Cell Discov. 2022 Mar 28;8:29. doi: 10.1038/s41421-021-00367-x (PMC8964811; doi:10.1038/s41421-021-00367-x)
Supplement: Supplementary file 3 — Supplementary Table 2 [file 41421_2021_367_MOESM3_ESM.xlsx]

## Sheet: HIV.CD4.metadata
Table S2. TCR typing of CD4+ T cells
CellName	PatientName	FinalCellType	Condition	CloneConsensusInfo	CellConsensusCounts	FinalCloneType	ClonalExpansion
HD_HD02_AAACCTGAGGCACATG	HD02	CD4+ Naive	HD	HD02_clonotype66_consensus_1:519:TRB:TRBV20-1:None:TRBJ2-3:TRBC2:CSAPSPTDTQYF:TGCAGTGCACCCAGCCCCACAGATACGCAGTATTTT:8933:12;HD02_clonotype66_consensus_2:500:TRA:TRAV9-2:None:TRAJ29:TRAC:CALSLTSSGNTPLVF:TGTGCTCTGAGTCTTACGTCTTCAGGAAACACACCTCTTGTCTTT:5175:5	HD02_clonotype66_consensus_1:8933:12;HD02_clonotype66_consensus_2:5175:5	CloneType_1	NoClonal
HD_HD02_AAACCTGAGTTGCAGG	HD02	CD4+ Naive	HD	HD02_clonotype67_consensus_1:538:TRA:TRAV9-2:None:TRAJ6:TRAC:CALLLSGGSYIPTF:TGTGCTCTTCTACTATCAGGAGGAAGCTACATACCTACATTT:3364:3;HD02_clonotype67_consensus_2:660:TRB:TRBV4-1:None:TRBJ2-1:TRBC2:CASSPAWERYNEQFF:TGCGCCAGCAGCCCCGCGTGGGAACGGTACAATGAGCAGTTCTTC:5959:8	HD02_clonotype67_consensus_1:3364:3;HD02_clonotype67_consensus_2:5959:8	CloneType_2	NoClonal
HD_HD02_AAACCTGGTACTCGCG	HD02	CD4+ Naive	HD	HD02_clonotype69_consensus_1:472:TRA:TRAV34:None:TRAJ45:TRAC:CGADDTGGGADGLTF:TGTGGAGCAGACGATACAGGAGGAGGTGCTGACGGACTCACCTTT:1364:2;HD02_clonotype69_consensus_2:719:TRB:TRBV6-6:None:TRBJ2-3:TRBC2:CASSYAGTDTQYF:TGTGCCAGCAGTTATGCAGGCACAGATACGCAGTATTTT:6262:8	HD02_clonotype69_consensus_1:1364:2;HD02_clonotype69_consensus_2:6262:8	CloneType_3	NoClonal
HD_HD02_AAACCTGTCCACTGGG	HD02	CD4+ Naive	HD	HD02_clonotype70_consensus_1:496:TRA:TRAV13-1:None:TRAJ40:TRAC:CAAHSTYKYIF:TGTGCAGCGCATAGTACCTACAAATACATCTTT:933:1;HD02_clonotype70_consensus_2:693:TRB:TRBV12-3:TRBD2:TRBJ2-7:TRBC2:CASSRSLAGGPHEQYF:TGTGCCAGCAGCCGGAGCCTAGCGGGAGGGCCCCACGAGCAGTACTTC:11333:15	HD02_clonotype70_consensus_1:933:1;HD02_clonotype70_consensus_2:11333:15	CloneType_4	NoClonal
HD_HD02_AAACGGGCAAAGGCGT	HD02	CD4+ Naive	HD	NA	NA	NA	NON-TCR
HD_HD02_AAACGGGCAGCCTTGG	HD02	CD4+ Naive	HD	HD02_clonotype74_consensus_1:693:TRB:TRBV6-6:None:TRBJ2-7:TRBC2:CASSYDISGLYEQYF:TGTGCCAGCAGTTACGACATATCCGGGCTCTACGAGCAGTACTTC:7122:9;HD02_clonotype74_consensus_2:554:TRA:TRAV12-3:None:TRAJ40:TRAC:CAMKASGTYKYIF:TGTGCAATGAAAGCCTCAGGAACCTACAAATACATCTTT:1873:2;HD02_clonotype74_consensus_3:549:TRA:TRAV38-2DV8:None:TRAJ10:TRAC:CAYRDSTGGGNKLTF:TGTGCTTATAGGGACTCCACGGGAGGAGGAAACAAACTCACCTTT:1964:2	HD02_clonotype74_consensus_1:7122:9;HD02_clonotype74_consensus_2:1873:2;HD02_clonotype74_consensus_3:1964:2	CloneType_5	NoClonal
HD_HD02_AAACGGGGTTTGACAC	HD02	CD4+ Naive	HD	NA	NA	NA	NON-TCR
HD_HD02_AAAGTAGCAGCGTAAG	HD02	CD4+ Naive	HD	HD02_clonotype95_consensus_1:546:TRA:TRAV29DV5:None:TRAJ45:TRAC:CAAQASGGGADGLTF:TGTGCAGCACAGGCTTCAGGAGGAGGTGCTGACGGACTCACCTTT:2277:3;HD02_clonotype95_consensus_2:637:TRB:TRBV30:TRBD2:TRBJ2-3:TRBC2:CAVSSGLAGADTQYF:TGTGCCGTTTCCTCGGGACTAGCGGGAGCAGATACGCAGTATTTT:7096:10	HD02_clonotype95_consensus_1:2277:3;HD02_clonotype95_consensus_2:7096:10	CloneType_6	NoClonal
HD_HD02_AAAGTAGCAGGAATCG	HD02	CD4+ Naive	HD	HD02_clonotype96_consensus_1:540:TRA:TRAV25:None:TRAJ37:TRAC:CGSSNTGKLIF:TGTGGCTCTAGCAACACAGGCAAACTAATCTTT:1206:1;HD02_clonotype96_consensus_2:746:TRB:TRBV6-3:TRBD2:TRBJ2-1:TRBC2:CASSYQGRYNEQFF:TGTGCCAGCAGTTACCAGGGACGTTACAATGAGCAGTTCTTC:6966:10	HD02_clonotype96_consensus_1:1206:1;HD02_clonotype96_consensus_2:6966:10	CloneType_7	NoClonal
HD_HD02_AAAGTAGGTCGATTGT	HD02	CD4+ Naive	HD	HD02_clonotype99_consensus_1:553:TRA:TRAV12-3:None:TRAJ49:TRAC:CAMSRNTGNQFYF:TGTGCAATGAGCCGGAACACCGGTAACCAGTTCTATTTT:3091:3;HD02_clonotype99_consensus_2:549:TRB:TRBV3-1:TRBD1:TRBJ2-7:TRBC2:CASSLQGREQYF:TGTGCCAGCAGCCTGCAGGGTCGTGAGCAGTACTTC:11819:15;HD02_clonotype99_consensus_3:582:TRA:TRAV29DV5:None:TRAJ52:TRAC:CAGGTSYGKLTF:TGCGCTGGTGGTACTAGCTATGGAAAGCTGACATTT:4912:6	HD02_clonotype99_consensus_1:3091:3;HD02_clonotype99_consensus_2:11819:15;HD02_clonotype99_consensus_3:4912:6	CloneType_8	NoClonal
HD_HD02_AAAGTAGTCCTTGACC	HD02	CD4+ Naive	HD	HD02_clonotype101_consensus_1:463:TRA:TRAV12-3:None:TRAJ32:TRAC:CAMSVNYGGATNKLIF:TGTGCAATGAGCGTAAATTATGGTGGTGCTACAAACAAGCTCATCTTT:957:1;HD02_clonotype101_consensus_2:711:TRB:TRBV10-2:TRBD2:TRBJ2-2:TRBC2:CAVRGSGGTTGELFF:TGCGCCGTACGCGGGAGCGGGGGGACCACCGGGGAGCTGTTTTTT:11269:13	HD02_clonotype101_consensus_1:957:1;HD02_clonotype101_consensus_2:11269:13	CloneType_9	NoClonal
HD_HD02_AAAGTAGTCTCCAACC	HD02	CD4+ Naive	HD	HD02_clonotype102_consensus_1:536:TRB:TRBV18:TRBD2:TRBJ2-7:TRBC2:CASSPGEREYEQYF:TGTGCCAGCTCACCAGGCGAGAGGGAATACGAGCAGTACTTC:1455:3;HD02_clonotype102_consensus_2:500:TRA:TRAV9-2:None:TRAJ45:TRAC:CALSDSGGGADGLTF:TGTGCTCTGAGTGATTCAGGAGGAGGTGCTGACGGACTCACCTTT:2169:3	HD02_clonotype102_consensus_1:1455:3;HD02_clonotype102_consensus_2:2169:3	CloneType_10	NoClonal
HD_HD02_AAAGTAGTCTTGACGA	HD02	CD4+ Naive	HD	HD02_clonotype104_consensus_1:673:TRB:TRBV5-6:None:TRBJ2-7:TRBC2:CASSLPSAATQQYF:TGTGCCAGCAGCTTGCCGAGCGCCGCTACGCAGCAGTACTTC:3725:6;HD02_clonotype104_consensus_2:507:TRA:TRAV17:None:TRAJ42:TRAC:CATAPYGGSQGNLIF:TGTGCTACGGCCCCTTATGGAGGAAGCCAAGGAAATCTCATCTTT:2375:2	HD02_clonotype104_consensus_1:3725:6;HD02_clonotype104_consensus_2:2375:2	CloneType_11	NoClonal
HD_HD02_AAATGCCTCAATCTCT	HD02	CD4+ Naive	HD	HD02_clonotype110_consensus_1:646:TRA:TRAV8-4:None:TRAJ15:TRAC:CAVSDRTGTALIF:TGTGCTGTGAGTGATCGGACAGGAACTGCTCTGATCTTT:2098:3;HD02_clonotype110_consensus_2:697:TRB:TRBV5-4:None:TRBJ1-1:TRBC1:CASSFPENTEAFF:TGTGCCAGCAGCTTCCCAGAAAACACTGAAGCTTTCTTT:3847:5	HD02_clonotype110_consensus_1:2098:3;HD02_clonotype110_consensus_2:3847:5	CloneType_12	NoClonal
HD_HD02_AAATGCCTCGATGAGG	HD02	CD4+ Naive	HD	HD02_clonotype113_consensus_1:552:TRA:TRAV17:None:TRAJ39:TRAC:CATANNAGNMLTF:TGTGCTACGGCCAATAATGCAGGCAACATGCTCACCTTT:5578:6;HD02_clonotype113_consensus_2:544:TRB:TRBV20-1:TRBD2:TRBJ2-7:TRBC2:CSALPPASGGYEQYF:TGCAGTGCTCTTCCCCCGGCTAGCGGAGGCTACGAGCAGTACTTC:5849:8;HD02_clonotype113_consensus_3:521:TRB:TRBV6-4:TRBD2:TRBJ2-5:TRBC2:CASRRPGLRAWETQYF:TGTGCCAGCAGAAGGCCGGGACTGAGAGCGTGGGAGACCCAGTACTTC:2345:3	HD02_clonotype113_consensus_1:5578:6;HD02_clonotype113_consensus_2:5849:8;HD02_clonotype113_consensus_3:2345:3	CloneType_13	NoClonal
HD_HD02_AAATGCCTCGTCTGCT	HD02	CD4+ Naive	HD	HD02_clonotype114_consensus_1:677:TRB:TRBV5-1:TRBD1:TRBJ1-1:TRBC1:CASSLDVGDTEAFF:TGCGCCAGCAGCTTGGATGTGGGGGACACTGAAGCTTTCTTT:5304:8;HD02_clonotype114_consensus_2:606:TRA:TRAV36DV7:None:TRAJ42:TRAC:CVRGSQGNLIF:TGTGTTAGAGGAAGCCAAGGAAATCTCATCTTT:584:1	HD02_clonotype114_consensus_1:5304:8;HD02_clonotype114_consensus_2:584:1	CloneType_14	NoClonal
HD_HD02_AACACGTAGCTCCTCT	HD02	CD4+ Naive	HD	HD02_clonotype115_consensus_1:686:TRB:TRBV5-1:TRBD1:TRBJ2-7:TRBC2:CASSLRQGAHEQYF:TGCGCCAGCAGCTTGCGACAGGGGGCCCACGAGCAGTACTTC:17224:21;HD02_clonotype115_consensus_2:572:TRA:TRAV29DV5:None:TRAJ33:TRAC:CAASTFDYQLIW:TGTGCAGCAAGCACTTTCGACTATCAGTTAATCTGG:1048:2	HD02_clonotype115_consensus_1:17224:21;HD02_clonotype115_consensus_2:1048:2	CloneType_15	NoClonal
HD_HD02_AACCATGAGTGGCACA	HD02	CD4+ Naive	HD	HD02_clonotype125_consensus_1:707:TRB:TRBV5-4:TRBD1:TRBJ2-1:TRBC2:CASSKDRGNYNEQFF:TGTGCCAGCAGCAAAGACAGGGGAAACTACAATGAGCAGTTCTTC:5315:8;HD02_clonotype125_consensus_2:650:TRA:TRAV8-4:None:TRAJ12:TRAC:CAVTKDSSYKLIF:TGTGCTGTGACCAAGGATAGCAGCTATAAATTGATCTTC:3874:5	HD02_clonotype125_consensus_1:5315:8;HD02_clonotype125_consensus_2:3874:5	CloneType_16	NoClonal
HD_HD02_AACCATGTCCGGGTGT	HD02	CD4+ Naive	HD	HD02_clonotype127_consensus_1:524:TRA:TRAV26-1:None:TRAJ34:TRAC:CIVRGLSYNTDKLIF:TGCATCGTCAGGGGACTATCTTATAACACCGACAAGCTCATCTTT:1854:2;HD02_clonotype127_consensus_2:734:TRB:TRBV11-3:None:TRBJ2-1:TRBC2:CASSLDVTSSYNEQFF:TGTGCCAGCAGCTTAGATGTGACTTCCTCCTACAATGAGCAGTTCTTC:3237:5	HD02_clonotype127_consensus_1:1854:2;HD02_clonotype127_consensus_2:3237:5	CloneType_17	NoClonal
HD_HD02_AACCGCGAGTTCCACA	HD02	CD4+ Naive	HD	HD02_clonotype132_consensus_1:592:TRA:TRAV19:None:TRAJ47:TRAC:CALAEYGNKLVF:TGTGCTCTGGCGGAATATGGAAACAAGCTGGTCTTT:991:1;HD02_clonotype132_consensus_2:751:TRB:TRBV7-2:TRBD2:TRBJ2-1:TRBC2:CASSIRTSGGYSSYNEQFF:TGTGCCAGCAGCATCAGGACTAGCGGGGGCTATAGCTCCTACAATGAGCAGTTCTTC:6159:8	HD02_clonotype132_consensus_1:991:1;HD02_clonotype132_consensus_2:6159:8	CloneType_18	NoClonal
HD_HD02_AACCGCGGTGACGCCT	HD02	CD4+ Naive	HD	NA	NA	NA	NON-TCR
HD_HD02_AACGTTGAGAGGGATA	HD02	CD4+ Naive	HD	NA	NA	NA	NON-TCR
HD_HD02_AACGTTGAGGGTATCG	HD02	CD4+ Naive	HD	HD02_clonotype137_consensus_1:552:TRA:TRAV14DV4:None:TRAJ36:TRAC:CAMREGPQTGANNLFF:TGTGCAATGAGAGAGGGCCCACAAACTGGGGCAAACAACCTCTTCTTT:1827:2;HD02_clonotype137_consensus_2:698:TRB:TRBV20-1:TRBD1:TRBJ1-4:TRBC1:CSASKGVEEKLFF:TGCAGTGCTAGCAAGGGGGTCGAAGAAAAACTGTTTTTT:3679:5	HD02_clonotype137_consensus_1:1827:2;HD02_clonotype137_consensus_2:3679:5	CloneType_19	NoClonal
HD_HD02_AACGTTGCATTCTCAT	HD02	CD4+ Naive	HD	HD02_clonotype140_consensus_1:713:TRB:TRBV20-1:TRBD2:TRBJ2-1:TRBC2:CSARDAGTVSYNEQFF:TGCAGTGCTAGAGACGCTGGGACGGTGAGTTACAATGAGCAGTTCTTC:8286:12;HD02_clonotype140_consensus_2:519:TRA:TRAV30:None:TRAJ24:TRAC:CGTLTTDSWGKLQF:TGTGGCACGCTGACAACTGACAGCTGGGGGAAATTGCAGTTT:7492:9	HD02_clonotype140_consensus_1:8286:12;HD02_clonotype140_consensus_2:7492:9	CloneType_20	NoClonal
HD_HD02_AACGTTGGTCTGGTCG	HD02	CD4+ Naive	HD	HD02_clonotype141_consensus_1:681:TRB:TRBV5-1:TRBD1:TRBJ1-5:TRBC1:CASSLGGGSNQPQHF:TGCGCCAGCAGCTTGGGAGGGGGGAGCAATCAGCCCCAGCATTTT:5647:7;HD02_clonotype141_consensus_2:524:TRA:TRAV13-2:None:TRAJ39:TRAC:CAEGPNNAGNMLTF:TGTGCAGAGGGGCCTAATAATGCAGGCAACATGCTCACCTTT:1209:2	HD02_clonotype141_consensus_1:5647:7;HD02_clonotype141_consensus_2:1209:2	CloneType_21	NoClonal
HD_HD02_AACGTTGTCGGGAGTA	HD02	CD4+ Naive	HD	HD02_clonotype143_consensus_1:651:TRA:TRAV8-2:None:TRAJ47:TRAC:CVVRRAGNKLVF:TGTGTTGTGAGGCGTGCTGGAAACAAGCTGGTCTTT:976:2;HD02_clonotype143_consensus_2:699:TRB:TRBV7-2:TRBD1:TRBJ1-1:TRBC1:CASSYRQVLNTEAFF:TGTGCCAGCAGCTACCGACAGGTCTTGAACACTGAAGCTTTCTTT:11424:14	HD02_clonotype143_consensus_1:976:2;HD02_clonotype143_consensus_2:11424:14	CloneType_22	NoClonal
HD_HD02_AACTCAGAGAAGGTGA	HD02	CD4+ Naive	HD	HD02_clonotype145_consensus_1:566:TRA:TRAV19:None:TRAJ31:TRAC:CALSATINARLMF:TGTGCTCTGAGTGCAACGATCAATGCCAGACTCATGTTT:3986:5;HD02_clonotype145_consensus_2:622:TRB:TRBV6-3:None:TRBJ2-5:TRBC1:CASSYGQETQYF:TGTGCCAGCAGTTACGGCCAAGAGACCCAGTACTTC:5990:8	HD02_clonotype145_consensus_1:3986:5;HD02_clonotype145_consensus_2:5990:8	CloneType_23	NoClonal
HD_HD02_AACTCAGAGGGTCTCC	HD02	CD4+ Naive	HD	NA	NA	NA	NON-TCR
HD_HD02_AACTCAGGTGGTCTCG	HD02	CD4+ Naive	HD	HD02_clonotype150_consensus_1:572:TRA:TRAV26-1:None:TRAJ49:TRAC:CIGPNTGNQFYF:TGCATCGGCCCGAACACCGGTAACCAGTTCTATTTT:1183:1;HD02_clonotype150_consensus_2:686:TRB:TRBV12-5:None:TRBJ2-5:TRBC2:CASGQGETQYF:TGTGCTAGTGGTCAAGGGGAGACCCAGTACTTC:6001:7	HD02_clonotype150_consensus_1:1183:1;HD02_clonotype150_consensus_2:6001:7	CloneType_24	NoClonal
HD_HD02_AACTCTTCATCTCGCT	HD02	CD4+ Naive	HD	NA	NA	NA	NON-TCR
HD_HD02_AACTCTTTCACCGTAA	HD02	CD4+ Naive	HD	NA	NA	NA	NON-TCR
HD_HD02_AACTCTTTCATGCAAC	HD02	CD4+ Naive	HD	HD02_clonotype167_consensus_1:750:TRB:TRBV9:TRBD1:TRBJ2-7:TRBC2:CASSVGGQASYEQYF:TGTGCCAGCAGCGTAGGGGGACAGGCCTCCTACGAGCAGTACTTC:7466:11;HD02_clonotype167_consensus_2:512:TRA:TRAV17:None:TRAJ17:TRAC:CATVQAAGNKLTF:TGTGCTACGGTCCAAGCTGCAGGCAACAAGCTAACTTTT:2812:3	HD02_clonotype167_consensus_1:7466:11;HD02_clonotype167_consensus_2:2812:3	CloneType_25	NoClonal
HD_HD02_AACTCTTTCCGCATCT	HD02	CD4+ Naive	HD	NA	NA	NA	NON-TCR
HD_HD02_AACTCTTTCGACAGCC	HD02	CD4+ Naive	HD	HD02_clonotype168_consensus_1:615:TRB:TRBV4-2:TRBD2:TRBJ2-5:TRBC2:CASSLRHSGEETQYF:TGTGCCAGCAGCCTTCGCCATAGCGGGGAAGAGACCCAGTACTTC:3160:5;HD02_clonotype168_consensus_2:582:TRA:TRAV14DV4:None:TRAJ49:TRAC:CAMREENTGNQFYF:TGTGCAATGAGAGAGGAAAACACCGGTAACCAGTTCTATTTT:6346:8	HD02_clonotype168_consensus_1:3160:5;HD02_clonotype168_consensus_2:6346:8	CloneType_26	NoClonal
HD_HD02_AACTGGTGTAGCCTAT	HD02	CD4+ Naive	HD	HD02_clonotype174_consensus_1:507:TRB:TRBV12-3:TRBD2:TRBJ1-1:TRBC1:CASRLREGGTEAFF:TGTGCCAGCAGGTTAAGGGAAGGAGGCACTGAAGCTTTCTTT:5163:6;HD02_clonotype174_consensus_2:578:TRA:TRAV29DV5:None:TRAJ48:TRAC:CAASASNFGNEKLTF:TGTGCAGCAAGCGCGTCTAACTTTGGAAATGAGAAATTAACCTTT:2834:3	HD02_clonotype174_consensus_1:5163:6;HD02_clonotype174_consensus_2:2834:3	CloneType_27	NoClonal
HD_HD02_AACTTTCAGGGTCGAT	HD02	CD4+ Naive	HD	HD02_clonotype179_consensus_1:728:TRB:TRBV3-1:TRBD2:TRBJ2-7:TRBC2:CASSQDGNEGYEQYF:TGTGCCAGCAGCCAAGATGGTAATGAGGGCTACGAGCAGTACTTC:7185:10;HD02_clonotype179_consensus_2:510:TRA:TRAV2:None:TRAJ8:TRAC:CAVEEPMNTGFQKLVF:TGTGCTGTGGAGGAACCCATGAACACAGGCTTTCAGAAACTTGTATTT:2099:3	HD02_clonotype179_consensus_1:7185:10;HD02_clonotype179_consensus_2:2099:3	CloneType_28	NoClonal
HD_HD02_AACTTTCTCTTTACGT	HD02	CD4+ Naive	HD	HD02_clonotype187_consensus_1:670:TRA:TRAV8-3:None:TRAJ44:TRAC:CAASYTGTASKLTF:TGTGCTGCCTCATATACCGGCACTGCCAGTAAACTCACCTTT:608:1;HD02_clonotype187_consensus_2:508:TRB:TRBV12-3:TRBD1:TRBJ1-5:TRBC1:CASSNGQGPQHF:TGTGCCAGCAGCAATGGACAGGGTCCGCAGCATTTT:7923:10	HD02_clonotype187_consensus_1:608:1;HD02_clonotype187_consensus_2:7923:10	CloneType_29	NoClonal
HD_HD02_AAGACCTAGCGAAGGG	HD02	CD4+ Naive	HD	HD02_clonotype188_consensus_1:488:TRA:TRAV29DV5:None:TRAJ32:TRAC:CAAWRGATNKLIF:TGTGCAGCTTGGCGAGGTGCTACAAACAAGCTCATCTTT:1178:1;HD02_clonotype188_consensus_2:654:TRB:TRBV28:None:TRBJ1-4:TRBC1:CASSLIGYEGKLFF:TGTGCCAGCAGTTTAATAGGTTATGAGGGAAAACTGTTTTTT:4322:5	HD02_clonotype188_consensus_1:1178:1;HD02_clonotype188_consensus_2:4322:5	CloneType_30	NoClonal
HD_HD02_AAGACCTTCAGCGATT	HD02	CD4+ Naive	HD	NA	NA	NA	NON-TCR
HD_HD02_AAGCCGCAGGTACTCT	HD02	CD4+ Naive	HD	NA	NA	NA	NON-TCR
HD_HD02_AAGCCGCCATCAGTCA	HD02	CD4+ Naive	HD	HD02_clonotype201_consensus_1:516:TRA:TRAV12-1:None:TRAJ7:TRAC:CAVNIHGNNRLAF:TGTGCGGTGAACATCCATGGGAACAACAGACTCGCTTTT:1422:2;HD02_clonotype201_consensus_2:487:TRA:TRAV2:None:TRAJ15:TRAC:CAVGNQAGTALIF:TGTGCTGTGGGAAACCAGGCAGGAACTGCTCTGATCTTT:2646:2;HD02_clonotype201_consensus_3:477:TRB:TRBV28:TRBD1:TRBJ1-5:TRBC1:CASRYPDRDNQPQHF:TGTGCCAGCAGATACCCGGACAGGGACAATCAGCCCCAGCATTTT:1005:1	HD02_clonotype201_consensus_1:1422:2;HD02_clonotype201_consensus_2:2646:2;HD02_clonotype201_consensus_3:1005:1	CloneType_31	NoClonal
HD_HD02_AAGCCGCGTACGAAAT	HD02	CD4+ Naive	HD	NA	NA	NA	NON-TCR
HD_HD02_AAGCCGCTCAGTACGT	HD02	CD4+ Naive	HD	HD02_clonotype206_consensus_1:508:TRA:TRAV35:None:TRAJ37:TRAC:CAGQPSNTGKLIF:TGTGCTGGGCAGCCTAGCAACACAGGCAAACTAATCTTT:2149:2;HD02_clonotype206_consensus_2:697:TRB:TRBV20-1:TRBD1:TRBJ2-7:TRBC2:CSARDRGYEQYF:TGCAGTGCTAGAGATAGGGGGTACGAGCAGTACTTC:7508:11	HD02_clonotype206_consensus_1:2149:2;HD02_clonotype206_consensus_2:7508:11	CloneType_32	NoClonal
HD_HD02_AAGCCGCTCATATCGG	HD02	CD4+ Naive	HD	HD02_clonotype207_consensus_1:528:TRB:TRBV20-1:TRBD2:TRBJ2-5:TRBC2:CSASGLAGGAETQYF:TGCAGTGCCAGCGGGCTAGCGGGAGGAGCAGAGACCCAGTACTTC:4634:8;HD02_clonotype207_consensus_2:515:TRA:TRAV21:None:TRAJ13:TRAC:CAVAGGYQKVTF:TGTGCTGTGGCTGGGGGTTACCAGAAAGTTACCTTT:3066:4	HD02_clonotype207_consensus_1:4634:8;HD02_clonotype207_consensus_2:3066:4	CloneType_33	NoClonal
HD_HD02_AAGCCGCTCTGCCAGG	HD02	CD4+ Naive	HD	HD02_clonotype209_consensus_1:686:TRA:TRAV3:None:TRAJ29:TRAC:CAVRDWGNTPLVF:TGTGCTGTGAGAGACTGGGGAAACACACCTCTTGTCTTT:4166:6;HD02_clonotype209_consensus_2:417:TRB:TRBV10-2:TRBD1:TRBJ2-3:TRBC2:CASSEGQGDTQYF:TGCGCCAGCAGTGAAGGGCAGGGGGATACGCAGTATTTT:1106:1	HD02_clonotype209_consensus_1:4166:6;HD02_clonotype209_consensus_2:1106:1	CloneType_34	NoClonal
HD_HD02_AAGGAGCCACGTGAGA	HD02	CD4+ Naive	HD	HD02_clonotype210_consensus_1:542:TRB:TRBV20-1:TRBD2:TRBJ2-7:TRBC2:CSARDVARGHYEQYF:TGCAGTGCTAGAGATGTGGCCCGAGGGCACTACGAGCAGTACTTC:6002:7;HD02_clonotype210_consensus_2:476:TRA:TRAV13-2:None:TRAJ49:TRAC:CAENMYGNQFYF:TGTGCAGAGAATATGTACGGTAACCAGTTCTATTTT:1449:2	HD02_clonotype210_consensus_1:6002:7;HD02_clonotype210_consensus_2:1449:2	CloneType_35	NoClonal
HD_HD02_AAGGAGCGTACACCGC	HD02	CD4+ Naive	HD	HD02_clonotype213_consensus_1:627:TRA:TRAV38-1:None:TRAJ43:TRAC:CAFLSYNNNDMRF:TGTGCTTTCCTCTCGTACAATAACAATGACATGCGCTTT:491:1;HD02_clonotype213_consensus_2:707:TRB:TRBV20-1:TRBD2:TRBJ2-7:TRBC2:CSAEGWRGGSYEQYF:TGCAGTGCTGAGGGGTGGCGGGGGGGGTCCTACGAGCAGTACTTC:8412:12	HD02_clonotype213_consensus_1:491:1;HD02_clonotype213_consensus_2:8412:12	CloneType_36	NoClonal
HD_HD02_AAGGAGCTCCCAAGAT	HD02	CD4+ Naive	HD	HD02_clonotype216_consensus_1:548:TRB:TRBV6-1:TRBD1:TRBJ2-2:TRBC2:CASSERTGANTGELFF:TGTGCCAGCAGTGAGAGGACAGGGGCGAACACCGGGGAGCTGTTTTTT:5433:6;HD02_clonotype216_consensus_2:700:TRA:TRAV5:None:TRAJ22:TRAC:CAAGSRSARQLTF:TGTGCAGCAGGGTCCCGTTCTGCAAGGCAACTGACCTTT:242:1	HD02_clonotype216_consensus_1:5433:6;HD02_clonotype216_consensus_2:242:1	CloneType_37	NoClonal
HD_HD02_AAGGAGCTCTCATTCA	HD02	CD4+ Naive	HD	NA	NA	NA	NON-TCR
HD_HD02_AAGGAGCTCTCGCTTG	HD02	CD4+ Naive	HD	HD02_clonotype218_consensus_1:512:TRB:TRBV12-3:TRBD2:TRBJ2-1:TRBC2:CASTPGDGSSYNEQFF:TGTGCCAGCACGCCAGGAGACGGGAGCTCCTACAATGAGCAGTTCTTC:1500:2;HD02_clonotype218_consensus_2:501:TRA:TRAV5:None:TRAJ31:TRAC:CAERSGDARLMF:TGTGCAGAGAGAAGTGGAGATGCCAGACTCATGTTT:1149:2;HD02_clonotype218_consensus_3:520:TRB:TRBV9:TRBD1:TRBJ1-1:TRBC1:CASRESAGGGDRWLNTEAFF:TGTGCCAGCAGGGAGTCCGCGGGCGGTGGGGACAGGTGGTTGAACACTGAAGCTTT…	HD02_clonotype218_consensus_1:1500:2;HD02_clonotype218_consensus_2:1149:2;HD02_clonotype218_consensus_3:2557:3	CloneType_38	NoClonal
HD_HD02_AAGGAGCTCTTACCTA	HD02	CD4+ Naive	HD	NA	NA	NA	NON-TCR
HD_HD02_AAGGCAGTCCGATATG	HD02	CD4+ Naive	HD	HD02_clonotype229_consensus_1:516:TRA:TRAV21:None:TRAJ26:TRAC:CAVFNYGQNFVF:TGTGCTGTCTTTAACTATGGTCAGAATTTTGTCTTT:2848:3;HD02_clonotype229_consensus_2:620:TRB:TRBV28:TRBD1:TRBJ2-3:TRBC2:CASSSPGQGVTDTQYF:TGTGCCAGCAGTTCACCGGGACAGGGAGTCACAGATACGCAGTATTTT:3477:4	HD02_clonotype229_consensus_1:2848:3;HD02_clonotype229_consensus_2:3477:4	CloneType_39	NoClonal
HD_HD02_AAGGCAGTCCTCATTA	HD02	CD4+ Naive	HD	HD02_clonotype230_consensus_1:1088:TRA:TRAV8-1:None:TRAJ48:TRAC:CAVKSNFGNEKLTF:TGTGCCGTGAAATCTAACTTTGGAAATGAGAAATTAACCTTT:2758:4;HD02_clonotype230_consensus_2:693:TRB:TRBV5-1:TRBD1:TRBJ2-3:TRBC1:CASSLDFGKGTDTQYF:TGCGCCAGCAGCTTGGATTTCGGGAAAGGAACAGATACGCAGTATTTT:5648:7	HD02_clonotype230_consensus_1:2758:4;HD02_clonotype230_consensus_2:5648:7	CloneType_40	NoClonal
HD_HD02_AAGGCAGTCGGCGCAT	HD02	CD4+ Naive	HD	HD02_clonotype231_consensus_1:533:TRA:TRAV41:None:TRAJ52:TRAC:CAVNLLNAGGTSYGKLTF:TGTGCTGTCAACTTACTAAATGCTGGTGGTACTAGCTATGGAAAGCTGACATTT:2811:3;HD02_clonotype231_consensus_2:981:TRB:TRBV13:TRBD1:TRBJ1-5:TRBC1:CASSLGGRQPQHF:TGTGCCAGCAGCTTAGGGGGGCGACAGCCCCAGCATTTT:3181:6	HD02_clonotype231_consensus_1:2811:3;HD02_clonotype231_consensus_2:3181:6	CloneType_41	NoClonal
HD_HD02_AAGGCAGTCTGTCTCG	HD02	CD4+ Naive	HD	HD02_clonotype232_consensus_1:716:TRB:TRBV20-1:TRBD2:TRBJ2-7:TRBC2:CSAVTSDRSSYEQYF:TGCAGTGCCGTTACTAGCGACAGGAGCTCCTACGAGCAGTACTTC:10683:14;HD02_clonotype232_consensus_2:505:TRA:TRAV20:None:TRAJ54:TRAC:CAVQAQGAQKLVF:TGTGCTGTGCAGGCCCAGGGAGCCCAGAAGCTGGTATTT:2694:3	HD02_clonotype232_consensus_1:10683:14;HD02_clonotype232_consensus_2:2694:3	CloneType_42	NoClonal
HD_HD02_AAGGCAGTCTTGCATT	HD02	CD4+ Naive	HD	HD02_clonotype233_consensus_1:517:TRA:TRAV29DV5:None:TRAJ3:TRAC:CAASARSSASKIIF:TGTGCAGCAAGCGCGCGGAGCAGTGCTTCCAAGATAATCTTT:1189:1;HD02_clonotype233_consensus_2:702:TRB:TRBV7-9:TRBD2:TRBJ2-5:TRBC2:CASSLAQETSGQETQYF:TGTGCCAGCAGCTTAGCGCAGGAAACTAGCGGGCAAGAGACCCAGTACTTC:2184:3	HD02_clonotype233_consensus_1:1189:1;HD02_clonotype233_consensus_2:2184:3	CloneType_43	NoClonal
HD_HD02_AAGGTTCAGATGTTAG	HD02	CD4+ Naive	HD	HD02_clonotype235_consensus_1:498:TRA:TRAV9-2:None:TRAJ23:TRAC:CALSGYNQGGKLIF:TGTGCTCTGAGTGGTTATAACCAGGGAGGAAAGCTTATCTTC:2232:2;HD02_clonotype235_consensus_2:698:TRB:TRBV20-1:TRBD1:TRBJ1-1:TRBC1:CSARGHGYTEAFF:TGCAGTGCTAGAGGACACGGGTACACTGAAGCTTTCTTT:6030:7	HD02_clonotype235_consensus_1:2232:2;HD02_clonotype235_consensus_2:6030:7	CloneType_44	NoClonal
HD_HD02_AAGGTTCAGGAATGGA	HD02	CD4+ Naive	HD	NA	NA	NA	NON-TCR
HD_HD02_AAGGTTCTCGTACGGC	HD02	CD4+ Naive	HD	NA	NA	NA	NON-TCR
HD_HD02_AAGTCTGCATTCTCAT	HD02	CD4+ Naive	HD	NA	NA	NA	NON-TCR
HD_HD02_AAGTCTGGTACAGTGG	HD02	CD4+ Naive	HD	HD02_clonotype247_consensus_1:745:TRA:TRAV12-3:None:TRAJ48:TRAC:CAMSAFGGNEKLTF:TGTGCAATGAGCGCTTTTGGAGGAAATGAGAAATTAACCTTT:3570:4;HD02_clonotype247_consensus_2:655:TRA:TRAV36DV7:None:TRAJ20:TRAC:CAVERGDDYKLSF:TGTGCTGTGGAAAGAGGTGACGACTACAAGCTCAGCTTT:1807:3;HD02_clonotype247_consensus_3:580:TRB:TRBV2:TRBD1:TRBJ2-7:TRBC2:CASSYRASSYEQYF:TGTGCCAGCAGTTACAGGGCCAGCTCCTACGAGCAGTACTTC:7188:10	HD02_clonotype247_consensus_1:3570:4;HD02_clonotype247_consensus_2:1807:3;HD02_clonotype247_consensus_3:7188:10	CloneType_45	NoClonal
HD_HD02_AAGTCTGGTCTCTCGT	HD02	CD4+ Naive	HD	NA	NA	NA	NON-TCR
HD_HD02_AATCCAGAGAGCTGCA	HD02	CD4+ Naive	HD	HD02_clonotype250_consensus_1:566:TRB:TRBV7-3:TRBD2:TRBJ2-1:TRBC2:CASSYGTSGYNEQFF:TGTGCCAGCAGCTACGGGACTAGCGGATACAATGAGCAGTTCTTC:6702:8;HD02_clonotype250_consensus_2:513:TRA:TRAV29DV5:None:TRAJ39:TRAC:CAATYAGNMLTF:TGTGCAGCCACGTATGCAGGCAACATGCTCACCTTT:2367:3	HD02_clonotype250_consensus_1:6702:8;HD02_clonotype250_consensus_2:2367:3	CloneType_46	NoClonal
HD_HD02_AATCCAGGTTACAGAA	HD02	CD4+ Naive	HD	HD02_clonotype257_consensus_1:531:TRA:TRAV27:None:TRAJ22:TRAC:CAGISSGSARQLTF:TGTGCAGGAATTTCTTCTGGTTCTGCAAGGCAACTGACCTTT:2883:3;HD02_clonotype257_consensus_2:910:TRB:TRBV11-2:TRBD1:TRBJ2-7:TRBC2:CASRRPGTGGYEQYF:TGTGCCAGCAGGCGTCCCGGGACAGGGGGCTACGAGCAGTACTTC:13126:21	HD02_clonotype257_consensus_1:2883:3;HD02_clonotype257_consensus_2:13126:21	CloneType_47	NoClonal
HD_HD02_AATCCAGTCTCTTATG	HD02	CD4+ Naive	HD	HD02_clonotype260_consensus_1:651:TRB:TRBV4-2:None:TRBJ1-3:TRBC1:CASSQGGNTIYF:TGTGCCAGCAGCCAAGGTGGAAACACCATATATTTT:6515:8;HD02_clonotype260_consensus_2:518:TRA:TRAV20:None:TRAJ34:TRAC:CAVQAQKSYNTDKLIF:TGTGCTGTGCAGGCACAGAAATCTTATAACACCGACAAGCTCATCTTT:1938:4	HD02_clonotype260_consensus_1:6515:8;HD02_clonotype260_consensus_2:1938:4	CloneType_48	NoClonal
HD_HD02_AATCCAGTCTGTCTCG	HD02	CD4+ Naive	HD	NA	NA	NA	NON-TCR
HD_HD02_AATCGGTGTATGAAAC	HD02	CD4+ Naive	HD	HD02_clonotype268_consensus_1:567:TRA:TRAV16:None:TRAJ43:TRAC:CALSNRYDNNDMRF:TGTGCTCTAAGTAACCGCTACGATAACAATGACATGCGCTTT:2521:4;HD02_clonotype268_consensus_2:537:TRA:TRAV27:None:TRAJ37:TRAC:CAGGGGSSNTGKLIF:TGTGCAGGAGGTGGAGGCTCTAGCAACACAGGCAAACTAATCTTT:1798:2;HD02_clonotype268_consensus_3:676:TRB:TRBV10-1:TRBD1:TRBJ1-6:TRBC1:CATSTGINSPLHF:TGCGCCACCTCGACAGGGATTAATTCACCCCTCCACTTT:2718:3	HD02_clonotype268_consensus_1:2521:4;HD02_clonotype268_consensus_2:1798:2;HD02_clonotype268_consensus_3:2718:3	CloneType_49	NoClonal
HD_HD02_AATCGGTTCAGTGCAT	HD02	CD4+ Naive	HD	NA	NA	NA	NON-TCR
HD_HD02_AATCGGTTCCGCAGTG	HD02	CD4+ Naive	HD	HD02_clonotype270_consensus_1:963:TRA:TRAV1-2:None:TRAJ41:TRAC:CAVRDVSNSGYALNF:TGTGCTGTGAGAGATGTGTCAAATTCCGGGTATGCACTCAACTTC:4271:5;HD02_clonotype270_consensus_2:706:TRB:TRBV20-1:TRBD1:TRBJ1-1:TRBC1:CSASDPRRGSNTEAFF:TGCAGTGCTAGCGATCCCAGAAGGGGGAGTAATACTGAAGCTTTCTTT:3007:4	HD02_clonotype270_consensus_1:4271:5;HD02_clonotype270_consensus_2:3007:4	CloneType_50	NoClonal
HD_HD02_AATCGGTTCGACGGAA	HD02	CD4+ Naive	HD	HD02_clonotype271_consensus_1:552:TRA:TRAV26-1:None:TRAJ52:TRAC:CIVRNAGGTSYGKLTF:TGCATCGTCAGAAATGCTGGTGGTACTAGCTATGGAAAGCTGACATTT:2781:3;HD02_clonotype271_consensus_2:486:TRB:TRBV28:None:TRBJ2-1:TRBC2:CASSPALYNEQFF:TGTGCCAGCAGCCCGGCATTGTACAATGAGCAGTTCTTC:6587:8	HD02_clonotype271_consensus_1:2781:3;HD02_clonotype271_consensus_2:6587:8	CloneType_51	NoClonal
HD_HD02_AATCGGTTCTTTAGGG	HD02	CD4+ Naive	HD	HD02_clonotype272_consensus_1:460:TRA:TRAV2:None:TRAJ13:TRAC:CAVGGYQKVTF:TGTGCTGTGGGGGGTTACCAGAAAGTTACCTTT:732:1;HD02_clonotype272_consensus_2:670:TRB:TRBV4-1:TRBD1:TRBJ1-2:TRBC1:CASSQPDRDSGYTF:TGCGCCAGCAGCCAACCGGACAGGGATAGCGGCTACACCTTC:11336:18	HD02_clonotype272_consensus_1:732:1;HD02_clonotype272_consensus_2:11336:18	CloneType_52	NoClonal
HD_HD02_ACACCAAAGGCGACAT	HD02	CD4+ Naive	HD	HD02_clonotype273_consensus_1:941:TRB:TRBV5-5:None:TRBJ2-1:TRBC2:CASSPPQPNEQFF:TGTGCCAGCAGCCCCCCGCAGCCCAATGAGCAGTTCTTC:14086:19;HD02_clonotype273_consensus_2:687:TRA:TRAV4:None:TRAJ22:TRAC:CLVGVSGSARQLTF:TGCCTCGTGGGTGTTTCTGGTTCTGCAAGGCAACTGACCTTT:4443:6	HD02_clonotype273_consensus_1:14086:19;HD02_clonotype273_consensus_2:4443:6	CloneType_53	NoClonal
HD_HD02_ACACCAACATCTACGA	HD02	CD4+ Naive	HD	HD02_clonotype277_consensus_1:466:TRA:TRAV4:None:TRAJ11:TRAC:CLVGDMNSGYSTLTF:TGCCTCGTGGGTGACATGAATTCAGGATACAGCACCCTCACCTTT:907:1;HD02_clonotype277_consensus_2:873:TRB:TRBV5-4:TRBD1:TRBJ2-7:TRBC2:CASSFGQGSSYEQYF:TGTGCCAGCAGCTTTGGTCAGGGGAGCTCCTACGAGCAGTACTTC:8323:11	HD02_clonotype277_consensus_1:907:1;HD02_clonotype277_consensus_2:8323:11	CloneType_54	NoClonal
HD_HD02_ACACCAATCCTTCAAT	HD02	CD4+ Naive	HD	NA	NA	NA	NON-TCR
HD_HD02_ACACCAATCTGGCGTG	HD02	CD4+ Naive	HD	HD02_clonotype280_consensus_1:526:TRB:TRBV3-1:None:TRBJ1-3:TRBC1:CASSPSGNTIYF:TGTGCCAGCAGCCCCTCTGGAAACACCATATATTTT:5534:9;HD02_clonotype280_consensus_2:557:TRA:TRAV23DV6:None:TRAJ12:TRAC:CAARKTDSSYKLIF:TGTGCAGCAAGAAAGACGGATAGCAGCTATAAATTGATCTTC:3305:4	HD02_clonotype280_consensus_1:5534:9;HD02_clonotype280_consensus_2:3305:4	CloneType_55	NoClonal
HD_HD02_ACACCAATCTGTTTGT	HD02	CD4+ Naive	HD	HD02_clonotype281_consensus_1:683:TRB:TRBV7-9:None:TRBJ2-7:TRBC1:CASSLGYYEQYF:TGTGCCAGCAGCTTAGGCTACTACGAGCAGTACTTC:20435:28;HD02_clonotype281_consensus_2:513:TRA:TRAV35:None:TRAJ44:TRAC:CAGLGRTGTASKLTF:TGTGCTGGGCTGGGGAGAACCGGCACTGCCAGTAAACTCACCTTT:1529:3	HD02_clonotype281_consensus_1:20435:28;HD02_clonotype281_consensus_2:1529:3	CloneType_56	NoClonal
HD_HD02_ACACCCTAGATGAGAG	HD02	CD4+ Naive	HD	NA	NA	NA	NON-TCR
HD_HD02_ACACCCTAGCTCCTTC	HD02	CD4+ Naive	HD	NA	NA	NA	NON-TCR
HD_HD02_ACACCCTGTTCAGTAC	HD02	CD4+ Naive	HD	HD02_clonotype290_consensus_1:589:TRA:TRAV17:None:TRAJ28:TRAC:CATDLKGAGSYQLTF:TGTGCTACGGACTTGAAAGGGGCTGGGAGTTACCAACTCACTTTC:1430:2;HD02_clonotype290_consensus_2:697:TRB:TRBV7-2:None:TRBJ2-3:TRBC2:CASSLLRATTLTDTQYF:TGTGCCAGCAGTCTCCTTCGGGCCACAACACTCACAGATACGCAGTATTTT:17749:22	HD02_clonotype290_consensus_1:1430:2;HD02_clonotype290_consensus_2:17749:22	CloneType_57	NoClonal
HD_HD02_ACACCCTTCGATAGAA	HD02	CD4+ Naive	HD	NA	NA	NA	NON-TCR
HD_HD02_ACACCGGAGGATATAC	HD02	CD4+ Naive	HD	NA	NA	NA	NON-TCR
HD_HD02_ACACCGGGTCTCCCTA	HD02	CD4+ Naive	HD	NA	NA	NA	NON-TCR
HD_HD02_ACACTGAGTCTCTCTG	HD02	CD4+ Naive	HD	HD02_clonotype306_consensus_1:558:TRA:TRAV5:None:TRAJ6:TRAC:CAERPPSGGSYIPTF:TGTGCAGAGAGGCCCCCATCAGGAGGAAGCTACATACCTACATTT:2749:3;HD02_clonotype306_consensus_2:505:TRB:TRBV7-2:TRBD2:TRBJ2-7:TRBC2:CASSPSGTSFHEQYF:TGTGCCAGCAGCCCTAGCGGGACCTCGTTCCACGAGCAGTACTTC:6052:9	HD02_clonotype306_consensus_1:2749:3;HD02_clonotype306_consensus_2:6052:9	CloneType_58	NoClonal
HD_HD02_ACACTGATCGAATGGG	HD02	CD4+ Naive	HD	NA	NA	NA	NON-TCR
HD_HD02_ACACTGATCGCCTGAG	HD02	CD4+ Naive	HD	NA	NA	NA	NON-TCR
HD_HD02_ACACTGATCTATGTGG	HD02	CD4+ Naive	HD	HD02_clonotype310_consensus_1:910:TRA:TRAV8-4:None:TRAJ43:TRAC:CAVIRGDNNNDMRF:TGTGCTGTGATCAGGGGGGACAATAACAATGACATGCGCTTT:5553:7;HD02_clonotype310_consensus_2:562:TRB:TRBV11-2:TRBD2:TRBJ2-7:TRBC2:CASSPGGLSYEQYF:TGTGCCAGCAGCCCGGGGGGGTTGTCCTACGAGCAGTACTTC:1534:2;HD02_clonotype310_consensus_3:631:TRA:TRAV5:None:TRAJ40:TRAC:CAEIKYIF:TGTGCAGAGATCAAATACATCTTT:2767:4	HD02_clonotype310_consensus_1:5553:7;HD02_clonotype310_consensus_2:1534:2;HD02_clonotype310_consensus_3:2767:4	CloneType_59	NoClonal
HD_HD02_ACAGCCGAGAGGTTGC	HD02	CD4+ Naive	HD	HD02_clonotype313_consensus_1:691:TRA:TRAV8-2:None:TRAJ10:TRAC:CVVSTGGGNKLTF:TGTGTTGTGAGCACGGGAGGAGGAAACAAACTCACCTTT:2304:4;HD02_clonotype313_consensus_2:690:TRB:TRBV7-2:TRBD2:TRBJ1-2:TRBC1:CASSQLFGRDYGYTF:TGTGCCAGCAGCCAGTTATTTGGTAGGGACTATGGCTACACCTTC:2846:5	HD02_clonotype313_consensus_1:2304:4;HD02_clonotype313_consensus_2:2846:5	CloneType_60	NoClonal
HD_HD02_ACAGCCGCAATGGATA	HD02	CD4+ Naive	HD	HD02_clonotype316_consensus_1:846:TRB:TRBV5-4:TRBD2:TRBJ1-1:TRBC2:CASSPAGTLLGTEAFF:TGTGCCAGCAGCCCGGCAGGGACCCTGCTAGGCACTGAAGCTTTCTTT:1896:3;HD02_clonotype316_consensus_2:650:TRA:TRAV8-4:None:TRAJ40:TRAC:CAVSGPAGTYKYIF:TGTGCTGTGAGTGGACCGGCCGGAACCTACAAATACATCTTT:2442:4	HD02_clonotype316_consensus_1:1896:3;HD02_clonotype316_consensus_2:2442:4	CloneType_61	NoClonal
HD_HD02_ACAGCCGCACTGAAGG	HD02	CD4+ Naive	HD	NA	NA	NA	NON-TCR
HD_HD02_ACAGCCGCATGTAAGA	HD02	CD4+ Naive	HD	HD02_clonotype319_consensus_1:579:TRA:TRAV14DV4:None:TRAJ21:TRAC:CAMRPNFNKFYF:TGTGCAATGAGGCCCAACTTCAACAAATTTTACTTT:1831:2;HD02_clonotype319_consensus_2:597:TRB:TRBV12-3:TRBD1:TRBJ2-2:TRBC2:CASSNFQGAGGELFF:TGTGCCAGCAGTAATTTCCAGGGGGCTGGCGGGGAGCTGTTTTTT:7326:10	HD02_clonotype319_consensus_1:1831:2;HD02_clonotype319_consensus_2:7326:10	CloneType_62	NoClonal
HD_HD02_ACAGCCGGTAGAGCTG	HD02	CD4+ Naive	HD	HD02_clonotype320_consensus_1:703:TRB:TRBV19:None:TRBJ2-2:TRBC2:CASTLRVTNTGELFF:TGTGCCAGTACCTTAAGAGTAACGAACACCGGGGAGCTGTTTTTT:8193:13;HD02_clonotype320_consensus_2:552:TRA:TRAV12-2:None:TRAJ54:TRAC:CAGNVIQGAQKLVF:TGTGCCGGGAACGTAATTCAGGGAGCCCAGAAGCTGGTATTT:707:2	HD02_clonotype320_consensus_1:8193:13;HD02_clonotype320_consensus_2:707:2	CloneType_63	NoClonal
HD_HD02_ACAGCCGTCGATGAGG	HD02	CD4+ Naive	HD	HD02_clonotype325_consensus_1:585:TRA:TRAV9-2:None:TRAJ35:TRAC:CALSAQEAGFGNVLHC:TGTGCTCTGAGTGCCCAAGAGGCCGGCTTTGGGAATGTGCTGCATTGC:3437:3;HD02_clonotype325_consensus_2:714:TRB:TRBV5-4:TRBD1:TRBJ2-2:TRBC2:CASSRTGGAGMGGELFF:TGTGCCAGCAGCCGGACAGGGGGCGCCGGGATGGGCGGGGAGCTGTTTTTT:5656:9	HD02_clonotype325_consensus_1:3437:3;HD02_clonotype325_consensus_2:5656:9	CloneType_64	NoClonal
HD_HD02_ACAGCTAAGAACAACT	HD02	CD4+ Naive	HD	HD02_clonotype326_consensus_1:528:TRA:TRAV13-1:None:TRAJ9:TRAC:CAALTPGGFKTIF:TGTGCAGCCCTGACCCCTGGAGGCTTCAAAACTATCTTT:2572:3;HD02_clonotype326_consensus_2:811:TRB:TRBV5-1:TRBD1:TRBJ1-1:TRBC1:CASSLRTGNTEAFF:TGCGCCAGCAGCTTGCGTACAGGGAACACTGAAGCTTTCTTT:8709:12	HD02_clonotype326_consensus_1:2572:3;HD02_clonotype326_consensus_2:8709:12	CloneType_65	NoClonal
HD_HD02_ACAGCTAAGAGTAATC	HD02	CD4+ Naive	HD	NA	NA	NA	NON-TCR
HD_HD02_ACAGCTAAGGACATTA	HD02	CD4+ Naive	HD	NA	NA	NA	NON-TCR
HD_HD02_ACAGCTACAATAGAGT	HD02	CD4+ Naive	HD	HD02_clonotype332_consensus_1:691:TRA:TRAV3:None:TRAJ37:TRAC:CAVRDIGSSNTGKLIF:TGTGCTGTGAGAGACATTGGCTCTAGCAACACAGGCAAACTAATCTTT:1950:4;HD02_clonotype332_consensus_2:498:TRB:TRBV5-1:None:TRBJ2-7:TRBC2:CASSLWGTYEQYF:TGCGCCAGCAGCTTGTGGGGAACCTACGAGCAGTACTTC:4615:6	HD02_clonotype332_consensus_1:1950:4;HD02_clonotype332_consensus_2:4615:6	CloneType_66	NoClonal
HD_HD02_ACAGCTAGTAAGTAGT	HD02	CD4+ Naive	HD	HD02_clonotype333_consensus_1:554:TRA:TRAV12-3:None:TRAJ34:TRAC:CAMGSYNTDKLIF:TGTGCAATGGGATCTTATAACACCGACAAGCTCATCTTT:3483:3;HD02_clonotype333_consensus_2:793:TRB:TRBV4-1:TRBD2:TRBJ2-2:TRBC2:CASSQDVSSHIAGVNTGELFF:TGCGCCAGCAGCCAAGATGTATCCTCGCATATAGCGGGGGTTAACACCGGGGAGCTGTTTTTT:3990:6	HD02_clonotype333_consensus_1:3483:3;HD02_clonotype333_consensus_2:3990:6	CloneType_67	NoClonal
HD_HD02_ACAGCTATCTATCGCC	HD02	CD4+ Naive	HD	HD02_clonotype339_consensus_1:514:TRA:TRAV29DV5:None:TRAJ57:TRAC:CAASVTGGSEKLVF:TGTGCAGCAAGCGTGACGGGCGGATCTGAAAAGCTGGTCTTT:777:2;HD02_clonotype339_consensus_2:696:TRB:TRBV5-4:TRBD1:TRBJ2-3:TRBC2:CASSSRTGVNTQYF:TGTGCCAGCAGCTCGAGGACAGGGGTGAATACGCAGTATTTT:6410:10	HD02_clonotype339_consensus_1:777:2;HD02_clonotype339_consensus_2:6410:10	CloneType_68	NoClonal
HD_HD02_ACATACGCATCACGTA	HD02	CD4+ Naive	HD	HD02_clonotype342_consensus_1:796:TRB:TRBV30:None:TRBJ1-2:TRBC1:CAWSVRGVSYGYTF:TGTGCCTGGAGTGTACGTGGGGTTAGCTATGGCTACACCTTC:2681:4;HD02_clonotype342_consensus_2:695:TRA:TRAV3:None:TRAJ48:TRAC:CAVRDVRPNFGNEKLTF:TGTGCTGTGAGAGACGTTAGACCTAACTTTGGAAATGAGAAATTAACCTTT:2414:4	HD02_clonotype342_consensus_1:2681:4;HD02_clonotype342_consensus_2:2414:4	CloneType_69	NoClonal
HD_HD02_ACATACGCATTGGCGC	HD02	CD4+ Naive	HD	HD02_clonotype343_consensus_1:678:TRB:TRBV24-1:TRBD2:TRBJ2-5:TRBC2:CATSERSSGQETQYF:TGTGCCACCAGTGAACGCTCTAGCGGTCAAGAGACCCAGTACTTC:5841:8;HD02_clonotype343_consensus_2:677:TRA:TRAV8-3:None:TRAJ48:TRAC:CAVGAGFGNEKLTF:TGTGCTGTGGGTGCTGGGTTTGGAAATGAGAAATTAACCTTT:2347:4	HD02_clonotype343_consensus_1:5841:8;HD02_clonotype343_consensus_2:2347:4	CloneType_70	NoClonal
HD_HD02_ACATACGGTATGGTTC	HD02	CD4+ Naive	HD	HD02_clonotype345_consensus_1:677:TRB:TRBV7-2:TRBD2:TRBJ2-3:TRBC2:CASSSGELGPTQYF:TGTGCCAGCAGCTCCGGGGAACTAGGGCCTACGCAGTATTTT:10897:14;HD02_clonotype345_consensus_2:507:TRA:TRAV35:None:TRAJ40:TRAC:CAGPPGGTYKYIF:TGTGCTGGGCCACCCGGAGGAACCTACAAATACATCTTT:338:1	HD02_clonotype345_consensus_1:10897:14;HD02_clonotype345_consensus_2:338:1	CloneType_71	NoClonal
HD_HD02_ACATACGTCTATCGCC	HD02	CD4+ Naive	HD	HD02_clonotype347_consensus_1:691:TRB:TRBV20-1:None:TRBJ1-1:TRBC1:CSARDREAFF:TGCAGTGCTAGAGACCGGGAAGCTTTCTTT:8316:11;HD02_clonotype347_consensus_2:570:TRA:TRAV38-2DV8:None:TRAJ22:TRAC:CAYRSAPSGSARQLTF:TGTGCTTATAGGAGCGCGCCTTCTGGTTCTGCAAGGCAACTGACCTTT:4615:5	HD02_clonotype347_consensus_1:8316:11;HD02_clonotype347_consensus_2:4615:5	CloneType_72	NoClonal
HD_HD02_ACATCAGAGGGCACTA	HD02	CD4+ Naive	HD	NA	NA	NA	NON-TCR
HD_HD02_ACATCAGAGGTCGGAT	HD02	CD4+ Naive	HD	NA	NA	NA	NON-TCR
HD_HD02_ACATCAGCAAATACAG	HD02	CD4+ Naive	HD	HD02_clonotype351_consensus_1:567:TRA:TRAV19:None:TRAJ49:TRAC:CALSEARTGNQFYF:TGTGCTCTGAGTGAGGCGCGTACCGGTAACCAGTTCTATTTT:2345:4;HD02_clonotype351_consensus_2:684:TRB:TRBV20-1:TRBD2:TRBJ2-1:TRBC2:CSARDRRAGGFLYNEQFF:TGCAGTGCTAGAGATCGTCGGGCGGGAGGATTCCTCTACAATGAGCAGTTCTTC:5378:8;HD02_clonotype351_consensus_3:519:TRA:TRAV16:None:TRAJ36:TRAC:CALPRRGGANNLFF:TGTGCTCTTCCACGGCGAGGTGGGGCAAACAACCTCTTCTTT:4867…	HD02_clonotype351_consensus_1:2345:4;HD02_clonotype351_consensus_2:5378:8;HD02_clonotype351_consensus_3:4867:6	CloneType_73	NoClonal
HD_HD02_ACATCAGCACCGGAAA	HD02	CD4+ Naive	HD	HD02_clonotype353_consensus_1:557:TRA:TRAV12-2:None:TRAJ47:TRAC:CAVSQGQEYGNKLVF:TGTGCCGTGAGTCAAGGTCAGGAATATGGAAACAAGCTGGTCTTT:3948:5;HD02_clonotype353_consensus_2:678:TRB:TRBV7-9:TRBD2:TRBJ2-7:TRBC2:CASSLVGGRHYEQYF:TGTGCCAGCAGCTTAGTCGGCGGCAGACACTACGAGCAGTACTTC:6204:9	HD02_clonotype353_consensus_1:3948:5;HD02_clonotype353_consensus_2:6204:9	CloneType_74	NoClonal
HD_HD02_ACATCAGCACTCAGGC	HD02	CD4+ Naive	HD	NA	NA	NA	NON-TCR
HD_HD02_ACATCAGCAGTGACAG	HD02	CD4+ Naive	HD	NA	NA	NA	NON-TCR
HD_HD02_ACATGGTAGGACGAAA	HD02	CD4+ Naive	HD	NA	NA	NA	NON-TCR
HD_HD02_ACATGGTTCCGGGTGT	HD02	CD4+ Naive	HD	HD02_clonotype373_consensus_1:689:TRB:TRBV5-1:TRBD2:TRBJ2-5:TRBC2:CASSRYSGNAETQYF:TGCGCCAGCAGCCGGTATAGCGGGAACGCAGAGACCCAGTACTTC:14735:20;HD02_clonotype373_consensus_2:487:TRA:TRAV10:None:TRAJ42:TRAC:CVVSAGGSQGNLIF:TGTGTGGTGAGCGCCGGAGGAAGCCAAGGAAATCTCATCTTT:2054:2	HD02_clonotype373_consensus_1:14735:20;HD02_clonotype373_consensus_2:2054:2	CloneType_75	NoClonal
HD_HD02_ACATGGTTCTAACTTC	HD02	CD4+ Naive	HD	HD02_clonotype374_consensus_1:575:TRB:TRBV15:TRBD2:TRBJ2-1:TRBC2:CATGDTTSGYSYNEQFF:TGTGCCACCGGAGACACGACTAGCGGGTACTCCTACAATGAGCAGTTCTTC:1631:2;HD02_clonotype374_consensus_2:642:TRA:TRAV8-1:None:TRAJ31:TRAC:CAVNGRNARLMF:TGTGCCGTGAATGGTCGCAATGCCAGACTCATGTTT:1051:2	HD02_clonotype374_consensus_1:1631:2;HD02_clonotype374_consensus_2:1051:2	CloneType_76	NoClonal
HD_HD02_ACCAGTAGTCCTCCAT	HD02	CD4+ Naive	HD	NA	NA	NA	NON-TCR
HD_HD02_ACCAGTATCAGAGACG	HD02	CD4+ Naive	HD	HD02_clonotype379_consensus_1:690:TRB:TRBV5-1:TRBD1:TRBJ2-1:TRBC2:CASSGGHPSSYNEQFF:TGCGCCAGCAGCGGTGGACACCCGAGCTCCTACAATGAGCAGTTCTTC:2363:3;HD02_clonotype379_consensus_2:473:TRA:TRAV10:None:TRAJ42:TRAC:CVVSTYGGSQGNLIF:TGTGTGGTGAGCACTTATGGAGGAAGCCAAGGAAATCTCATCTTT:2471:2	HD02_clonotype379_consensus_1:2363:3;HD02_clonotype379_consensus_2:2471:2	CloneType_77	NoClonal
HD_HD02_ACCCACTAGTGGGTTG	HD02	CD4+ Naive	HD	HD02_clonotype382_consensus_1:504:TRA:TRAV25:None:TRAJ17:TRAC:CAGREAAGNKLTF:TGTGCAGGGCGGGAAGCTGCAGGCAACAAGCTAACTTTT:1085:1;HD02_clonotype382_consensus_2:539:TRB:TRBV7-2:TRBD1:TRBJ2-5:TRBC2:CASSLRWGALETQYF:TGTGCCAGCAGCCTACGGTGGGGGGCGTTAGAGACCCAGTACTTC:10504:16	HD02_clonotype382_consensus_1:1085:1;HD02_clonotype382_consensus_2:10504:16	CloneType_78	NoClonal
HD_HD02_ACCCACTCACATTCGA	HD02	CD4+ Naive	HD	NA	NA	NA	NON-TCR
HD_HD02_ACCGTAAAGACGCAAC	HD02	CD4+ Naive	HD	HD02_clonotype393_consensus_1:678:TRA:TRAV8-3:None:TRAJ10:TRAC:CAVGATGGGNKLTF:TGTGCTGTGGGTGCAACGGGAGGAGGAAACAAACTCACCTTT:3262:4;HD02_clonotype393_consensus_2:507:TRB:TRBV6-5:TRBD1:TRBJ2-7:TRBC2:CASKREAPYEQYF:TGTGCCAGCAAAAGAGAGGCCCCCTACGAGCAGTACTTC:1119:2;HD02_clonotype393_consensus_3:518:TRB:TRBV24-1:TRBD1:TRBJ1-4:TRBC1:CATSDAFWKGVWDEKLFF:TGTGCCACCAGTGACGCGTTCTGGAAAGGGGTCTGGGATGAAAAACTGTTTTTT:248…	HD02_clonotype393_consensus_1:3262:4;HD02_clonotype393_consensus_2:1119:2;HD02_clonotype393_consensus_3:2489:4	CloneType_79	NoClonal
HD_HD02_ACCTTTAGTTTCCACC	HD02	CD4+ Naive	HD	HD02_clonotype406_consensus_1:581:TRA:TRAV16:None:TRAJ52:TRAC:CVAGGTSYGKLTF:TGTGTTGCTGGTGGTACTAGCTATGGAAAGCTGACATTT:1669:3;HD02_clonotype406_consensus_2:716:TRB:TRBV6-5:TRBD2:TRBJ2-7:TRBC2:CASSYRVTSVPGEQYF:TGTGCCAGCAGTTACAGGGTGACTAGCGTACCGGGCGAGCAGTACTTC:2230:3	HD02_clonotype406_consensus_1:1669:3;HD02_clonotype406_consensus_2:2230:3	CloneType_80	NoClonal
HD_HD02_ACGAGCCAGACCTAGG	HD02	CD4+ Naive	HD	HD02_clonotype412_consensus_1:572:TRB:TRBV20-1:TRBD2:TRBJ2-1:TRBC2:CSATGWVAGGFNEQFF:TGCAGTGCTACCGGGTGGGTAGCGGGAGGTTTCAATGAGCAGTTCTTC:8320:12;HD02_clonotype412_consensus_2:521:TRA:TRAV1-1:None:TRAJ37:TRAC:CAGVWGNTGKLIF:TGCGCTGGGGTTTGGGGCAACACAGGCAAACTAATCTTT:1019:2	HD02_clonotype412_consensus_1:8320:12;HD02_clonotype412_consensus_2:1019:2	CloneType_81	NoClonal
HD_HD02_ACGAGCCGTCATGCAT	HD02	CD4+ Naive	HD	HD02_clonotype417_consensus_1:565:TRB:TRBV12-5:TRBD2:TRBJ2-1:TRBC2:CASGLGPGLVIEQFF:TGTGCTAGTGGTTTGGGTCCGGGACTAGTTATTGAGCAGTTCTTC:4450:6;HD02_clonotype417_consensus_2:577:TRA:TRAV29DV5:None:TRAJ44:TRAC:CAAKGTGTASKLTF:TGTGCAGCAAAGGGTACCGGCACTGCCAGTAAACTCACCTTT:1544:4	HD02_clonotype417_consensus_1:4450:6;HD02_clonotype417_consensus_2:1544:4	CloneType_82	NoClonal
HD_HD02_ACGAGGAAGATCTGAA	HD02	CD4+ Naive	HD	HD02_clonotype422_consensus_1:566:TRA:TRAV26-1:None:TRAJ23:TRAC:CIVIQGGKLIF:TGCATCGTCATCCAGGGAGGAAAGCTTATCTTC:5277:6;HD02_clonotype422_consensus_2:539:TRB:TRBV20-1:TRBD2:TRBJ2-1:TRBC2:CSALPVGLAGGSYNEQFF:TGCAGTGCGCTACCAGTCGGACTAGCGGGAGGCTCCTACAATGAGCAGTTCTTC:9736:15	HD02_clonotype422_consensus_1:5277:6;HD02_clonotype422_consensus_2:9736:15	CloneType_83	NoClonal
HD_HD02_ACGAGGACATGTCCTC	HD02	CD4+ Naive	HD	NA	NA	NA	NON-TCR
HD_HD02_ACGAGGAGTCTCTCTG	HD02	CD4+ Naive	HD	HD02_clonotype424_consensus_1:880:TRB:TRBV5-4:TRBD1:TRBJ2-5:TRBC1:CASSLSSGEMETQYF:TGTGCCAGCAGCTTGTCCTCAGGGGAAATGGAGACCCAGTACTTC:5736:7;HD02_clonotype424_consensus_2:649:TRA:TRAV8-6:None:TRAJ29:TRAC:CAVRARNSGNTPLVF:TGTGCTGTGAGGGCCCGGAATTCAGGAAACACACCTCTTGTCTTT:3226:5	HD02_clonotype424_consensus_1:5736:7;HD02_clonotype424_consensus_2:3226:5	CloneType_84	NoClonal
HD_HD02_ACGAGGAGTTAGTGGG	HD02	CD4+ Naive	HD	NA	NA	NA	NON-TCR
HD_HD02_ACGATACTCTATGTGG	HD02	CD4+ Naive	HD	NA	NA	NA	NON-TCR
HD_HD02_ACGATGTAGCACGCCT	HD02	CD4+ Naive	HD	HD02_clonotype432_consensus_1:951:TRB:TRBV28:TRBD1:TRBJ2-1:TRBC2:CASDSSYNEQFF:TGTGCCAGCGATAGCTCCTACAATGAGCAGTTCTTC:7939:9;HD02_clonotype432_consensus_2:506:TRA:TRAV13-1:None:TRAJ13:TRAC:CAASWLGYQKVTF:TGTGCAGCAAGTTGGTTGGGTTACCAGAAAGTTACCTTT:4106:5	HD02_clonotype432_consensus_1:7939:9;HD02_clonotype432_consensus_2:4106:5	CloneType_85	NoClonal
HD_HD02_ACGATGTAGTTAAGTG	HD02	CD4+ Naive	HD	HD02_clonotype436_consensus_1:563:TRA:TRAV25:None:TRAJ47:TRAC:CPLEYGNKLVF:TGTCCGTTGGAATATGGAAACAAGCTGGTCTTT:3601:5;HD02_clonotype436_consensus_2:530:TRA:TRAV39:None:TRAJ28:TRAC:CAVVPYSGAGSYQLTF:TGTGCCGTGGTCCCCTACTCTGGGGCTGGGAGTTACCAACTCACTTTC:6941:7;HD02_clonotype436_consensus_3:711:TRB:TRBV6-5:TRBD2:TRBJ2-1:TRBC1:CASREDPGNEQFF:TGTGCCAGCAGGGAGGACCCTGGGAATGAGCAGTTCTTC:11642:19	HD02_clonotype436_consensus_1:3601:5;HD02_clonotype436_consensus_2:6941:7;HD02_clonotype436_consensus_3:11642:19	CloneType_86	NoClonal
HD_HD02_ACGATGTCACTATCTT	HD02	CD4+ Naive	HD	HD02_clonotype437_consensus_1:591:TRB:TRBV6-3:None:TRBJ2-1:TRBC2:CASTGRDEQFF:TGTGCCAGCACAGGTCGAGATGAGCAGTTCTTC:5693:10;HD02_clonotype437_consensus_2:572:TRA:TRAV23DV6:None:TRAJ31:TRAC:CAASMINARLMF:TGTGCAGCAAGCATGATCAATGCCAGACTCATGTTT:3794:5;HD02_clonotype437_consensus_3:573:TRB:TRBV12-3:TRBD1:TRBJ2-7:TRBC2:CASSLGQGYEQYF:TGTGCCAGCAGCCTCGGACAGGGCTACGAGCAGTACTTC:8383:11	HD02_clonotype437_consensus_1:5693:10;HD02_clonotype437_consensus_2:3794:5;HD02_clonotype437_consensus_3:8383:11	CloneType_87	NoClonal
HD_HD02_ACGATGTCAGACGCCT	HD02	CD4+ Naive	HD	HD02_clonotype438_consensus_1:521:TRA:TRAV17:None:TRAJ37:TRAC:CATVRVGSSNTGKLIF:TGTGCTACGGTCCGAGTTGGCTCTAGCAACACAGGCAAACTAATCTTT:2936:3;HD02_clonotype438_consensus_2:710:TRB:TRBV6-1:TRBD1:TRBJ1-5:TRBC1:CASSEMGVGPQHF:TGTGCCAGCAGTGAAATGGGGGTAGGGCCCCAGCATTTT:2088:4	HD02_clonotype438_consensus_1:2936:3;HD02_clonotype438_consensus_2:2088:4	CloneType_88	NoClonal
HD_HD02_ACGATGTCAGGATCGA	HD02	CD4+ Naive	HD	HD02_clonotype439_consensus_1:689:TRB:TRBV14:TRBD2:TRBJ2-7:TRBC2:CASSQDQEGEQYF:TGTGCCAGCAGCCAAGATCAGGAGGGCGAGCAGTACTTC:11377:15;HD02_clonotype439_consensus_2:555:TRA:TRAV5:None:TRAJ4:TRAC:CAESSGGYNKLIF:TGTGCAGAGAGCTCTGGTGGCTACAATAAGCTGATTTTT:2593:6	HD02_clonotype439_consensus_1:11377:15;HD02_clonotype439_consensus_2:2593:6	CloneType_89	NoClonal
HD_HD02_ACGATGTTCAGTGCAT	HD02	CD4+ Naive	HD	NA	NA	NA	NON-TCR
HD_HD02_ACGATGTTCTTCTGGC	HD02	CD4+ Naive	HD	HD02_clonotype441_consensus_1:684:TRB:TRBV12-3:TRBD2:TRBJ1-5:TRBC1:CASSPGLINQPQHF:TGTGCCAGCAGCCCGGGACTGATCAATCAGCCCCAGCATTTT:4484:7;HD02_clonotype441_consensus_2:720:TRA:TRAV8-3:None:TRAJ38:TRAC:CAVGVLRAGNNRKLIW:TGTGCTGTGGGTGTATTACGGGCTGGCAACAACCGTAAGCTGATTTGG:1067:2;HD02_clonotype441_consensus_3:526:TRA:TRAV23DV6:None:TRAJ31:TRAC:CAAVNNARLMF:TGTGCAGCCGTAAACAATGCCAGACTCATGTTT:2168:2	HD02_clonotype441_consensus_1:4484:7;HD02_clonotype441_consensus_2:1067:2;HD02_clonotype441_consensus_3:2168:2	CloneType_90	NoClonal
HD_HD02_ACGCAGCAGATCACGG	HD02	CD4+ Naive	HD	NA	NA	NA	NON-TCR
HD_HD02_ACGCAGCCATGGAATA	HD02	CD4+ Naive	HD	HD02_clonotype445_consensus_1:734:TRB:TRBV2:TRBD2:TRBJ2-1:TRBC2:CASSEVGGGGREQFF:TGTGCCAGCAGTGAGGTCGGAGGCGGCGGGCGTGAGCAGTTCTTC:1576:3;HD02_clonotype445_consensus_2:604:TRA:TRAV12-2:None:TRAJ52:TRAC:CAVYGGWKADF:TGTGCCGTGTATGGAGGGTGGAAAGCTGACTTT:7327:8;HD02_clonotype445_consensus_3:807:TRB:TRBV28:TRBD1:TRBJ1-2:TRBC1:CASSLLGGNYGYTF:TGTGCCAGCAGTTTATTGGGGGGTAACTATGGCTACACCTTC:3448:6	HD02_clonotype445_consensus_1:1576:3;HD02_clonotype445_consensus_2:7327:8;HD02_clonotype445_consensus_3:3448:6	CloneType_91	NoClonal
HD_HD02_ACGCAGCGTATTACCG	HD02	CD4+ Naive	HD	HD02_clonotype446_consensus_1:691:TRB:TRBV5-1:TRBD2:TRBJ2-3:TRBC2:CASSSGLAGGTDTQYF:TGCGCCAGCAGCTCGGGACTAGCGGGAGGCACAGATACGCAGTATTTT:9064:12;HD02_clonotype446_consensus_2:572:TRA:TRAV23DV6:None:TRAJ48:TRAC:CAASYFGNEKLTF:TGTGCAGCAAGCTACTTTGGAAATGAGAAATTAACCTTT:5054:7	HD02_clonotype446_consensus_1:9064:12;HD02_clonotype446_consensus_2:5054:7	CloneType_92	NoClonal
HD_HD02_ACGCAGCGTCCTGCTT	HD02	CD4+ Naive	HD	HD02_clonotype447_consensus_1:557:TRA:TRAV23DV6:None:TRAJ44:TRAC:CAASGIINTGTASKLTF:TGTGCAGCAAGCGGGATTATAAATACCGGCACTGCCAGTAAACTCACCTTT:2230:3;HD02_clonotype447_consensus_2:966:TRB:TRBV11-2:None:TRBJ2-7:TRBC2:CASSPWGTSSYEQYF:TGTGCCAGCAGCCCCTGGGGTACAAGCTCCTACGAGCAGTACTTC:16788:25	HD02_clonotype447_consensus_1:2230:3;HD02_clonotype447_consensus_2:16788:25	CloneType_93	NoClonal
HD_HD02_ACGCCAGAGTATCGAA	HD02	CD4+ Naive	HD	HD02_clonotype453_consensus_1:618:TRB:TRBV20-1:TRBD2:TRBJ2-5:TRBC2:CSAHVGLAGDLQETQYF:TGCAGTGCCCACGTCGGCCTAGCGGGGGACTTACAAGAGACCCAGTACTTC:6942:11;HD02_clonotype453_consensus_2:492:TRA:TRAV38-2DV8:None:TRAJ39:TRAC:CAYHNAGNMLTF:TGTGCTTACCATAATGCAGGCAACATGCTCACCTTT:2745:3	HD02_clonotype453_consensus_1:6942:11;HD02_clonotype453_consensus_2:2745:3	CloneType_94	NoClonal
HD_HD02_ACGCCAGTCCCTAACC	HD02	CD4+ Naive	HD	HD02_clonotype458_consensus_1:587:TRA:TRAV41:None:TRAJ49:TRAC:CAALNTGNQFYF:TGTGCTGCTCTCAACACCGGTAACCAGTTCTATTTT:413:1;HD02_clonotype458_consensus_2:884:TRB:TRBV5-4:TRBD1:TRBJ2-1:TRBC2:CASSSRDRAGGDEQFF:TGTGCCAGCAGCTCCCGGGACAGGGCCGGGGGGGATGAGCAGTTCTTC:6417:9	HD02_clonotype458_consensus_1:413:1;HD02_clonotype458_consensus_2:6417:9	CloneType_95	NoClonal
HD_HD02_ACGCCAGTCGAATCCA	HD02	CD4+ Naive	HD	HD02_clonotype459_consensus_1:697:TRA:TRAV3:None:TRAJ31:TRAC:CAVYNNARLMF:TGTGCTGTGTATAACAATGCCAGACTCATGTTT:4249:5;HD02_clonotype459_consensus_2:702:TRB:TRBV5-5:TRBD1:TRBJ2-2:TRBC2:CASRVHRDRVAANTGELFF:TGTGCCAGCAGAGTACACCGGGACAGGGTAGCCGCGAACACCGGGGAGCTGTTTTTT:14295:16	HD02_clonotype459_consensus_1:4249:5;HD02_clonotype459_consensus_2:14295:16	CloneType_96	NoClonal
HD_HD02_ACGCCGAGTGGGTCAA	HD02	CD4+ Naive	HD	HD02_clonotype461_consensus_1:529:TRA:TRAV12-3:None:TRAJ27:TRAC:CAMNTNAGKSTF:TGTGCAATGAACACCAATGCAGGCAAATCAACCTTT:2686:2;HD02_clonotype461_consensus_2:955:TRB:TRBV5-1:TRBD1:TRBJ1-1:TRBC1:CASSLSGNAEAFF:TGCGCCAGCAGCTTGTCAGGGAATGCTGAAGCTTTCTTT:3450:5	HD02_clonotype461_consensus_1:2686:2;HD02_clonotype461_consensus_2:3450:5	CloneType_97	NoClonal
HD_HD02_ACGCCGATCTCGCTTG	HD02	CD4+ Naive	HD	HD02_clonotype463_consensus_1:549:TRA:TRAV9-2:None:TRAJ31:TRAC:CALRALNNARLMF:TGTGCTCTGAGGGCCCTGAACAATGCCAGACTCATGTTT:2783:3;HD02_clonotype463_consensus_2:654:TRB:TRBV19:TRBD1:TRBJ2-7:TRBC2:CASSARGQGPYEQYF:TGTGCCAGTAGCGCCCGGGGACAGGGACCCTACGAGCAGTACTTC:6741:9;HD02_clonotype463_consensus_3:574:TRA:TRAV13-2:None:TRAJ45:TRAC:CAENYSGGGADGLTF:TGTGCAGAGAACTATTCAGGAGGAGGTGCTGACGGACTCACCTTT:1761:2	HD02_clonotype463_consensus_1:2783:3;HD02_clonotype463_consensus_2:6741:9;HD02_clonotype463_consensus_3:1761:2	CloneType_98	NoClonal
HD_HD02_ACGGAGAGTAGCTGCC	HD02	CD4+ Naive	HD	HD02_clonotype466_consensus_1:553:TRB:TRBV9:None:TRBJ2-1:TRBC2:CASSVDWAGKEQFF:TGTGCCAGCAGCGTAGACTGGGCTGGGAAGGAGCAGTTCTTC:5840:9;HD02_clonotype466_consensus_2:528:TRA:TRAV1-1:None:TRAJ23:TRAC:CAVRGVERGGKLIF:TGCGCTGTGAGAGGGGTGGAAAGGGGAGGAAAGCTTATCTTC:1819:2	HD02_clonotype466_consensus_1:5840:9;HD02_clonotype466_consensus_2:1819:2	CloneType_99	NoClonal
HD_HD02_ACGGAGAGTTGACGTT	HD02	CD4+ Naive	HD	HD02_clonotype469_consensus_1:660:TRA:TRAV8-2:None:TRAJ45:TRAC:CVVSDEGGADGLTF:TGTGTTGTGAGTGATGAAGGAGGTGCTGACGGACTCACCTTT:2465:2;HD02_clonotype469_consensus_2:690:TRB:TRBV5-1:None:TRBJ2-5:TRBC2:CASSPGIGYQETQYF:TGCGCCAGCAGCCCGGGTATTGGGTACCAAGAGACCCAGTACTTC:11139:13	HD02_clonotype469_consensus_1:2465:2;HD02_clonotype469_consensus_2:11139:13	CloneType_100	NoClonal
HD_HD02_ACGGAGATCGCGTTTC	HD02	CD4+ Naive	HD	HD02_clonotype472_consensus_1:647:TRA:TRAV13-1:None:TRAJ18:TRAC:CAASVSDRGSTLGRLYF:TGTGCAGCAAGCGTGTCCGACAGAGGCTCAACCCTGGGGAGGCTATACTTT:1806:2;HD02_clonotype472_consensus_2:690:TRB:TRBV6-5:TRBD1:TRBJ2-7:TRBC2:CASSSQQGSYEQYF:TGTGCCAGCAGTTCACAACAGGGATCCTACGAGCAGTACTTC:3078:4	HD02_clonotype472_consensus_1:1806:2;HD02_clonotype472_consensus_2:3078:4	CloneType_101	NoClonal
HD_HD02_ACGGCCAAGCACAGGT	HD02	CD4+ Naive	HD	HD02_clonotype474_consensus_1:845:TRB:TRBV18:TRBD1:TRBJ1-3:TRBC1:CASSPPPGLSGNTIYF:TGTGCCAGCTCACCACCCCCAGGGCTCTCTGGAAACACCATATATTTT:3732:5;HD02_clonotype474_consensus_2:516:TRA:TRAV27:None:TRAJ12:TRAC:CAGPESSYKLIF:TGTGCAGGGCCGGAGAGCAGCTATAAATTGATCTTC:1034:1	HD02_clonotype474_consensus_1:3732:5;HD02_clonotype474_consensus_2:1034:1	CloneType_102	NoClonal
HD_HD02_ACGGCCAAGTCTCCTC	HD02	CD4+ Naive	HD	NA	NA	NA	NON-TCR
HD_HD02_ACGGCCAGTAGCACGA	HD02	CD4+ Naive	HD	HD02_clonotype480_consensus_1:653:TRB:TRBV28:TRBD1:TRBJ2-7:TRBC2:CASRAGTGGSGEQYF:TGTGCCAGCAGAGCCGGGACAGGGGGCTCGGGCGAGCAGTACTTC:12265:13;HD02_clonotype480_consensus_2:538:TRA:TRAV13-1:None:TRAJ48:TRAC:CAASTSNFGNEKLTF:TGTGCAGCAAGTACGTCTAACTTTGGAAATGAGAAATTAACCTTT:900:2;HD02_clonotype480_consensus_3:547:TRA:TRAV16:None:TRAJ48:TRAC:CAQRFKGGKLTF:TGTGCTCAAAGGTTTAAAGGTGGGAAATTAACCTTT:3132:4	HD02_clonotype480_consensus_1:12265:13;HD02_clonotype480_consensus_2:900:2;HD02_clonotype480_consensus_3:3132:4	CloneType_103	NoClonal
HD_HD02_ACGGCCATCCAATGGT	HD02	CD4+ Naive	HD	HD02_clonotype482_consensus_1:571:TRA:TRAV19:None:TRAJ57:TRAC:CALSPTQGGSEKLVF:TGTGCTCTGAGTCCAACTCAGGGCGGATCTGAAAAGCTGGTCTTT:3860:6;HD02_clonotype482_consensus_2:811:TRB:TRBV12-3:TRBD1:TRBJ2-3:TRBC2:CASSRTGGSMGNTQYF:TGTGCCAGCAGTCGGACAGGGGGGAGCATGGGGAATACGCAGTATTTT:19149:26	HD02_clonotype482_consensus_1:3860:6;HD02_clonotype482_consensus_2:19149:26	CloneType_104	NoClonal
HD_HD02_ACGGGCTAGTACGATA	HD02	CD4+ Naive	HD	HD02_clonotype486_consensus_1:527:TRB:TRBV10-2:TRBD1:TRBJ1-4:TRBC1:CASSDTGGPTNEKLFF:TGCGCCAGCAGTGATACAGGGGGCCCTACTAATGAAAAACTGTTTTTT:2371:3;HD02_clonotype486_consensus_2:608:TRA:TRAV17:None:TRAJ6:TRAC:CARIASGGSYIPTF:TGTGCTAGGATCGCATCAGGAGGAAGCTACATACCTACATTT:2817:3	HD02_clonotype486_consensus_1:2371:3;HD02_clonotype486_consensus_2:2817:3	CloneType_105	NoClonal
HD_HD02_ACGGGCTCAACTGCGC	HD02	CD4+ Naive	HD	NA	NA	NA	NON-TCR
HD_HD02_ACGGGCTCACGAAGCA	HD02	CD4+ Naive	HD	HD02_clonotype489_consensus_1:861:TRB:TRBV19:TRBD2:TRBJ2-1:TRBC2:CASSMSRLAGGRWQFF:TGTGCCAGTAGTATGAGTCGGCTAGCGGGAGGGCGGTGGCAGTTCTTC:5308:9;HD02_clonotype489_consensus_2:518:TRA:TRAV13-1:None:TRAJ10:TRAC:CAAVTGGGNKLTF:TGTGCAGCGGTCACGGGAGGAGGAAACAAACTCACCTTT:2441:3	HD02_clonotype489_consensus_1:5308:9;HD02_clonotype489_consensus_2:2441:3	CloneType_106	NoClonal
HD_HD02_ACGGGCTCAGCTCCGA	HD02	CD4+ Naive	HD	HD02_clonotype490_consensus_1:591:TRB:TRBV6-5:None:TRBJ2-3:TRBC2:CASSPDPGPLADTQYF:TGTGCCAGCAGCCCCGACCCTGGCCCATTGGCAGATACGCAGTATTTT:9693:12;HD02_clonotype490_consensus_2:541:TRA:TRAV12-1:None:TRAJ31:TRAC:CAALAARLMF:TGTGCGGCCCTAGCTGCCAGACTCATGTTT:1928:2	HD02_clonotype490_consensus_1:9693:12;HD02_clonotype490_consensus_2:1928:2	CloneType_107	NoClonal
HD_HD02_ACGGGCTCATCAGTCA	HD02	CD4+ Naive	HD	NA	NA	NA	NON-TCR
HD_HD02_ACGGGTCCAAAGTCAA	HD02	CD4+ Naive	HD	HD02_clonotype497_consensus_1:519:TRA:TRAV29DV5:None:TRAJ56:TRAC:CAASVITGANSKLTF:TGTGCAGCAAGCGTCATTACTGGAGCCAATAGTAAGCTGACATTT:1405:3;HD02_clonotype497_consensus_2:584:TRB:TRBV3-1:TRBD2:TRBJ2-1:TRBC2:CASSPIPGLAGGGNEQFF:TGTGCCAGCAGCCCTATACCCGGACTAGCGGGAGGAGGCAATGAGCAGTTCTTC:12559:19	HD02_clonotype497_consensus_1:1405:3;HD02_clonotype497_consensus_2:12559:19	CloneType_108	NoClonal
HD_HD02_ACGGGTCCAGTACACT	HD02	CD4+ Naive	HD	HD02_clonotype499_consensus_1:657:TRB:TRBV30:TRBD2:TRBJ2-1:TRBC2:CAYLKTVAGGNEQFF:TGTGCCTACCTTAAGACGGTAGCGGGAGGCAATGAGCAGTTCTTC:2064:5;HD02_clonotype499_consensus_2:555:TRA:TRAV5:None:TRAJ40:TRAC:CAERASGTYKYIF:TGTGCAGAGAGGGCCTCAGGAACCTACAAATACATCTTT:4650:4	HD02_clonotype499_consensus_1:2064:5;HD02_clonotype499_consensus_2:4650:4	CloneType_109	NoClonal
HD_HD02_ACGTCAAAGCGTGAAC	HD02	CD4+ Naive	HD	NA	NA	NA	NON-TCR
HD_HD02_ACGTCAAAGTCATGCT	HD02	CD4+ Naive	HD	NA	NA	NA	NON-TCR
HD_HD02_ACGTCAACACACCGCA	HD02	CD4+ Naive	HD	HD02_clonotype506_consensus_1:551:TRA:TRAV38-1:None:TRAJ41:TRAC:CAFMKPGYALNF:TGTGCTTTCATGAAGCCCGGATATGCACTCAACTTC:2691:3;HD02_clonotype506_consensus_2:524:TRB:TRBV12-4:TRBD1:TRBJ2-1:TRBC2:CASSLWGGDIHHNEQFF:TGTGCCAGCAGTTTATGGGGGGGGGATATTCACCACAATGAGCAGTTCTTC:12419:17	HD02_clonotype506_consensus_1:2691:3;HD02_clonotype506_consensus_2:12419:17	CloneType_110	NoClonal
HD_HD02_ACGTCAAGTCCCGACA	HD02	CD4+ Naive	HD	HD02_clonotype509_consensus_1:682:TRB:TRBV7-9:TRBD1:TRBJ2-1:TRBC2:CASSLTGGSYNEQFF:TGTGCCAGCAGCTTAACAGGGGGATCTTACAATGAGCAGTTCTTC:16504:20;HD02_clonotype509_consensus_2:514:TRA:TRAV4:None:TRAJ31:TRAC:CLVGDARLMF:TGCCTCGTGGGCGATGCCAGACTCATGTTT:3949:3	HD02_clonotype509_consensus_1:16504:20;HD02_clonotype509_consensus_2:3949:3	CloneType_111	NoClonal
HD_HD02_ACGTCAATCAGCTCTC	HD02	CD4+ Naive	HD	HD02_clonotype512_consensus_1:665:TRB:TRBV29-1:TRBD2:TRBJ2-7:TRBC2:CSAGTSGRASEQYF:TGCAGCGCAGGGACTAGCGGGAGGGCGAGCGAGCAGTACTTC:8969:12;HD02_clonotype512_consensus_2:725:TRA:TRAV3:None:TRAJ43:TRAC:CAVRDRRDNNDMRF:TGTGCTGTGAGAGACAGAAGAGATAACAATGACATGCGCTTT:2287:3	HD02_clonotype512_consensus_1:8969:12;HD02_clonotype512_consensus_2:2287:3	CloneType_112	NoClonal
HD_HD02_ACGTCAATCCGTTGTC	HD02	CD4+ Naive	HD	NA	NA	NA	NON-TCR
HD_HD02_ACGTCAATCCTGCTTG	HD02	CD4+ Naive	HD	HD02_clonotype514_consensus_1:704:TRB:TRBV6-3:TRBD2:TRBJ1-5:TRBC1:CASSYQGGGQPQHF:TGTGCCAGCAGTTATCAGGGAGGAGGACAGCCCCAGCATTTT:4831:7;HD02_clonotype514_consensus_2:644:TRA:TRAV8-2:None:TRAJ33:TRAC:CVVSEEGSNYQLIW:TGTGTTGTGAGTGAAGAGGGGAGCAACTATCAGTTAATCTGG:741:1	HD02_clonotype514_consensus_1:4831:7;HD02_clonotype514_consensus_2:741:1	CloneType_113	NoClonal
HD_HD02_ACTATCTAGGAGTACC	HD02	CD4+ Naive	HD	HD02_clonotype516_consensus_1:738:TRA:TRAV13-2:None:TRAJ16:TRAC:CAEKDGQKLLF:TGTGCAGAGAAAGATGGCCAGAAGCTGCTCTTT:6014:7;HD02_clonotype516_consensus_2:735:TRA:TRAV12-2:None:TRAJ6:TRAC:CAGSGGSYIPTF:TGTGCCGGATCAGGAGGAAGCTACATACCTACATTT:6189:7;HD02_clonotype516_consensus_3:714:TRB:TRBV5-6:TRBD1:TRBJ1-1:TRBC1:CASSSARTGWSTEAFF:TGTGCCAGCAGTTCGGCCAGGACAGGGTGGAGCACTGAAGCTTTCTTT:2936:4	HD02_clonotype516_consensus_1:6014:7;HD02_clonotype516_consensus_2:6189:7;HD02_clonotype516_consensus_3:2936:4	CloneType_114	NoClonal
HD_HD02_ACTGAACAGTACGACG	HD02	CD4+ Naive	HD	HD02_clonotype522_consensus_1:664:TRB:TRBV28:TRBD1:TRBJ1-1:TRBC1:CASRKGRDYTEAFF:TGTGCCAGCAGGAAAGGCAGGGATTACACTGAAGCTTTCTTT:4657:5;HD02_clonotype522_consensus_2:510:TRA:TRAV30:None:TRAJ40:TRAC:CGTDTGTYKYIF:TGTGGCACAGATACAGGAACCTACAAATACATCTTT:5666:5	HD02_clonotype522_consensus_1:4657:5;HD02_clonotype522_consensus_2:5666:5	CloneType_115	NoClonal
HD_HD02_ACTGAACCAATGTTGC	HD02	CD4+ Naive	HD	NA	NA	NA	NON-TCR
HD_HD02_ACTGAACCACGGTTTA	HD02	CD4+ Naive	HD	HD02_clonotype524_consensus_1:482:TRA:TRAV21:None:TRAJ22:TRAC:CAVCSGSARQLTF:TGTGCTGTTTGCTCTGGTTCTGCAAGGCAACTGACCTTT:2929:3;HD02_clonotype524_consensus_2:843:TRB:TRBV19:None:TRBJ2-3:TRBC2:CASSMRPRDTQYF:TGTGCCAGTAGTATGCGACCCCGCGATACGCAGTATTTT:11070:17	HD02_clonotype524_consensus_1:2929:3;HD02_clonotype524_consensus_2:11070:17	CloneType_116	NoClonal
HD_HD02_ACTGAACGTACAGTTC	HD02	CD4+ Naive	HD	NA	NA	NA	NON-TCR
HD_HD02_ACTGAACGTGAGCGAT	HD02	CD4+ Naive	HD	HD02_clonotype528_consensus_1:643:TRA:TRAV26-1:None:TRAJ28:TRAC:CIVRVPIPYSGAGSYQLTF:TGCATCGTCAGAGTCCCTATACCATACTCTGGGGCTGGGAGTTACCAACTCACTTTC:1138:2;HD02_clonotype528_consensus_2:492:TRA:TRAV13-1:None:TRAJ43:TRAC:CAAPSLYNNNDMRF:TGTGCAGCACCTTCACTTTACAATAACAATGACATGCGCTTT:3113:3;HD02_clonotype528_consensus_3:524:TRB:TRBV5-1:None:TRBJ2-2:TRBC2:CASSLEGNTGELFF:TGCGCCAGCAGCTTGGAAGGGAACACCGGGGAGCTGTTTTT…	HD02_clonotype528_consensus_1:1138:2;HD02_clonotype528_consensus_2:3113:3;HD02_clonotype528_consensus_3:6718:8	CloneType_117	NoClonal
HD_HD02_ACTGAACTCGACGGAA	HD02	CD4+ Naive	HD	NA	NA	NA	NON-TCR
HD_HD02_ACTGAGTGTCCTAGCG	HD02	CD4+ Naive	HD	HD02_clonotype533_consensus_1:892:TRB:TRBV9:TRBD1:TRBJ2-5:TRBC2:CASSAQGLQETQYF:TGTGCCAGCAGCGCGCAGGGGCTACAAGAGACCCAGTACTTC:3257:4;HD02_clonotype533_consensus_2:584:TRA:TRAV19:None:TRAJ56:TRAC:CALSVNSGANSKLTF:TGTGCTCTGAGTGTCAATTCCGGAGCCAATAGTAAGCTGACATTT:1621:2;HD02_clonotype533_consensus_3:625:TRA:TRAV41:None:TRAJ42:TRAC:CAVRLRGSQGNLIF:TGTGCTGTCAGATTAAGGGGAAGCCAAGGAAATCTCATCTTT:4372:5	HD02_clonotype533_consensus_1:3257:4;HD02_clonotype533_consensus_2:1621:2;HD02_clonotype533_consensus_3:4372:5	CloneType_118	NoClonal
HD_HD02_ACTGAGTGTCGCGGTT	HD02	CD4+ Naive	HD	HD02_clonotype534_consensus_1:528:TRA:TRAV12-1:None:TRAJ29:TRAC:CAVNMGNTPLVF:TGTGCGGTGAACATGGGAAACACACCTCTTGTCTTT:1787:2;HD02_clonotype534_consensus_2:659:TRB:TRBV5-6:TRBD1:TRBJ1-2:TRBC1:CASSSPQEYGYTF:TGTGCCAGCAGCTCCCCACAGGAATATGGCTACACCTTC:2023:3	HD02_clonotype534_consensus_1:1787:2;HD02_clonotype534_consensus_2:2023:3	CloneType_119	NoClonal
HD_HD02_ACTGAGTTCCGCGCAA	HD02	CD4+ Naive	HD	NA	NA	NA	NON-TCR
HD_HD02_ACTGAGTTCTTGTTTG	HD02	CD4+ Naive	HD	HD02_clonotype537_consensus_1:542:TRB:TRBV9:TRBD1:TRBJ2-2:TRBC2:CASSVSVGWGDPGELFF:TGTGCCAGCAGCGTATCAGTTGGGTGGGGGGATCCCGGGGAGCTGTTTTTT:1240:1;HD02_clonotype537_consensus_2:443:TRA:TRAV9-2:None:TRAJ49:TRAC:CALIQKGNQFYF:TGTGCTCTGATTCAAAAGGGTAACCAGTTCTATTTT:554:1	HD02_clonotype537_consensus_1:1240:1;HD02_clonotype537_consensus_2:554:1	CloneType_120	NoClonal
HD_HD02_ACTGATGGTATCAGTC	HD02	CD4+ Naive	HD	NA	NA	NA	NON-TCR
HD_HD02_ACTGATGTCAATCTCT	HD02	CD4+ Naive	HD	NA	NA	NA	NON-TCR
HD_HD02_ACTGATGTCGATCCCT	HD02	CD4+ Naive	HD	NA	NA	NA	NON-TCR
HD_HD02_ACTGATGTCTATCCTA	HD02	CD4+ Naive	HD	NA	NA	NA	NON-TCR
HD_HD02_ACTGATGTCTCGTATT	HD02	CD4+ Naive	HD	HD02_clonotype545_consensus_1:694:TRB:TRBV7-9:TRBD1:TRBJ1-5:TRBC1:CASSPQGSNQPQHF:TGTGCCAGCAGCCCACAGGGAAGCAATCAGCCCCAGCATTTT:7459:9;HD02_clonotype545_consensus_2:731:TRA:TRAV8-2:None:TRAJ43:TRAC:CVVSPNDMRF:TGTGTTGTGAGTCCGAATGACATGCGCTTT:7595:14	HD02_clonotype545_consensus_1:7459:9;HD02_clonotype545_consensus_2:7595:14	CloneType_121	NoClonal
HD_HD02_ACTGCTCAGAGGACGG	HD02	CD4+ Naive	HD	HD02_clonotype546_consensus_1:576:TRA:TRAV35:None:TRAJ52:TRAC:CAGPLRGGTSYGKLTF:TGTGCTGGGCCCCTTCGGGGTGGTACTAGCTATGGAAAGCTGACATTT:1125:2;HD02_clonotype546_consensus_2:688:TRB:TRBV20-1:None:TRBJ1-4:TRBC1:CSAADEKLFF:TGCAGTGCTGCAGACGAAAAACTGTTTTTT:5364:8	HD02_clonotype546_consensus_1:1125:2;HD02_clonotype546_consensus_2:5364:8	CloneType_122	NoClonal
HD_HD02_ACTGCTCAGGTAGCCA	HD02	CD4+ Naive	HD	HD02_clonotype548_consensus_1:559:TRA:TRAV27:None:TRAJ40:TRAC:CAGISGTYKYIF:TGTGCAGGAATCTCAGGAACCTACAAATACATCTTT:3673:5;HD02_clonotype548_consensus_2:709:TRB:TRBV7-3:TRBD1:TRBJ1-1:TRBC1:CASSIGQGNTEAFF:TGTGCCAGCAGCATCGGACAGGGGAACACTGAAGCTTTCTTT:4253:5	HD02_clonotype548_consensus_1:3673:5;HD02_clonotype548_consensus_2:4253:5	CloneType_123	NoClonal
HD_HD02_ACTGCTCGTAGAGGAA	HD02	CD4+ Naive	HD	NA	NA	NA	NON-TCR
HD_HD02_ACTGCTCTCCTGTACC	HD02	CD4+ Naive	HD	HD02_clonotype555_consensus_1:498:TRB:TRBV4-1:None:TRBJ1-1:TRBC1:CASSQDSLVTEAFF:TGCGCCAGCAGCCAGGACAGTCTAGTTACTGAAGCTTTCTTT:4764:6;HD02_clonotype555_consensus_2:625:TRA:TRAV26-1:None:TRAJ31:TRAC:CIARPYNNNARLMF:TGCATCGCCAGGCCGTACAATAACAATGCCAGACTCATGTTT:543:1	HD02_clonotype555_consensus_1:4764:6;HD02_clonotype555_consensus_2:543:1	CloneType_124	NoClonal
HD_HD02_ACTGTCCAGCGGCTTC	HD02	CD4+ Naive	HD	HD02_clonotype557_consensus_1:587:TRA:TRAV29DV5:None:TRAJ22:TRAC:CAASRRGSARQLTF:TGTGCAGCAAGCCGAAGAGGTTCTGCAAGGCAACTGACCTTT:1565:2;HD02_clonotype557_consensus_2:713:TRB:TRBV20-1:TRBD1:TRBJ2-7:TRBC2:CSARLDRVNNEQYF:TGCAGTGCTCGCCTGGACAGGGTGAACAACGAGCAGTACTTC:7010:10	HD02_clonotype557_consensus_1:1565:2;HD02_clonotype557_consensus_2:7010:10	CloneType_125	NoClonal
HD_HD02_ACTGTCCAGGGTCGAT	HD02	CD4+ Naive	HD	NA	NA	NA	NON-TCR
HD_HD02_ACTGTCCGTGCTAGCC	HD02	CD4+ Naive	HD	HD02_clonotype565_consensus_1:687:TRB:TRBV6-4:TRBD2:TRBJ1-1:TRBC1:CASSEGGVNTEAFF:TGTGCCAGCAGTGAGGGAGGGGTGAACACTGAAGCTTTCTTT:5173:8;HD02_clonotype565_consensus_2:528:TRA:TRAV13-2:None:TRAJ24:TRAC:CAENSGDSWGKLQF:TGTGCAGAGAATTCCGGTGACAGCTGGGGGAAATTGCAGTTT:1077:2	HD02_clonotype565_consensus_1:5173:8;HD02_clonotype565_consensus_2:1077:2	CloneType_126	NoClonal
HD_HD02_ACTTACTAGCTCCTCT	HD02	CD4+ Naive	HD	HD02_clonotype568_consensus_1:722:TRB:TRBV28:None:TRBJ1-5:TRBC1:CASSSLKGPQHF:TGTGCCAGCAGTTCTCTTAAAGGTCCCCAGCATTTT:1140:2;HD02_clonotype568_consensus_2:551:TRA:TRAV14DV4:None:TRAJ36:TRAC:CAMREVAGANNLFF:TGTGCAATGAGAGAGGTAGCTGGGGCAAACAACCTCTTCTTT:1422:2	HD02_clonotype568_consensus_1:1140:2;HD02_clonotype568_consensus_2:1422:2	CloneType_127	NoClonal
HD_HD02_ACTTACTAGGCCCGTT	HD02	CD4+ Naive	HD	HD02_clonotype569_consensus_1:711:TRB:TRBV5-5:TRBD1:TRBJ2-3:TRBC2:CASSLTRGLSTDTQYF:TGTGCCAGCAGCTTGACAAGGGGGCTTAGCACAGATACGCAGTATTTT:3856:5;HD02_clonotype569_consensus_2:584:TRA:TRAV23DV6:None:TRAJ32:TRAC:CAASISQGGGATNKLIF:TGTGCAGCAAGCATAAGTCAGGGTGGTGGTGCTACAAACAAGCTCATCTTT:4257:5	HD02_clonotype569_consensus_1:3856:5;HD02_clonotype569_consensus_2:4257:5	CloneType_128	NoClonal
HD_HD02_ACTTACTAGTTCCACA	HD02	CD4+ Naive	HD	HD02_clonotype572_consensus_1:570:TRA:TRAV19:None:TRAJ30:TRAC:CALSEAIRDDKIIF:TGTGCTCTGAGTGAGGCGATAAGAGATGACAAGATCATCTTT:2467:3;HD02_clonotype572_consensus_2:690:TRB:TRBV7-2:TRBD2:TRBJ2-5:TRBC2:CASSLSVAGETQYF:TGTGCCAGCAGCTTGAGCGTCGCGGGGGAGACCCAGTACTTC:18908:26	HD02_clonotype572_consensus_1:2467:3;HD02_clonotype572_consensus_2:18908:26	CloneType_129	NoClonal
HD_HD02_ACTTACTCAGCTCGCA	HD02	CD4+ Naive	HD	HD02_clonotype574_consensus_1:503:TRA:TRAV9-2:None:TRAJ32:TRAC:CALSVNYGGATNKLIF:TGTGCTCTGAGTGTGAATTATGGTGGTGCTACAAACAAGCTCATCTTT:1121:2;HD02_clonotype574_consensus_2:594:TRB:TRBV7-3:TRBD1:TRBJ2-6:TRBC2:CASSFQGGPLGANVLTF:TGTGCCAGCAGCTTTCAGGGCGGCCCTCTGGGGGCCAACGTCCTGACTTTC:10742:14	HD02_clonotype574_consensus_1:1121:2;HD02_clonotype574_consensus_2:10742:14	CloneType_130	NoClonal
HD_HD02_ACTTACTGTAGCACGA	HD02	CD4+ Naive	HD	NA	NA	NA	NON-TCR
HD_HD02_ACTTACTTCCACGTGG	HD02	CD4+ Naive	HD	HD02_clonotype584_consensus_1:938:TRB:TRBV13:TRBD2:TRBJ2-3:TRBC2:CASSRGLRDSGGTDTQYF:TGTGCCAGCAGCCGGGGCCTCCGGGACTCCGGAGGGACAGATACGCAGTATTTT:10965:15;HD02_clonotype584_consensus_2:527:TRA:TRAV26-1:None:TRAJ49:TRAC:CIVRVYTGNQFYF:TGCATCGTCAGAGTTTATACCGGTAACCAGTTCTATTTT:931:1	HD02_clonotype584_consensus_1:10965:15;HD02_clonotype584_consensus_2:931:1	CloneType_131	NoClonal
HD_HD02_ACTTGTTAGATCACGG	HD02	CD4+ Naive	HD	HD02_clonotype588_consensus_1:512:TRA:TRAV35:None:TRAJ42:TRAC:CAGPNYGGSQGNLIF:TGTGCTGGGCCGAATTATGGAGGAAGCCAAGGAAATCTCATCTTT:2206:3;HD02_clonotype588_consensus_2:507:TRB:TRBV11-1:TRBD2:TRBJ2-7:TRBC2:CASSLGVRGTAYEQYF:TGTGCCAGCAGCTTAGGTGTGAGGGGCACCGCCTACGAGCAGTACTTC:2371:4	HD02_clonotype588_consensus_1:2206:3;HD02_clonotype588_consensus_2:2371:4	CloneType_132	NoClonal
HD_HD02_ACTTGTTCAAGTTAAG	HD02	CD4+ Naive	HD	HD02_clonotype589_consensus_1:627:TRA:TRAV12-1:None:TRAJ26:TRAC:CALNPAPGQNFVF:TGTGCGCTCAACCCAGCTCCGGGTCAGAATTTTGTCTTT:3763:4;HD02_clonotype589_consensus_2:676:TRB:TRBV2:TRBD1:TRBJ1-1:TRBC1:CASSEGDRNTEAFF:TGTGCCAGCAGTGAAGGGGACAGAAACACTGAAGCTTTCTTT:4159:6	HD02_clonotype589_consensus_1:3763:4;HD02_clonotype589_consensus_2:4159:6	CloneType_133	NoClonal
HD_HD02_ACTTGTTCACTTAAGC	HD02	CD4+ Naive	HD	NA	NA	NA	NON-TCR
HD_HD02_ACTTGTTTCATGCAAC	HD02	CD4+ Naive	HD	HD02_clonotype595_consensus_1:502:TRA:TRAV4:None:TRAJ37:TRAC:CLVRDRGSSNTGKLIF:TGCCTCGTGAGGGATAGGGGCTCTAGCAACACAGGCAAACTAATCTTT:3168:4;HD02_clonotype595_consensus_2:826:TRB:TRBV30:TRBD1:TRBJ1-1:TRBC1:CAWNRVDEAFF:TGTGCCTGGAACAGGGTTGATGAAGCTTTCTTT:4811:7	HD02_clonotype595_consensus_1:3168:4;HD02_clonotype595_consensus_2:4811:7	CloneType_134	NoClonal
HD_HD02_ACTTGTTTCTTTCCTC	HD02	CD4+ Naive	HD	HD02_clonotype596_consensus_1:626:TRA:TRAV26-1:None:TRAJ46:TRAC:CIVRKSSGDKLTF:TGCATCGTCAGGAAAAGCAGCGGAGACAAGCTGACTTTT:3780:4;HD02_clonotype596_consensus_2:910:TRB:TRBV11-2:TRBD2:TRBJ2-7:TRBC2:CASSLLGGQSSYEQYF:TGTGCCAGCAGCTTACTTGGCGGGCAGTCTTCCTACGAGCAGTACTTC:13896:22	HD02_clonotype596_consensus_1:3780:4;HD02_clonotype596_consensus_2:13896:22	CloneType_135	NoClonal
HD_HD02_ACTTTCAAGGTAGCCA	HD02	CD4+ Naive	HD	NA	NA	NA	NON-TCR
HD_HD02_ACTTTCACAGCGATCC	HD02	CD4+ Naive	HD	HD02_clonotype603_consensus_1:473:TRA:TRAV2:None:TRAJ37:TRAC:CAVFHGSSNTGKLIF:TGTGCTGTCTTTCATGGCTCTAGCAACACAGGCAAACTAATCTTT:3240:3;HD02_clonotype603_consensus_2:686:TRB:TRBV6-3:TRBD1:TRBJ2-1:TRBC2:CASSPTGQRYNEQFF:TGTGCCAGCAGTCCTACGGGACAGAGATACAATGAGCAGTTCTTC:9352:10	HD02_clonotype603_consensus_1:3240:3;HD02_clonotype603_consensus_2:9352:10	CloneType_136	NoClonal
HD_HD02_ACTTTCAGTTGCGCAC	HD02	CD4+ Naive	HD	HD02_clonotype607_consensus_1:738:TRB:TRBV7-2:TRBD1:TRBJ2-1:TRBC2:CASSLAWTPYNEQFF:TGTGCCAGCAGCTTAGCGTGGACACCCTACAATGAGCAGTTCTTC:15001:19;HD02_clonotype607_consensus_2:579:TRA:TRAV29DV5:None:TRAJ36:TRAC:CAASPLTGANNLFF:TGTGCAGCAAGCCCGTTAACTGGGGCAAACAACCTCTTCTTT:1545:2	HD02_clonotype607_consensus_1:15001:19;HD02_clonotype607_consensus_2:1545:2	CloneType_137	NoClonal
HD_HD02_ACTTTCATCACAGTAC	HD02	CD4+ Naive	HD	HD02_clonotype608_consensus_1:757:TRB:TRBV18:TRBD2:TRBJ2-7:TRBC2:CASSSGLAGDREQYF:TGTGCCAGCTCATCCGGACTAGCGGGAGACCGTGAGCAGTACTTC:6324:7;HD02_clonotype608_consensus_2:730:TRA:TRAV8-3:None:TRAJ33:TRAC:CAVGDMDSNYQLIW:TGTGCTGTGGGTGACATGGATAGCAACTATCAGTTAATCTGG:1610:5	HD02_clonotype608_consensus_1:6324:7;HD02_clonotype608_consensus_2:1610:5	CloneType_138	NoClonal
HD_HD02_ACTTTCATCTGTTTGT	HD02	CD4+ Naive	HD	NA	NA	NA	NON-TCR
HD_HD02_AGAATAGCAATGGAGC	HD02	CD4+ Naive	HD	NA	NA	NA	NON-TCR
HD_HD02_AGAATAGGTAAATACG	HD02	CD4+ Naive	HD	HD02_clonotype621_consensus_1:869:TRB:TRBV9:TRBD2:TRBJ2-1:TRBC2:CASSASTGTSGRIDYNEQFF:TGTGCCAGCAGCGCCTCCACCGGGACTAGCGGGAGAATCGACTACAATGAGCAGTTCTTC:6162:9;HD02_clonotype621_consensus_2:503:TRA:TRAV13-2:None:TRAJ5:TRAC:CAGNMGRRALTF:TGTGCAGGGAACATGGGCAGGAGAGCACTTACTTTT:1773:2	HD02_clonotype621_consensus_1:6162:9;HD02_clonotype621_consensus_2:1773:2	CloneType_139	NoClonal
HD_HD02_AGAATAGGTGATGTGG	HD02	CD4+ Naive	HD	HD02_clonotype622_consensus_1:509:TRA:TRAV13-2:None:TRAJ32:TRAC:CAENRGATNKLIF:TGTGCAGAGAATAGGGGTGCTACAAACAAGCTCATCTTT:2047:2;HD02_clonotype622_consensus_2:712:TRB:TRBV6-3:TRBD1:TRBJ1-4:TRBC1:CASKTGTNEKLFF:TGTGCCAGCAAGACCGGAACTAATGAAAAACTGTTTTTT:7664:10	HD02_clonotype622_consensus_1:2047:2;HD02_clonotype622_consensus_2:7664:10	CloneType_140	NoClonal
HD_HD02_AGAATAGGTGTAAGTA	HD02	CD4+ Naive	HD	HD02_clonotype623_consensus_1:531:TRB:TRBV6-5:TRBD2:TRBJ2-3:TRBC2:CASSLLVAGSTDTQYF:TGTGCCAGCAGCCTACTTGTAGCGGGAAGCACAGATACGCAGTATTTT:3164:5;HD02_clonotype623_consensus_2:554:TRA:TRAV23DV6:None:TRAJ24:TRAC:CAASPGSWGKLQF:TGTGCAGCAAGCCCCGGAAGCTGGGGGAAATTGCAGTTT:2292:3	HD02_clonotype623_consensus_1:3164:5;HD02_clonotype623_consensus_2:2292:3	CloneType_141	NoClonal
HD_HD02_AGAATAGGTTCGCTAA	HD02	CD4+ Naive	HD	HD02_clonotype624_consensus_1:508:TRA:TRAV17:None:TRAJ36:TRAC:CATDLTGANNLFF:TGTGCTACGGATCTAACTGGGGCAAACAACCTCTTCTTT:2238:3;HD02_clonotype624_consensus_2:545:TRB:TRBV28:TRBD2:TRBJ1-2:TRBC1:CAAEGNYGYTF:TGTGCCGCCGAGGGGAACTATGGCTACACCTTC:7187:8	HD02_clonotype624_consensus_1:2238:3;HD02_clonotype624_consensus_2:7187:8	CloneType_142	NoClonal
HD_HD02_AGAATAGGTTGGGACA	HD02	CD4+ Naive	HD	HD02_clonotype625_consensus_1:573:TRA:TRAV29DV5:None:TRAJ40:TRAC:CAASATSGTYKYIF:TGTGCAGCAAGCGCGACCTCAGGAACCTACAAATACATCTTT:1099:2;HD02_clonotype625_consensus_2:552:TRB:TRBV2:None:TRBJ2-1:TRBC2:CASRQLSYNEQFF:TGTGCCAGCAGGCAACTCTCCTACAATGAGCAGTTCTTC:6550:8	HD02_clonotype625_consensus_1:1099:2;HD02_clonotype625_consensus_2:6550:8	CloneType_143	NoClonal
HD_HD02_AGAATAGTCAGCTGGC	HD02	CD4+ Naive	HD	HD02_clonotype626_consensus_1:733:TRB:TRBV18:TRBD1:TRBJ2-1:TRBC2:CASSPVGGNNEQFF:TGTGCCAGCTCACCAGTGGGGGGCAATAATGAGCAGTTCTTC:1842:3;HD02_clonotype626_consensus_2:782:TRA:TRAV3:None:TRAJ37:TRAC:CAVSPSSNTGKLIF:TGTGCTGTGAGTCCCTCTAGCAACACAGGCAAACTAATCTTT:2624:3	HD02_clonotype626_consensus_1:1842:3;HD02_clonotype626_consensus_2:2624:3	CloneType_144	NoClonal
HD_HD02_AGACGTTCAGGACGTA	HD02	CD4+ Naive	HD	HD02_clonotype629_consensus_1:902:TRB:TRBV4-1:TRBD1:TRBJ2-1:TRBC2:CASSRGGPSNEQFF:TGCGCCAGCAGCCGCGGGGGCCCCTCTAATGAGCAGTTCTTC:10324:17;HD02_clonotype629_consensus_2:508:TRA:TRAV38-2DV8:None:TRAJ20:TRAC:CAYRRSRSNDYKLSF:TGTGCTTATAGGAGGAGCCGTTCTAACGACTACAAGCTCAGCTTT:2658:3	HD02_clonotype629_consensus_1:10324:17;HD02_clonotype629_consensus_2:2658:3	CloneType_145	NoClonal
HD_HD02_AGACGTTCATGCATGT	HD02	CD4+ Naive	HD	NA	NA	NA	NON-TCR
HD_HD02_AGACGTTGTTTGACTG	HD02	CD4+ Naive	HD	HD02_clonotype631_consensus_1:585:TRA:TRAV14DV4:None:TRAJ30:TRAC:CAMREGVNRDDKIIF:TGTGCAATGAGAGAGGGCGTGAACAGAGATGACAAGATCATCTTT:2693:3;HD02_clonotype631_consensus_2:572:TRB:TRBV7-6:TRBD1:TRBJ1-2:TRBC1:CASSLASGHGNYGYTF:TGTGCCAGCAGCTTAGCGTCCGGTCATGGGAACTATGGCTACACCTTC:4145:4	HD02_clonotype631_consensus_1:2693:3;HD02_clonotype631_consensus_2:4145:4	CloneType_146	NoClonal
HD_HD02_AGAGCGACATATGCTG	HD02	CD4+ Naive	HD	NA	NA	NA	NON-TCR
HD_HD02_AGAGCGATCGGTGTCG	HD02	CD4+ Naive	HD	HD02_clonotype641_consensus_1:657:TRB:TRBV19:TRBD2:TRBJ1-2:TRBC1:CASSIGDGKNYGYTF:TGTGCCAGTAGTATAGGGGACGGTAAGAACTATGGCTACACCTTC:1661:3;HD02_clonotype641_consensus_2:528:TRA:TRAV1-2:None:TRAJ31:TRAC:CAAFARLMF:TGTGCTGCCTTTGCCAGACTCATGTTT:3692:4	HD02_clonotype641_consensus_1:1661:3;HD02_clonotype641_consensus_2:3692:4	CloneType_147	NoClonal
HD_HD02_AGAGCGATCTGGCGAC	HD02	CD4+ Naive	HD	HD02_clonotype643_consensus_1:539:TRA:TRAV1-2:None:TRAJ18:TRAC:CAVKRGSTLGRLYF:TGTGCTGTGAAAAGAGGCTCAACCCTGGGGAGGCTATACTTT:2000:2;HD02_clonotype643_consensus_2:533:TRB:TRBV20-1:TRBD2:TRBJ2-5:TRBC2:CSAPGLAGGSKETQYF:TGCAGTGCTCCTGGACTAGCGGGAGGATCCAAAGAGACCCAGTACTTC:5506:9	HD02_clonotype643_consensus_1:2000:2;HD02_clonotype643_consensus_2:5506:9	CloneType_148	NoClonal
HD_HD02_AGAGCTTAGTCCCACG	HD02	CD4+ Naive	HD	HD02_clonotype644_consensus_1:508:TRA:TRAV38-2DV8:None:TRAJ48:TRAC:CAYRSVLSNFGNEKLTF:TGTGCTTATAGGAGCGTCCTATCTAACTTTGGAAATGAGAAATTAACCTTT:2859:3;HD02_clonotype644_consensus_2:690:TRB:TRBV12-3:TRBD2:TRBJ1-1:TRBC1:CASSSAGGTQNTEAFF:TGTGCCAGCAGTTCCGCGGGGGGGACACAAAACACTGAAGCTTTCTTT:4682:6	HD02_clonotype644_consensus_1:2859:3;HD02_clonotype644_consensus_2:4682:6	CloneType_149	NoClonal
HD_HD02_AGAGCTTGTTTACTCT	HD02	CD4+ Naive	HD	HD02_clonotype649_consensus_1:566:TRA:TRAV16:None:TRAJ58:TRAC:CALVKTSGSRLTF:TGTGCTCTCGTTAAAACCAGTGGCTCTAGGTTGACCTTT:987:1;HD02_clonotype649_consensus_2:718:TRB:TRBV6-1:TRBD2:TRBJ2-1:TRBC2:CASSEIEGYNEQFF:TGTGCCAGCAGTGAAATTGAGGGTTACAATGAGCAGTTCTTC:5029:9	HD02_clonotype649_consensus_1:987:1;HD02_clonotype649_consensus_2:5029:9	CloneType_150	NoClonal
HD_HD02_AGAGCTTTCTACCTGC	HD02	CD4+ Naive	HD	HD02_clonotype650_consensus_1:469:TRB:TRBV6-4:None:TRBJ1-6:TRBC1:CASSMVGNSPLHF:TGTGCCAGCAGTATGGTCGGGAATTCACCCCTCCACTTT:1107:2;HD02_clonotype650_consensus_2:526:TRB:TRBV21-1:TRBD1:TRBJ1-2:TRBC1:CASSTLDRGRVYYGYTF:TGTGCCAGCAGCACCCTGGACAGGGGGCGGGTATACTATGGCTACACCTTC:5519:8;HD02_clonotype650_consensus_3:525:TRA:TRAV26-1:None:TRAJ11:TRAC:CIVGGNSGYSTLTF:TGCATCGTCGGAGGGAATTCAGGATACAGCACCCTCACCTTT:1238:2	HD02_clonotype650_consensus_1:1107:2;HD02_clonotype650_consensus_2:5519:8;HD02_clonotype650_consensus_3:1238:2	CloneType_151	NoClonal
HD_HD02_AGAGTGGCACATCCGG	HD02	CD4+ Naive	HD	HD02_clonotype654_consensus_1:682:TRB:TRBV6-5:TRBD1:TRBJ1-3:TRBC1:CASSYGGYGNTIYF:TGTGCCAGCAGTTACGGGGGCTATGGAAACACCATATATTTT:1945:3;HD02_clonotype654_consensus_2:558:TRA:TRAV12-2:None:TRAJ44:TRAC:CAVNGRLTGTASKLTF:TGTGCCGTGAACGGACGACTGACCGGCACTGCCAGTAAACTCACCTTT:250:1	HD02_clonotype654_consensus_1:1945:3;HD02_clonotype654_consensus_2:250:1	CloneType_152	NoClonal
HD_HD02_AGAGTGGTCCAGTAGT	HD02	CD4+ Naive	HD	HD02_clonotype657_consensus_1:539:TRA:TRAV38-1:None:TRAJ44:TRAC:CAFMKPTINTGTASKLTF:TGTGCTTTCATGAAGCCCACTATAAATACCGGCACTGCCAGTAAACTCACCTTT:1071:2;HD02_clonotype657_consensus_2:646:TRB:TRBV27:None:TRBJ1-5:TRBC1:CASSLGRNQPQHF:TGTGCCAGCAGTTTAGGACGCAATCAGCCCCAGCATTTT:1600:2	HD02_clonotype657_consensus_1:1071:2;HD02_clonotype657_consensus_2:1600:2	CloneType_153	NoClonal
HD_HD02_AGATCTGAGGTAAACT	HD02	CD4+ Naive	HD	NA	NA	NA	NON-TCR
HD_HD02_AGATCTGTCTATCCTA	HD02	CD4+ Naive	HD	HD02_clonotype665_consensus_1:668:TRB:TRBV19:TRBD1:TRBJ2-7:TRBC2:CASSPTGNDEQYF:TGTGCCAGTAGTCCTACAGGGAACGACGAGCAGTACTTC:3765:6;HD02_clonotype665_consensus_2:555:TRA:TRAV12-2:None:TRAJ22:TRAC:CAVNFAAGSARQLTF:TGTGCCGTGAACTTCGCCGCTGGTTCTGCAAGGCAACTGACCTTT:1129:1	HD02_clonotype665_consensus_1:3765:6;HD02_clonotype665_consensus_2:1129:1	CloneType_154	NoClonal
HD_HD02_AGATTGCCAAGTTAAG	HD02	CD4+ Naive	HD	HD02_clonotype669_consensus_1:535:TRB:TRBV20-1:TRBD2:TRBJ2-3:TRBC2:CSAREEVAGGPYTQYF:TGCAGTGCTAGAGAGGAAGTAGCGGGGGGGCCCTATACGCAGTATTTT:7675:16;HD02_clonotype669_consensus_2:700:TRA:TRAV1-1:None:TRAJ23:TRAC:CAVRLIYNQGGKLIF:TGCGCTGTGCGACTGATTTATAACCAGGGAGGAAAGCTTATCTTC:2870:4	HD02_clonotype669_consensus_1:7675:16;HD02_clonotype669_consensus_2:2870:4	CloneType_155	NoClonal
HD_HD02_AGATTGCTCATGGTCA	HD02	CD4+ Naive	HD	HD02_clonotype672_consensus_1:533:TRA:TRAV26-1:None:TRAJ17:TRAC:CIVRAKIKAAGNKLTF:TGCATCGTCAGAGCCAAGATCAAAGCTGCAGGCAACAAGCTAACTTTT:1288:2;HD02_clonotype672_consensus_2:833:TRB:TRBV5-6:None:TRBJ2-7:TRBC2:CASSSPGSSSYEQYF:TGTGCCAGCAGCAGCCCCGGGTCCAGCTCCTACGAGCAGTACTTC:2264:3	HD02_clonotype672_consensus_1:1288:2;HD02_clonotype672_consensus_2:2264:3	CloneType_156	NoClonal
HD_HD02_AGATTGCTCGTACGGC	HD02	CD4+ Naive	HD	HD02_clonotype673_consensus_1:556:TRB:TRBV3-1:TRBD2:TRBJ2-1:TRBC2:CASSQGSGSHNEQFF:TGTGCCAGCAGCCAAGGTAGCGGTTCTCACAATGAGCAGTTCTTC:7367:10;HD02_clonotype673_consensus_2:1137:TRA:TRAV8-1:None:TRAJ45:TRAC:CAVNRNRGGGADGLTF:TGTGCCGTGAATCGGAACCGAGGAGGAGGTGCTGACGGACTCACCTTT:4753:6	HD02_clonotype673_consensus_1:7367:10;HD02_clonotype673_consensus_2:4753:6	CloneType_157	NoClonal
HD_HD02_AGCAGCCAGCGTGAGT	HD02	CD4+ Naive	HD	HD02_clonotype676_consensus_1:519:TRA:TRAV21:None:TRAJ42:TRAC:CAAMGGSQGNLIF:TGTGCTGCGATGGGAGGAAGCCAAGGAAATCTCATCTTT:998:1;HD02_clonotype676_consensus_2:516:TRB:TRBV7-9:TRBD2:TRBJ2-1:TRBC2:CASSRLAAQYNEQFF:TGTGCCAGCAGCAGACTAGCGGCCCAATACAATGAGCAGTTCTTC:3631:4	HD02_clonotype676_consensus_1:998:1;HD02_clonotype676_consensus_2:3631:4	CloneType_158	NoClonal
HD_HD02_AGCAGCCGTAAAGTCA	HD02	CD4+ Naive	HD	NA	NA	NA	NON-TCR
HD_HD02_AGCAGCCGTGCGCTTG	HD02	CD4+ Naive	HD	NA	NA	NA	NON-TCR
HD_HD02_AGCATACAGAAGGTGA	HD02	CD4+ Naive	HD	HD02_clonotype683_consensus_1:496:TRA:TRAV17:None:TRAJ48:TRAC:CATDDFGNEKLTF:TGTGCTACGGATGACTTTGGAAATGAGAAATTAACCTTT:1431:2;HD02_clonotype683_consensus_2:656:TRB:TRBV5-4:None:TRBJ1-2:TRBC1:CASSLRSNYGYTF:TGTGCCAGCAGCTTGAGGAGTAACTATGGCTACACCTTC:744:1	HD02_clonotype683_consensus_1:1431:2;HD02_clonotype683_consensus_2:744:1	CloneType_159	NoClonal
HD_HD02_AGCATACAGAGCTATA	HD02	CD4+ Naive	HD	NA	NA	NA	NON-TCR
HD_HD02_AGCATACCATGCTGGC	HD02	CD4+ Naive	HD	HD02_clonotype690_consensus_1:564:TRB:TRBV6-3:TRBD2:TRBJ2-1:TRBC2:CASIPGTSGDEQFF:TGTGCCAGCATCCCCGGGACTAGCGGGGATGAGCAGTTCTTC:6502:9;HD02_clonotype690_consensus_2:513:TRA:TRAV13-1:None:TRAJ7:TRAC:CAATVLYGNNRLAF:TGTGCAGCAACCGTTCTCTATGGGAACAACAGACTCGCTTTT:1411:2;HD02_clonotype690_consensus_3:552:TRA:TRAV1-1:None:TRAJ31:TRAC:CAVSKGARLMF:TGCGCTGTGAGTAAAGGGGCCAGACTCATGTTT:4851:5	HD02_clonotype690_consensus_1:6502:9;HD02_clonotype690_consensus_2:1411:2;HD02_clonotype690_consensus_3:4851:5	CloneType_160	NoClonal
HD_HD02_AGCATACCATTGTGCA	HD02	CD4+ Naive	HD	HD02_clonotype691_consensus_1:669:TRB:TRBV15:TRBD2:TRBJ1-4:TRBC1:CATSRAAGNNEKLFF:TGTGCCACCAGCAGAGCGGCAGGAAATAATGAAAAACTGTTTTTT:1749:2;HD02_clonotype691_consensus_2:536:TRA:TRAV13-1:None:TRAJ38:TRAC:CAASRANAGNNRKLIW:TGTGCAGCAAGTAGGGCTAATGCTGGCAACAACCGTAAGCTGATTTGG:719:2;HD02_clonotype691_consensus_3:537:TRA:TRAV8-1:None:TRAJ34:TRAC:CAVNTYNTDKLIF:TGTGCCGTGAATACTTATAACACCGACAAGCTCATCTTT:920:2	HD02_clonotype691_consensus_1:1749:2;HD02_clonotype691_consensus_2:719:2;HD02_clonotype691_consensus_3:920:2	CloneType_161	NoClonal
HD_HD02_AGCATACGTCTCTTAT	HD02	CD4+ Naive	HD	HD02_clonotype693_consensus_1:541:TRB:TRBV9:TRBD2:TRBJ2-1:TRBC2:CASSGGGLAGLLNEQFF:TGTGCCAGCAGCGGGGGGGGACTAGCGGGCCTTCTCAATGAGCAGTTCTTC:10191:14;HD02_clonotype693_consensus_2:509:TRA:TRAV16:None:TRAJ40:TRAC:CALKQFPGTYKYIF:TGTGCTCTAAAACAGTTCCCAGGAACCTACAAATACATCTTT:798:1	HD02_clonotype693_consensus_1:10191:14;HD02_clonotype693_consensus_2:798:1	CloneType_162	NoClonal
HD_HD02_AGCCTAAAGATGCGAC	HD02	CD4+ Naive	HD	HD02_clonotype697_consensus_1:499:TRA:TRAV13-1:None:TRAJ34:TRAC:CAASRGEGTDKLIF:TGTGCAGCAAGTAGAGGAGAAGGCACCGACAAGCTCATCTTT:1611:3;HD02_clonotype697_consensus_2:929:TRB:TRBV28:None:TRBJ2-2:TRBC2:CASSSSSGELFF:TGTGCCAGCAGTTCGTCTTCCGGGGAGCTGTTTTTT:13462:19	HD02_clonotype697_consensus_1:1611:3;HD02_clonotype697_consensus_2:13462:19	CloneType_163	NoClonal
HD_HD02_AGCCTAAGTCGACTAT	HD02	CD4+ Naive	HD	HD02_clonotype699_consensus_1:674:TRB:TRBV5-1:TRBD1:TRBJ1-3:TRBC1:CASRSGGRNTIYF:TGCGCCAGCCGCTCCGGGGGCCGAAACACCATATATTTT:3807:5;HD02_clonotype699_consensus_2:523:TRA:TRAV29DV5:None:TRAJ42:TRAC:CAAGGGDGGSQGNLIF:TGTGCAGCTGGGGGTGGCGATGGAGGAAGCCAAGGAAATCTCATCTTT:1428:2	HD02_clonotype699_consensus_1:3807:5;HD02_clonotype699_consensus_2:1428:2	CloneType_164	NoClonal
HD_HD02_AGCGGTCGTAGATTAG	HD02	CD4+ Naive	HD	HD02_clonotype705_consensus_1:509:TRB:TRBV24-1:None:TRBJ2-1:TRBC2:CATSDYSNEQFF:TGTGCCACCAGTGATTACTCGAATGAGCAGTTCTTC:8563:10;HD02_clonotype705_consensus_2:581:TRA:TRAV29DV5:None:TRAJ40:TRAC:CAASARTSGTYKYIF:TGTGCAGCAAGCGCGCGGACCTCAGGAACCTACAAATACATCTTT:1916:2	HD02_clonotype705_consensus_1:8563:10;HD02_clonotype705_consensus_2:1916:2	CloneType_165	NoClonal
HD_HD02_AGCGGTCTCTGTCCGT	HD02	CD4+ Naive	HD	HD02_clonotype708_consensus_1:626:TRA:TRAV20:None:TRAJ57:TRAC:CAVQEGGSEKLVF:TGTGCTGTGCAGGAGGGCGGATCTGAAAAGCTGGTCTTT:3182:3;HD02_clonotype708_consensus_2:525:TRB:TRBV7-9:None:TRBJ1-3:TRBC1:CASSLQGNTIYF:TGTGCCAGCAGCTTACAGGGGAACACCATATATTTT:2110:3	HD02_clonotype708_consensus_1:3182:3;HD02_clonotype708_consensus_2:2110:3	CloneType_166	NoClonal
HD_HD02_AGCGTATCACGAGAGT	HD02	CD4+ Naive	HD	HD02_clonotype710_consensus_1:573:TRA:TRAV20:None:TRAJ22:TRAC:CAVQAGSARQLTF:TGTGCTGTGCAGGCGGGTTCTGCAAGGCAACTGACCTTT:5003:6;HD02_clonotype710_consensus_2:731:TRB:TRBV4-2:None:TRBJ2-5:TRBC2:CASSQDRETQYF:TGTGCCAGCAGCCAAGATAGGGAGACCCAGTACTTC:8690:11	HD02_clonotype710_consensus_1:5003:6;HD02_clonotype710_consensus_2:8690:11	CloneType_167	NoClonal
HD_HD02_AGCGTATCACTCGACG	HD02	CD4+ Naive	HD	NA	NA	NA	NON-TCR
HD_HD02_AGCGTATGTGATAAGT	HD02	CD4+ Naive	HD	HD02_clonotype714_consensus_1:504:TRB:TRBV4-1:TRBD1:TRBJ2-2:TRBC2:CASSQGPVGGVNTGELFF:TGCGCCAGCAGCCAAGGTCCAGTTGGGGGGGTGAACACCGGGGAGCTGTTTTTT:16138:23;HD02_clonotype714_consensus_2:477:TRA:TRAV13-1:None:TRAJ24:TRAC:CAASISDSWGKLQF:TGTGCAGCAAGTATTAGTGACAGCTGGGGGAAATTGCAGTTT:3133:3	HD02_clonotype714_consensus_1:16138:23;HD02_clonotype714_consensus_2:3133:3	CloneType_168	NoClonal
HD_HD02_AGCGTATGTGTATGGG	HD02	CD4+ Naive	HD	HD02_clonotype715_consensus_1:553:TRA:TRAV8-4:None:TRAJ32:TRAC:CAVRRGGGATNKLIF:TGTGCTGTGAGACGAGGGGGTGGTGCTACAAACAAGCTCATCTTT:1217:1;HD02_clonotype715_consensus_2:568:TRB:TRBV3-1:TRBD2:TRBJ2-5:TRBC2:CASSQVLGTVHQETQYF:TGTGCCAGCAGCCAAGTTCTCGGGACGGTTCACCAAGAGACCCAGTACTTC:5842:7	HD02_clonotype715_consensus_1:1217:1;HD02_clonotype715_consensus_2:5842:7	CloneType_169	NoClonal
HD_HD02_AGCGTCGCACAACGTT	HD02	CD4+ Naive	HD	HD02_clonotype722_consensus_1:692:TRB:TRBV6-1:TRBD1:TRBJ1-6:TRBC1:CAGGDRENSPLHF:TGTGCCGGAGGGGACAGGGAGAATTCACCCCTCCACTTT:1865:3;HD02_clonotype722_consensus_2:651:TRA:TRAV12-2:None:TRAJ10:TRAC:CANGALTGGGNKLTF:TGTGCGAACGGGGCACTCACGGGAGGAGGAAACAAACTCACCTTT:5154:7	HD02_clonotype722_consensus_1:1865:3;HD02_clonotype722_consensus_2:5154:7	CloneType_170	NoClonal
HD_HD02_AGCGTCGGTACTTAGC	HD02	CD4+ Naive	HD	NA	NA	NA	NON-TCR
HD_HD02_AGCGTCGGTGGCCCTA	HD02	CD4+ Naive	HD	HD02_clonotype724_consensus_1:475:TRB:TRBV28:TRBD2:TRBJ2-1:TRBC2:CASSLGGSSYNEQFF:TGTGCCAGCAGCCTTGGAGGGAGCTCCTACAATGAGCAGTTCTTC:2136:5;HD02_clonotype724_consensus_2:587:TRA:TRAV26-1:None:TRAJ50:TRAC:CIVLTSYDKVIF:TGCATCGTCCTAACCTCCTACGACAAGGTGATATTT:1448:3	HD02_clonotype724_consensus_1:2136:5;HD02_clonotype724_consensus_2:1448:3	CloneType_171	NoClonal
HD_HD02_AGCTCCTAGAATAGGG	HD02	CD4+ Naive	HD	NA	NA	NA	NON-TCR
HD_HD02_AGCTCCTCACGCCAGT	HD02	CD4+ Naive	HD	NA	NA	NA	NON-TCR
HD_HD02_AGCTCCTCAGACGCAA	HD02	CD4+ Naive	HD	HD02_clonotype728_consensus_1:547:TRA:TRAV13-2:None:TRAJ53:TRAC:CAENSGGSNYKLTF:TGTGCAGAGAATAGTGGAGGTAGCAACTATAAACTGACATTT:1699:2;HD02_clonotype728_consensus_2:717:TRB:TRBV9:TRBD2:TRBJ1-3:TRBC1:CASSAGGRSGNTIYF:TGTGCCAGCAGCGCGGGGGGGAGATCTGGAAACACCATATATTTT:3570:6;HD02_clonotype728_consensus_3:643:TRA:TRAV41:None:TRAJ44:TRAC:CAVRPRLNTGTASKLTF:TGTGCTGTCAGACCCCGCTTAAATACCGGCACTGCCAGTAAACTCACCTTT:3439:4	HD02_clonotype728_consensus_1:1699:2;HD02_clonotype728_consensus_2:3570:6;HD02_clonotype728_consensus_3:3439:4	CloneType_172	NoClonal
HD_HD02_AGCTCCTCATGTAGTC	HD02	CD4+ Naive	HD	NA	NA	NA	NON-TCR
HD_HD02_AGCTCCTTCCAAGTAC	HD02	CD4+ Naive	HD	HD02_clonotype730_consensus_1:579:TRA:TRAV20:None:TRAJ30:TRAC:CAVQVLMNRDDKIIF:TGTGCTGTGCAGGTTTTAATGAACAGAGATGACAAGATCATCTTT:5811:6;HD02_clonotype730_consensus_2:600:TRB:TRBV7-3:TRBD1:TRBJ2-1:TRBC2:CASSFQGALSNEQFF:TGTGCCAGCAGCTTTCAGGGGGCGCTGAGCAATGAGCAGTTCTTC:10020:13	HD02_clonotype730_consensus_1:5811:6;HD02_clonotype730_consensus_2:10020:13	CloneType_173	NoClonal
HD_HD02_AGCTCTCCACACGCTG	HD02	CD4+ Naive	HD	HD02_clonotype733_consensus_1:542:TRA:TRAV17:None:TRAJ49:TRAC:CASNTGNQFYF:TGTGCTTCGAACACCGGTAACCAGTTCTATTTT:3491:4;HD02_clonotype733_consensus_2:486:TRB:TRBV5-1:TRBD1:TRBJ1-4:TRBC1:CASSSQTGGGEKLFF:TGCGCCAGCAGCTCCCAGACAGGGGGCGGCGAAAAACTGTTTTTT:1872:3	HD02_clonotype733_consensus_1:3491:4;HD02_clonotype733_consensus_2:1872:3	CloneType_174	NoClonal
HD_HD02_AGCTCTCTCACATACG	HD02	CD4+ Naive	HD	HD02_clonotype742_consensus_1:517:TRA:TRAV30:None:TRAJ37:TRAC:CGTEIPSSNTGKLIF:TGTGGCACAGAGATCCCCTCTAGCAACACAGGCAAACTAATCTTT:1203:1;HD02_clonotype742_consensus_2:731:TRB:TRBV7-9:TRBD1:TRBJ2-3:TRBC2:CASSAGTGEERQYF:TGTGCCAGCAGCGCCGGGACAGGGGAGGAGAGGCAGTATTTT:17241:19	HD02_clonotype742_consensus_1:1203:1;HD02_clonotype742_consensus_2:17241:19	CloneType_175	NoClonal
HD_HD02_AGCTTGACACGAAAGC	HD02	CD4+ Naive	HD	HD02_clonotype744_consensus_1:680:TRB:TRBV10-3:TRBD2:TRBJ2-1:TRBC2:CAISGPSGDNEQFF:TGTGCCATCAGTGGGCCTAGCGGGGACAATGAGCAGTTCTTC:11417:14;HD02_clonotype744_consensus_2:536:TRA:TRAV23DV6:None:TRAJ32:TRAC:CAAMGGGATNKLIF:TGTGCAGCAATGGGAGGTGGTGCTACAAACAAGCTCATCTTT:991:1	HD02_clonotype744_consensus_1:11417:14;HD02_clonotype744_consensus_2:991:1	CloneType_176	NoClonal
HD_HD02_AGCTTGATCATCATTC	HD02	CD4+ Naive	HD	NA	NA	NA	NON-TCR
HD_HD02_AGCTTGATCTTACCTA	HD02	CD4+ Naive	HD	NA	NA	NA	NON-TCR
HD_HD02_AGGCCGTCAAGCCCAC	HD02	CD4+ Naive	HD	HD02_clonotype755_consensus_1:519:TRA:TRAV23DV6:None:TRAJ58:TRAC:CGSGSRLTF:TGTGGCAGTGGCTCTAGGTTGACCTTT:2470:3;HD02_clonotype755_consensus_2:693:TRB:TRBV18:TRBD2:TRBJ2-7:TRBC2:CASSPSVGLAGSEQYF:TGTGCCAGCTCACCAAGCGTGGGACTAGCGGGGTCCGAGCAGTACTTC:4974:5	HD02_clonotype755_consensus_1:2470:3;HD02_clonotype755_consensus_2:4974:5	CloneType_177	NoClonal
HD_HD02_AGGCCGTCAAGGTTCT	HD02	CD4+ Naive	HD	NA	NA	NA	NON-TCR
HD_HD02_AGGCCGTCACTCAGGC	HD02	CD4+ Naive	HD	HD02_clonotype757_consensus_1:573:TRA:TRAV25:None:TRAJ35:TRAC:CAGRGLI:TGTGCAGGTCGGGGCTTGATA:3026:3;HD02_clonotype757_consensus_2:513:TRB:TRBV9:TRBD2:TRBJ2-7:TRBC2:CASSVGPDPQAGEDEQYF:TGTGCCAGCAGCGTAGGACCCGACCCTCAAGCGGGAGAAGACGAGCAGTACTTC:2058:2	HD02_clonotype757_consensus_1:3026:3;HD02_clonotype757_consensus_2:2058:2	CloneType_178	NoClonal
HD_HD02_AGGCCGTGTCGCGGTT	HD02	CD4+ Naive	HD	NA	NA	NA	NON-TCR
HD_HD02_AGGCCGTGTGATAAGT	HD02	CD4+ Naive	HD	HD02_clonotype763_consensus_1:575:TRA:TRAV26-1:None:TRAJ44:TRAC:CIVDSGTASKLTF:TGCATCGTCGATAGCGGCACTGCCAGTAAACTCACCTTT:2070:2;HD02_clonotype763_consensus_2:544:TRB:TRBV5-1:TRBD2:TRBJ2-1:TRBC2:CASSGTSGFYNEQFF:TGCGCCAGCAGCGGGACTAGCGGATTTTACAATGAGCAGTTCTTC:8132:10	HD02_clonotype763_consensus_1:2070:2;HD02_clonotype763_consensus_2:8132:10	CloneType_179	NoClonal
HD_HD02_AGGCCGTTCACCGGGT	HD02	CD4+ Naive	HD	HD02_clonotype764_consensus_1:696:TRB:TRBV20-1:TRBD2:TRBJ2-7:TRBC2:CSVLRGVGEQYF:TGCAGTGTTCTGAGGGGAGTGGGCGAGCAGTACTTC:8933:12;HD02_clonotype764_consensus_2:585:TRA:TRAV26-1:None:TRAJ53:TRAC:CIVRAVRNSGGSNYKLTF:TGCATCGTCAGAGCCGTACGAAATAGTGGAGGTAGCAACTATAAACTGACATTT:1021:1	HD02_clonotype764_consensus_1:8933:12;HD02_clonotype764_consensus_2:1021:1	CloneType_180	NoClonal
HD_HD02_AGGCCGTTCGAGAACG	HD02	CD4+ Naive	HD	HD02_clonotype766_consensus_1:694:TRA:TRAV8-3:None:TRAJ45:TRAC:CAVGPYSGGGADGLTF:TGTGCTGTGGGTCCGTATTCAGGAGGAGGTGCTGACGGACTCACCTTT:3924:6;HD02_clonotype766_consensus_2:908:TRB:TRBV5-6:None:TRBJ2-2:TRBC2:CASSLSTGELFF:TGTGCCAGCAGCTTGTCCACCGGGGAGCTGTTTTTT:11010:13	HD02_clonotype766_consensus_1:3924:6;HD02_clonotype766_consensus_2:11010:13	CloneType_181	NoClonal
HD_HD02_AGGCCGTTCTACTATC	HD02	CD4+ Naive	HD	HD02_clonotype767_consensus_1:456:TRA:TRAV9-2:None:TRAJ40:TRAC:CALSVLTSGTYKYIF:TGTGCTCTGAGTGTCCTTACCTCAGGAACCTACAAATACATCTTT:522:1;HD02_clonotype767_consensus_2:683:TRB:TRBV19:TRBD1:TRBJ2-7:TRBC2:CASSNPGTGFYEQYF:TGTGCCAGTAGTAACCCCGGGACAGGGTTCTACGAGCAGTACTTC:1655:3	HD02_clonotype767_consensus_1:522:1;HD02_clonotype767_consensus_2:1655:3	CloneType_182	NoClonal
HD_HD02_AGGCCGTTCTGAAAGA	HD02	CD4+ Naive	HD	NA	NA	NA	NON-TCR
HD_HD02_AGGCCGTTCTGCGACG	HD02	CD4+ Naive	HD	HD02_clonotype768_consensus_1:518:TRB:TRBV6-5:None:TRBJ1-2:TRBC1:CASSYSNGIYGYTF:TGTGCCAGCAGTTACTCGAACGGCATCTATGGCTACACCTTC:1710:2;HD02_clonotype768_consensus_2:616:TRA:TRAV19:None:TRAJ42:TRAC:CALSGYGGSQGNLIF:TGTGCTCTGAGTGGATATGGAGGAAGCCAAGGAAATCTCATCTTT:2116:2	HD02_clonotype768_consensus_1:1710:2;HD02_clonotype768_consensus_2:2116:2	CloneType_183	NoClonal
HD_HD02_AGGGAGTAGGTTACCT	HD02	CD4+ Naive	HD	HD02_clonotype770_consensus_1:728:TRA:TRAV8-6:None:TRAJ54:TRAC:CAVIIQGAQKLVF:TGTGCTGTGATAATTCAGGGAGCCCAGAAGCTGGTATTT:2560:2;HD02_clonotype770_consensus_2:577:TRB:TRBV12-4:TRBD2:TRBJ2-1:TRBC2:CASKMTSGGAGYNEQFF:TGTGCCAGCAAGATGACTAGCGGGGGGGCAGGTTACAATGAGCAGTTCTTC:5661:8	HD02_clonotype770_consensus_1:2560:2;HD02_clonotype770_consensus_2:5661:8	CloneType_184	NoClonal
HD_HD02_AGGGAGTCATTGAGCT	HD02	CD4+ Naive	HD	NA	NA	NA	NON-TCR
HD_HD02_AGGGAGTTCACGATGT	HD02	CD4+ Naive	HD	HD02_clonotype778_consensus_1:469:TRA:TRAV9-2:None:TRAJ35:TRAC:CALVGFGNVLHC:TGTGCTCTCGTAGGCTTTGGGAATGTGCTGCATTGC:1001:1;HD02_clonotype778_consensus_2:689:TRB:TRBV6-5:None:TRBJ2-2:TRBC2:CASSSNTGELFF:TGTGCCAGCAGTTCGAACACCGGGGAGCTGTTTTTT:3227:4	HD02_clonotype778_consensus_1:1001:1;HD02_clonotype778_consensus_2:3227:4	CloneType_185	NoClonal
HD_HD02_AGGGAGTTCCTATGTT	HD02	CD4+ Naive	HD	HD02_clonotype779_consensus_1:549:TRA:TRAV16:None:TRAJ57:TRAC:CALIQGGSEKLVF:TGTGCTCTAATCCAGGGCGGATCTGAAAAGCTGGTCTTT:758:1;HD02_clonotype779_consensus_2:502:TRB:TRBV12-4:TRBD1:TRBJ1-1:TRBC1:CASSVTGVEAFF:TGTGCCAGCAGCGTGACAGGGGTGGAAGCTTTCTTT:2618:4;HD02_clonotype779_consensus_3:636:TRB:TRBV19:TRBD2:TRBJ2-7:TRBC2:CASSSPVREAYEQYF:TGTGCCAGTAGTTCGCCAGTTAGGGAGGCCTACGAGCAGTACTTC:1474:2	HD02_clonotype779_consensus_1:758:1;HD02_clonotype779_consensus_2:2618:4;HD02_clonotype779_consensus_3:1474:2	CloneType_186	NoClonal
HD_HD02_AGGGATGAGGGATACC	HD02	CD4+ Naive	HD	HD02_clonotype784_consensus_1:505:TRA:TRAV13-1:None:TRAJ49:TRAC:CAASHAGNQFYF:TGTGCAGCAAGTCACGCCGGTAACCAGTTCTATTTT:1504:3;HD02_clonotype784_consensus_2:580:TRB:TRBV18:TRBD1:TRBJ1-2:TRBC1:CASSPGTDNYGYTF:TGTGCCAGCTCACCGGGGACAGACAACTATGGCTACACCTTC:1742:2	HD02_clonotype784_consensus_1:1504:3;HD02_clonotype784_consensus_2:1742:2	CloneType_187	NoClonal
HD_HD02_AGGGATGCATGCAATC	HD02	CD4+ Naive	HD	HD02_clonotype788_consensus_1:687:TRB:TRBV7-2:None:TRBJ1-5:TRBC1:CASSLEGSRNQPQHF:TGTGCCAGCAGCTTAGAGGGTTCCCGCAATCAGCCCCAGCATTTT:11170:14;HD02_clonotype788_consensus_2:556:TRA:TRAV25:None:TRAJ45:TRAC:CAGYRGGADGLTF:TGTGCAGGGTATAGAGGAGGTGCTGACGGACTCACCTTT:1128:1	HD02_clonotype788_consensus_1:11170:14;HD02_clonotype788_consensus_2:1128:1	CloneType_188	NoClonal
HD_HD02_AGGGATGTCTAACTGG	HD02	CD4+ Naive	HD	HD02_clonotype792_consensus_1:699:TRB:TRBV20-1:TRBD1:TRBJ2-7:TRBC2:CSAEGDDLGEQYF:TGCAGTGCCGAGGGGGACGACCTTGGCGAGCAGTACTTC:13254:16;HD02_clonotype792_consensus_2:510:TRA:TRAV12-3:None:TRAJ31:TRAC:CAMSAGARLMF:TGTGCAATGAGCGCGGGTGCCAGACTCATGTTT:3341:3	HD02_clonotype792_consensus_1:13254:16;HD02_clonotype792_consensus_2:3341:3	CloneType_189	NoClonal
HD_HD02_AGGGATGTCTGCGACG	HD02	CD4+ Naive	HD	HD02_clonotype794_consensus_1:644:TRB:TRBV28:None:TRBJ1-2:TRBC1:CASGSLNYGYTF:TGTGCCAGCGGCAGCCTCAACTATGGCTACACCTTC:1244:2;HD02_clonotype794_consensus_2:536:TRA:TRAV41:None:TRAJ49:TRAC:CAVFGNQFYF:TGTGCTGTCTTCGGTAACCAGTTCTATTTT:3796:4	HD02_clonotype794_consensus_1:1244:2;HD02_clonotype794_consensus_2:3796:4	CloneType_190	NoClonal
HD_HD02_AGGGTGAAGTCGTTTG	HD02	CD4+ Naive	HD	NA	NA	NA	NON-TCR
HD_HD02_AGGGTGAGTAAATGAC	HD02	CD4+ Naive	HD	HD02_clonotype796_consensus_1:690:TRB:TRBV5-1:TRBD2:TRBJ2-2:TRBC2:CASRGGLATTGELFF:TGCGCCAGCAGGGGAGGACTAGCGACCACCGGGGAGCTGTTTTTT:9618:13;HD02_clonotype796_consensus_2:553:TRA:TRAV13-2:None:TRAJ18:TRAC:CAENSNPRSTLGRLYF:TGTGCAGAGAATTCGAACCCCCGCTCAACCCTGGGGAGGCTATACTTT:3172:4	HD02_clonotype796_consensus_1:9618:13;HD02_clonotype796_consensus_2:3172:4	CloneType_191	NoClonal
HD_HD02_AGGTCATGTCGACTGC	HD02	CD4+ Naive	HD	HD02_clonotype803_consensus_1:525:TRA:TRAV21:None:TRAJ42:TRAC:CAVPNYGGSQGNLIF:TGTGCTGTCCCGAATTATGGAGGAAGCCAAGGAAATCTCATCTTT:5110:5;HD02_clonotype803_consensus_2:705:TRB:TRBV14:TRBD2:TRBJ2-5:TRBC1:CASSQDRRLAVQETQYF:TGTGCCAGCAGCCAAGATCGCAGACTAGCGGTTCAAGAGACCCAGTACTTC:4728:7	HD02_clonotype803_consensus_1:5110:5;HD02_clonotype803_consensus_2:4728:7	CloneType_192	NoClonal
HD_HD02_AGGTCCGCAGCTGCTG	HD02	CD4+ Naive	HD	HD02_clonotype807_consensus_1:528:TRB:TRBV10-3:TRBD1:TRBJ2-6:TRBC2:CAISARTGTFSGANVLTF:TGTGCCATCAGCGCCCGGACAGGAACTTTCTCTGGGGCCAACGTCCTGACTTTC:6123:7;HD02_clonotype807_consensus_2:641:TRA:TRAV8-2:None:TRAJ43:TRAC:CVVSDRRNNNDMRF:TGTGTTGTGAGTGATCGAAGGAATAACAATGACATGCGCTTT:586:1	HD02_clonotype807_consensus_1:6123:7;HD02_clonotype807_consensus_2:586:1	CloneType_193	NoClonal
HD_HD02_AGGTCCGCAGTTCCCT	HD02	CD4+ Naive	HD	NA	NA	NA	NON-TCR
HD_HD02_AGGTCCGGTAGCTTGT	HD02	CD4+ Naive	HD	HD02_clonotype810_consensus_1:593:TRA:TRAV12-3:None:TRAJ37:TRAC:CAMSHGSSNTGKLIF:TGTGCAATGAGCCATGGCTCTAGCAACACAGGCAAACTAATCTTT:2162:2;HD02_clonotype810_consensus_2:623:TRB:TRBV18:TRBD1:TRBJ2-7:TRBC2:CASSPGGEQYF:TGTGCCAGCTCACCAGGGGGCGAGCAGTACTTC:3284:5	HD02_clonotype810_consensus_1:2162:2;HD02_clonotype810_consensus_2:3284:5	CloneType_194	NoClonal
HD_HD02_AGGTCCGGTAGGGTAC	HD02	CD4+ Naive	HD	HD02_clonotype811_consensus_1:566:TRA:TRAV36DV7:None:TRAJ31:TRAC:CAVLLNARLMF:TGTGCTGTCCTCCTCAATGCCAGACTCATGTTT:652:1;HD02_clonotype811_consensus_2:501:TRB:TRBV7-2:TRBD1:TRBJ1-2:TRBC1:CASSWDRDYGYTF:TGTGCCAGCAGCTGGGACAGGGACTATGGCTACACCTTC:4692:6	HD02_clonotype811_consensus_1:652:1;HD02_clonotype811_consensus_2:4692:6	CloneType_195	NoClonal
HD_HD02_AGGTCCGGTGATAAAC	HD02	CD4+ Naive	HD	HD02_clonotype813_consensus_1:964:TRB:TRBV4-3:TRBD1:TRBJ1-1:TRBC1:CASSQDSDRGWQNTEAFF:TGCGCCAGCAGCCAAGATTCAGACAGGGGATGGCAGAACACTGAAGCTTTCTTT:4235:6;HD02_clonotype813_consensus_2:616:TRA:TRAV8-6:None:TRAJ12:TRAC:CAVSRVDSSYKLIF:TGTGCTGTGAGTCGGGTGGATAGCAGCTATAAATTGATCTTC:3761:4	HD02_clonotype813_consensus_1:4235:6;HD02_clonotype813_consensus_2:3761:4	CloneType_196	NoClonal
HD_HD02_AGGTCCGGTTTGTGTG	HD02	CD4+ Naive	HD	HD02_clonotype814_consensus_1:669:TRB:TRBV11-1:TRBD2:TRBJ2-7:TRBC2:CASSRTSGRSYEQYF:TGTGCCAGCAGCCGGACTAGCGGGAGGTCCTACGAGCAGTACTTC:8239:12;HD02_clonotype814_consensus_2:502:TRA:TRAV17:None:TRAJ42:TRAC:CATDARGSQGNLIF:TGTGCTACGGACGCCCGGGGAAGCCAAGGAAATCTCATCTTT:1064:1	HD02_clonotype814_consensus_1:8239:12;HD02_clonotype814_consensus_2:1064:1	CloneType_197	NoClonal
HD_HD02_AGGTCCGTCTGCTGTC	HD02	CD4+ Naive	HD	HD02_clonotype817_consensus_1:720:TRB:TRBV6-5:TRBD2:TRBJ2-3:TRBC2:CASKPYTSGRSSTDTQYF:TGTGCCAGCAAACCTTATACTAGCGGGAGGTCAAGCACAGATACGCAGTATTTT:6789:10;HD02_clonotype817_consensus_2:527:TRA:TRAV26-1:None:TRAJ44:TRAC:CIVTNTGTASKLTF:TGCATCGTCACGAATACCGGCACTGCCAGTAAACTCACCTTT:837:1	HD02_clonotype817_consensus_1:6789:10;HD02_clonotype817_consensus_2:837:1	CloneType_198	NoClonal
HD_HD02_AGTAGTCGTCGCATAT	HD02	CD4+ Naive	HD	HD02_clonotype821_consensus_1:556:TRB:TRBV6-1:TRBD2:TRBJ2-1:TRBC2:CATNSASGRGSSYNEQFF:TGTGCCACCAACAGTGCTAGCGGGAGAGGCTCCTCCTACAATGAGCAGTTCTTC:9590:13;HD02_clonotype821_consensus_2:546:TRA:TRAV27:None:TRAJ40:TRAC:CAGAKGTYKYIF:TGTGCAGGAGCGAAAGGAACCTACAAATACATCTTT:4068:4	HD02_clonotype821_consensus_1:9590:13;HD02_clonotype821_consensus_2:4068:4	CloneType_199	NoClonal
HD_HD02_AGTCTTTAGATCCGAG	HD02	CD4+ Naive	HD	HD02_clonotype825_consensus_1:591:TRB:TRBV7-2:None:TRBJ2-2:TRBC2:CASSLEVTGELFF:TGTGCCAGCAGCTTAGAGGTCACCGGGGAGCTGTTTTTT:9633:12;HD02_clonotype825_consensus_2:530:TRA:TRAV13-1:None:TRAJ48:TRAC:CAASSSFGNEKLTF:TGTGCAGCAAGTTCCTCATTTGGAAATGAGAAATTAACCTTT:1714:2	HD02_clonotype825_consensus_1:9633:12;HD02_clonotype825_consensus_2:1714:2	CloneType_200	NoClonal
HD_HD02_AGTCTTTAGGTAGCCA	HD02	CD4+ Naive	HD	HD02_clonotype826_consensus_1:548:TRA:TRAV16:None:TRAJ49:TRAC:CALFRNTGNQFYF:TGTGCTCTCTTCAGGAACACCGGTAACCAGTTCTATTTT:2138:2;HD02_clonotype826_consensus_2:734:TRB:TRBV7-2:TRBD1:TRBJ1-2:TRBC1:CASSSPGTPYGYTF:TGTGCCAGCAGCTCCCCCGGGACACCTTATGGCTACACCTTC:14740:19	HD02_clonotype826_consensus_1:2138:2;HD02_clonotype826_consensus_2:14740:19	CloneType_201	NoClonal
HD_HD02_AGTCTTTCAAGCCGCT	HD02	CD4+ Naive	HD	HD02_clonotype829_consensus_1:687:TRA:TRAV8-2:None:TRAJ18:TRAC:CVVRGRGSTLGRLYF:TGTGTTGTGAGGGGGAGAGGCTCAACCCTGGGGAGGCTATACTTT:4354:6;HD02_clonotype829_consensus_2:845:TRB:TRBV19:TRBD1:TRBJ1-2:TRBC1:CASSTGQGVDYGYTF:TGTGCCAGTAGTACGGGACAGGGGGTCGACTATGGCTACACCTTC:1781:2	HD02_clonotype829_consensus_1:4354:6;HD02_clonotype829_consensus_2:1781:2	CloneType_202	NoClonal
HD_HD02_AGTCTTTCACACCGCA	HD02	CD4+ Naive	HD	HD02_clonotype831_consensus_1:481:TRB:TRBV29-1:TRBD1:TRBJ1-3:TRBC1:CSVEVIRGSGNTIYF:TGCAGCGTTGAAGTCATCAGGGGATCTGGAAACACCATATATTTT:3875:6;HD02_clonotype831_consensus_2:503:TRA:TRAV16:None:TRAJ34:TRAC:CASYNTDKLIF:TGTGCTTCCTATAACACCGACAAGCTCATCTTT:1097:2	HD02_clonotype831_consensus_1:3875:6;HD02_clonotype831_consensus_2:1097:2	CloneType_203	NoClonal
HD_HD02_AGTCTTTCATAACCTG	HD02	CD4+ Naive	HD	HD02_clonotype832_consensus_1:512:TRB:TRBV5-1:TRBD1:TRBJ1-6:TRBC1:CASSHGDRENSPLHF:TGCGCCAGCAGCCATGGGGACAGGGAGAATTCACCCCTCCACTTT:928:1;HD02_clonotype832_consensus_2:571:TRA:TRAV14DV4:None:TRAJ22:TRAC:CAMREAVGSARQLTF:TGTGCAATGAGAGAGGCCGTGGGTTCTGCAAGGCAACTGACCTTT:2130:3	HD02_clonotype832_consensus_1:928:1;HD02_clonotype832_consensus_2:2130:3	CloneType_204	NoClonal
HD_HD02_AGTGAGGAGCTTCGCG	HD02	CD4+ Naive	HD	HD02_clonotype835_consensus_1:673:TRA:TRAV3:None:TRAJ31:TRAC:CAGSNARLMF:TGTGCTGGATCTAATGCCAGACTCATGTTT:1150:2;HD02_clonotype835_consensus_2:834:TRB:TRBV30:TRBD1:TRBJ2-2:TRBC2:CAWSVLDRAASGELFF:TGTGCCTGGAGTGTACTTGATAGGGCGGCCTCCGGGGAGCTGTTTTTT:6632:8	HD02_clonotype835_consensus_1:1150:2;HD02_clonotype835_consensus_2:6632:8	CloneType_205	NoClonal
HD_HD02_AGTGAGGCACAGACTT	HD02	CD4+ Naive	HD	HD02_clonotype837_consensus_1:687:TRB:TRBV5-1:TRBD1:TRBJ2-4:TRBC2:CASSGGQFKNIQYF:TGCGCCAGCAGCGGGGGGCAATTCAAAAACATTCAGTACTTC:5982:8;HD02_clonotype837_consensus_2:576:TRA:TRAV22:None:TRAJ18:TRAC:CAEKRADRGSTLGRLYF:TGTGCCGAAAAGCGGGCCGACAGAGGCTCAACCCTGGGGAGGCTATACTTT:2006:2	HD02_clonotype837_consensus_1:5982:8;HD02_clonotype837_consensus_2:2006:2	CloneType_206	NoClonal
HD_HD02_AGTGGGATCCGTACAA	HD02	CD4+ Naive	HD	NA	NA	NA	NON-TCR
HD_HD02_AGTGGGATCGAGAACG	HD02	CD4+ Naive	HD	HD02_clonotype852_consensus_1:584:TRA:TRAV23DV6:None:TRAJ28:TRAC:CAARPGRFSGAGSYQLTF:TGTGCAGCAAGGCCGGGGCGTTTCTCTGGGGCTGGGAGTTACCAACTCACTTTC:895:1;HD02_clonotype852_consensus_2:586:TRB:TRBV4-1:None:TRBJ2-4:TRBC2:CASSQPGAKNIQYF:TGCGCCAGCAGCCAACCGGGAGCCAAAAACATTCAGTACTTC:8284:10	HD02_clonotype852_consensus_1:895:1;HD02_clonotype852_consensus_2:8284:10	CloneType_207	NoClonal
HD_HD02_AGTGGGATCTCCAGGG	HD02	CD4+ Naive	HD	HD02_clonotype853_consensus_1:552:TRA:TRAV12-1:None:TRAJ44:TRAC:CAVGTGTASKLTF:TGTGCGGTGGGTACCGGCACTGCCAGTAAACTCACCTTT:1409:2;HD02_clonotype853_consensus_2:635:TRB:TRBV20-1:TRBD2:TRBJ2-7:TRBC2:CSARTSGRGPELRGQYF:TGCAGTGCCAGGACTAGCGGGAGAGGACCCGAATTACGAGGGCAGTACTTC:7833:12	HD02_clonotype853_consensus_1:1409:2;HD02_clonotype853_consensus_2:7833:12	CloneType_208	NoClonal
HD_HD02_AGTGTCATCCAGAGGA	HD02	CD4+ Naive	HD	HD02_clonotype860_consensus_1:660:TRB:TRBV24-1:None:TRBJ2-7:TRBC2:CATSDGFSSEQYF:TGTGCCACCAGTGATGGGTTTTCGAGCGAGCAGTACTTC:2815:5;HD02_clonotype860_consensus_2:485:TRA:TRAV38-1:None:TRAJ40:TRAC:CALPHSSGTYKYIF:TGTGCTTTACCCCACTCTTCAGGAACCTACAAATACATCTTT:4345:4	HD02_clonotype860_consensus_1:2815:5;HD02_clonotype860_consensus_2:4345:4	CloneType_209	NoClonal
HD_HD02_AGTTGGTAGACGCAAC	HD02	CD4+ Naive	HD	NA	NA	NA	NON-TCR
HD_HD02_AGTTGGTAGGAGTACC	HD02	CD4+ Naive	HD	HD02_clonotype864_consensus_1:690:TRB:TRBV12-4:TRBD2:TRBJ2-1:TRBC2:CASSLAGGQYNEQFF:TGTGCCAGCAGTTTAGCGGGAGGGCAATACAATGAGCAGTTCTTC:11334:14;HD02_clonotype864_consensus_2:544:TRA:TRAV38-1:None:TRAJ40:TRAC:CAFTTASGTYKYIF:TGTGCTTTCACCACCGCTTCAGGAACCTACAAATACATCTTT:3733:4	HD02_clonotype864_consensus_1:11334:14;HD02_clonotype864_consensus_2:3733:4	CloneType_210	NoClonal
HD_HD02_AGTTGGTCAAGTCTAC	HD02	CD4+ Naive	HD	NA	NA	NA	NON-TCR
HD_HD02_ATAACGCAGATCCCGC	HD02	CD4+ Naive	HD	HD02_clonotype870_consensus_1:566:TRB:TRBV15:TRBD1:TRBJ1-5:TRBC1:CATSRAGQGNQPQHF:TGTGCCACCAGCAGAGCGGGACAGGGGAATCAGCCCCAGCATTTT:2493:3;HD02_clonotype870_consensus_2:640:TRA:TRAV12-1:None:TRAJ32:TRAC:CAVNIRGATNKLIF:TGTGCGGTGAACATAAGAGGTGCTACAAACAAGCTCATCTTT:5319:5	HD02_clonotype870_consensus_1:2493:3;HD02_clonotype870_consensus_2:5319:5	CloneType_211	NoClonal
HD_HD02_ATAACGCCATGCAATC	HD02	CD4+ Naive	HD	HD02_clonotype875_consensus_1:570:TRB:TRBV6-6:TRBD2:TRBJ2-1:TRBC2:CASGTYNEQFF:TGTGCCAGCGGCACTTACAATGAGCAGTTCTTC:12591:17;HD02_clonotype875_consensus_2:577:TRA:TRAV29DV5:None:TRAJ54:TRAC:CAAVDEGAQKLVF:TGTGCAGCGGTCGACGAAGGAGCCCAGAAGCTGGTATTT:3183:4	HD02_clonotype875_consensus_1:12591:17;HD02_clonotype875_consensus_2:3183:4	CloneType_212	NoClonal
HD_HD02_ATAACGCGTCGACTGC	HD02	CD4+ Naive	HD	NA	NA	NA	NON-TCR
HD_HD02_ATAACGCGTCTACCTC	HD02	CD4+ Naive	HD	HD02_clonotype879_consensus_1:665:TRA:TRAV8-6:None:TRAJ48:TRAC:CAVSDMMGFGNEKLTF:TGTGCTGTGAGTGATATGATGGGCTTTGGAAATGAGAAATTAACCTTT:1302:3;HD02_clonotype879_consensus_2:554:TRB:TRBV12-4:TRBD2:TRBJ2-1:TRBC2:CASSSVKNERGTPYNEQFF:TGTGCCAGCAGTTCCGTAAAGAATGAGCGGGGGACCCCCTACAATGAGCAGTTCTTC:10955:17	HD02_clonotype879_consensus_1:1302:3;HD02_clonotype879_consensus_2:10955:17	CloneType_213	NoClonal
HD_HD02_ATAACGCTCTTTCCTC	HD02	CD4+ Naive	HD	NA	NA	NA	NON-TCR
HD_HD02_ATAAGAGAGAGAACAG	HD02	CD4+ Naive	HD	HD02_clonotype882_consensus_1:574:TRA:TRAV13-2:None:TRAJ45:TRAC:CAESRMYSGGGADGLTF:TGTGCAGAGAGTCGAATGTATTCAGGAGGAGGTGCTGACGGACTCACCTTT:4484:5;HD02_clonotype882_consensus_2:738:TRB:TRBV6-3:TRBD2:TRBJ1-2:TRBC1:CASSYSRDRFYGYTF:TGTGCCAGCAGTTACTCCAGGGACCGATTCTATGGCTACACCTTC:9668:11	HD02_clonotype882_consensus_1:4484:5;HD02_clonotype882_consensus_2:9668:11	CloneType_214	NoClonal
HD_HD02_ATAAGAGCACATCCAA	HD02	CD4+ Naive	HD	HD02_clonotype888_consensus_1:667:TRB:TRBV19:TRBD1:TRBJ1-4:TRBC1:CASTIPGTGEKLFF:TGTGCCAGTACCATCCCAGGGACGGGGGAAAAACTGTTTTTT:2168:3;HD02_clonotype888_consensus_2:503:TRA:TRAV9-2:None:TRAJ58:TRAC:CALSKGETSGSRLTF:TGTGCTCTGAGTAAAGGAGAAACCAGTGGCTCTAGGTTGACCTTT:4009:4	HD02_clonotype888_consensus_1:2168:3;HD02_clonotype888_consensus_2:4009:4	CloneType_215	NoClonal
HD_HD02_ATAAGAGGTCTCCACT	HD02	CD4+ Naive	HD	NA	NA	NA	NON-TCR
HD_HD02_ATAAGAGTCGCACTCT	HD02	CD4+ Naive	HD	HD02_clonotype893_consensus_1:512:TRA:TRAV12-1:None:TRAJ26:TRAC:CVVNLNYGQNFVF:TGTGTGGTGAACCTCAACTATGGTCAGAATTTTGTCTTT:1039:1;HD02_clonotype893_consensus_2:692:TRB:TRBV24-1:TRBD1:TRBJ1-2:TRBC1:CATSDSRTDRYGYTF:TGTGCCACCAGTGATTCGCGGACAGACCGCTATGGCTACACCTTC:3738:6	HD02_clonotype893_consensus_1:1039:1;HD02_clonotype893_consensus_2:3738:6	CloneType_216	NoClonal
HD_HD02_ATAAGAGTCTGTCTAT	HD02	CD4+ Naive	HD	HD02_clonotype895_consensus_1:477:TRA:TRAV38-1:None:TRAJ40:TRAC:CAFMHPKGTYKYIF:TGTGCTTTCATGCATCCTAAAGGAACCTACAAATACATCTTT:980:2;HD02_clonotype895_consensus_2:853:TRB:TRBV19:TRBD2:TRBJ1-2:TRBC1:CASSARDSHRGYGYTF:TGTGCCAGTAGTGCCCGGGACTCACATAGGGGCTATGGCTACACCTTC:2448:4	HD02_clonotype895_consensus_1:980:2;HD02_clonotype895_consensus_2:2448:4	CloneType_217	NoClonal
HD_HD02_ATAGACCAGCGATGAC	HD02	CD4+ Naive	HD	HD02_clonotype896_consensus_1:526:TRA:TRAV13-1:None:TRAJ40:TRAC:CAPVVFSGTYKYIF:TGTGCACCCGTCGTCTTCTCAGGAACCTACAAATACATCTTT:2671:3;HD02_clonotype896_consensus_2:500:TRB:TRBV27:TRBD1:TRBJ2-7:TRBC2:CASNSAGAGTLSYEQYF:TGTGCCAGCAACTCGGCCGGGGCCGGGACACTCTCCTACGAGCAGTACTTC:832:1	HD02_clonotype896_consensus_1:2671:3;HD02_clonotype896_consensus_2:832:1	CloneType_218	NoClonal
HD_HD02_ATAGACCAGTTTGCGT	HD02	CD4+ Naive	HD	NA	NA	NA	NON-TCR
HD_HD02_ATCACGAGTCGATTGT	HD02	CD4+ Naive	HD	NA	NA	NA	NON-TCR
HD_HD02_ATCATCTCAGCTCGAC	HD02	CD4+ Naive	HD	HD02_clonotype913_consensus_1:628:TRA:TRAV29DV5:None:TRAJ52:TRAC:CASGGAGGTSYGKLTF:TGTGCTTCCGGGGGCGCTGGTGGTACTAGCTATGGAAAGCTGACATTT:1858:2;HD02_clonotype913_consensus_2:522:TRB:TRBV6-5:TRBD1:TRBJ2-5:TRBC2:CASSLALQVQETQYF:TGTGCCAGCAGTTTAGCCCTACAGGTACAAGAGACCCAGTACTTC:1930:2	HD02_clonotype913_consensus_1:1858:2;HD02_clonotype913_consensus_2:1930:2	CloneType_219	NoClonal
HD_HD02_ATCATCTCATAGACTC	HD02	CD4+ Naive	HD	HD02_clonotype914_consensus_1:783:TRA:TRAV12-2:None:TRAJ34:TRAC:CAVEGINTDKLIF:TGTGCCGTGGAAGGGATAAACACCGACAAGCTCATCTTT:6153:6;HD02_clonotype914_consensus_2:548:TRB:TRBV27:TRBD1:TRBJ2-1:TRBC2:CASRRDRLSYNEQFF:TGTGCCAGCAGACGGGACAGACTTTCCTACAATGAGCAGTTCTTC:2929:4	HD02_clonotype914_consensus_1:6153:6;HD02_clonotype914_consensus_2:2929:4	CloneType_220	NoClonal
HD_HD02_ATCATCTGTTGGTGGA	HD02	CD4+ Naive	HD	NA	NA	NA	NON-TCR
HD_HD02_ATCATGGCAATCAGAA	HD02	CD4+ Naive	HD	NA	NA	NA	NON-TCR
HD_HD02_ATCATGGGTCCCTACT	HD02	CD4+ Naive	HD	HD02_clonotype925_consensus_1:614:TRA:TRAV8-2:None:TRAJ8:TRAC:CVVSGGYTGFQKLVF:TGTGTTGTGAGTGGAGGCTACACAGGCTTTCAGAAACTTGTATTT:641:1;HD02_clonotype925_consensus_2:582:TRB:TRBV3-1:TRBD1:TRBJ1-1:TRBC1:CASSPQGGVNTEAFF:TGTGCCAGCAGCCCTCAGGGGGGGGTCAACACTGAAGCTTTCTTT:5066:6	HD02_clonotype925_consensus_1:641:1;HD02_clonotype925_consensus_2:5066:6	CloneType_221	NoClonal
HD_HD02_ATCATGGTCCAGAAGG	HD02	CD4+ Naive	HD	HD02_clonotype929_consensus_1:554:TRA:TRAV12-3:None:TRAJ36:TRAC:CAMTQTGANNLFF:TGTGCAATGACGCAAACTGGGGCAAACAACCTCTTCTTT:1029:1;HD02_clonotype929_consensus_2:735:TRB:TRBV7-9:None:TRBJ2-7:TRBC2:CASSFPHTSYEQYF:TGTGCCAGCAGCTTTCCACACACCTCCTACGAGCAGTACTTC:5415:7	HD02_clonotype929_consensus_1:1029:1;HD02_clonotype929_consensus_2:5415:7	CloneType_222	NoClonal
HD_HD02_ATCCACCAGAGTAATC	HD02	CD4+ Naive	HD	NA	NA	NA	NON-TCR
HD_HD02_ATCCACCCATCACGAT	HD02	CD4+ Naive	HD	HD02_clonotype935_consensus_1:581:TRA:TRAV26-1:None:TRAJ36:TRAC:CIVRVRGGTGANNLFF:TGCATCGTCAGAGTGCGAGGGGGGACTGGGGCAAACAACCTCTTCTTT:2058:3;HD02_clonotype935_consensus_2:850:TRB:TRBV9:None:TRBJ1-6:TRBC1:CASSPSPENSPLHF:TGTGCCAGCAGCCCCTCTCCAGAGAATTCACCCCTCCACTTT:4534:5	HD02_clonotype935_consensus_1:2058:3;HD02_clonotype935_consensus_2:4534:5	CloneType_223	NoClonal
HD_HD02_ATCCACCGTACTTGAC	HD02	CD4+ Naive	HD	HD02_clonotype937_consensus_1:627:TRA:TRAV14DV4:None:TRAJ43:TRAC:CAMREGHRKNNDMRF:TGTGCAATGAGAGAGGGCCACCGGAAGAACAATGACATGCGCTTT:1078:2;HD02_clonotype937_consensus_2:680:TRB:TRBV19:TRBD1:TRBJ1-5:TRBC1:CASSLDRGTGGQPQHF:TGTGCCAGTAGCCTCGACCGCGGGACAGGGGGCCAGCCCCAGCATTTT:7921:11	HD02_clonotype937_consensus_1:1078:2;HD02_clonotype937_consensus_2:7921:11	CloneType_224	NoClonal
HD_HD02_ATCCACCGTTTAGCTG	HD02	CD4+ Naive	HD	HD02_clonotype938_consensus_1:715:TRB:TRBV6-6:TRBD2:TRBJ2-1:TRBC2:CASSSGSGGEQFF:TGTGCCAGCAGTTCTGGTTCGGGTGGTGAGCAGTTCTTC:17517:22;HD02_clonotype938_consensus_2:594:TRA:TRAV12-2:None:TRAJ30:TRAC:CAVNRMNRDDKIIF:TGTGCCGTGAACCGGATGAACAGAGATGACAAGATCATCTTT:2077:3	HD02_clonotype938_consensus_1:17517:22;HD02_clonotype938_consensus_2:2077:3	CloneType_225	NoClonal
HD_HD02_ATCCACCTCCTAAGTG	HD02	CD4+ Naive	HD	HD02_clonotype940_consensus_1:687:TRA:TRAV3:None:TRAJ48:TRAC:CAVRVPNFGNEKLTF:TGTGCTGTGAGAGTTCCTAACTTTGGAAATGAGAAATTAACCTTT:1944:4;HD02_clonotype940_consensus_2:670:TRB:TRBV20-1:TRBD1:TRBJ1-1:TRBC1:CSARVGGQNTEAFF:TGCAGTGCCCGAGTAGGGGGGCAGAACACTGAAGCTTTCTTT:403:2	HD02_clonotype940_consensus_1:1944:4;HD02_clonotype940_consensus_2:403:2	CloneType_226	NoClonal
HD_HD02_ATCCGAAAGATCTGAA	HD02	CD4+ Naive	HD	HD02_clonotype942_consensus_1:712:TRB:TRBV4-3:TRBD2:TRBJ2-1:TRBC2:CASSDGLAVYNEQFF:TGCGCCAGCAGCGACGGACTAGCGGTCTACAATGAGCAGTTCTTC:11052:15;HD02_clonotype942_consensus_2:530:TRA:TRAV21:None:TRAJ53:TRAC:CAVRPRGSGGSNYKLTF:TGTGCTGTGAGGCCCAGGGGTAGTGGAGGTAGCAACTATAAACTGACATTT:2921:3	HD02_clonotype942_consensus_1:11052:15;HD02_clonotype942_consensus_2:2921:3	CloneType_227	NoClonal
HD_HD02_ATCCGAAAGCTAACAA	HD02	CD4+ Naive	HD	HD02_clonotype944_consensus_1:851:TRB:TRBV19:TRBD1:TRBJ1-1:TRBC1:CASSRTDLEAFF:TGTGCCAGTAGTAGGACAGATTTAGAAGCTTTCTTT:3387:5;HD02_clonotype944_consensus_2:640:TRA:TRAV29DV5:None:TRAJ43:TRAC:CAASDRDMRF:TGTGCAGCAAGCGACCGTGACATGCGCTTT:5276:5;HD02_clonotype944_consensus_3:604:TRA:TRAV26-1:None:TRAJ54:TRAC:CIVSRGAQKLVF:TGCATCGTTAGTCGGGGAGCCCAGAAGCTGGTATTT:2155:3	HD02_clonotype944_consensus_1:3387:5;HD02_clonotype944_consensus_2:5276:5;HD02_clonotype944_consensus_3:2155:3	CloneType_228	NoClonal
HD_HD02_ATCCGAAAGTACGATA	HD02	CD4+ Naive	HD	HD02_clonotype945_consensus_1:500:TRB:TRBV4-3:TRBD1:TRBJ2-5:TRBC2:CASSQAPTGAHLQETQYF:TGCGCCAGCAGCCAAGCCCCCACAGGGGCCCACCTCCAAGAGACCCAGTACTTC:8913:13;HD02_clonotype945_consensus_2:565:TRA:TRAV38-2DV8:None:TRAJ56:TRAC:CAYKRGGANSKLTF:TGTGCTTATAAGAGAGGAGGAGCCAATAGTAAGCTGACATTT:2784:4	HD02_clonotype945_consensus_1:8913:13;HD02_clonotype945_consensus_2:2784:4	CloneType_229	NoClonal
HD_HD02_ATCCGAAGTGTAACGG	HD02	CD4+ Naive	HD	NA	NA	NA	NON-TCR
HD_HD02_ATCGAGTAGCCAGTTT	HD02	CD4+ Naive	HD	HD02_clonotype950_consensus_1:823:TRA:TRAV12-1:None:TRAJ9:TRAC:CAVTPNTGGFKTIF:TGTGCGGTGACCCCCAATACTGGAGGCTTCAAAACTATCTTT:18182:23;HD02_clonotype950_consensus_2:685:TRB:TRBV12-3:TRBD2:TRBJ2-1:TRBC2:CASTPGANNEQFF:TGTGCCAGCACCCCGGGAGCGAACAATGAGCAGTTCTTC:19085:26	HD02_clonotype950_consensus_1:18182:23;HD02_clonotype950_consensus_2:19085:26	CloneType_230	NoClonal
HD_HD02_ATCGAGTGTAAGCACG	HD02	CD4+ Naive	HD	HD02_clonotype954_consensus_1:690:TRA:TRAV8-6:None:TRAJ39:TRAC:CAVRPNNAGNMLTF:TGTGCTGTGAGGCCTAATAATGCAGGCAACATGCTCACCTTT:1685:2;HD02_clonotype954_consensus_2:566:TRB:TRBV4-3:TRBD1:TRBJ1-6:TRBC1:CASSQVDRNESPLHF:TGCGCCAGCAGCCAAGTGGACAGGAACGAATCACCCCTCCACTTT:10603:14	HD02_clonotype954_consensus_1:1685:2;HD02_clonotype954_consensus_2:10603:14	CloneType_231	NoClonal
HD_HD02_ATCGAGTGTAGGGACT	HD02	CD4+ Naive	HD	NA	NA	NA	NON-TCR
HD_HD02_ATCGAGTGTCACCTAA	HD02	CD4+ Naive	HD	HD02_clonotype957_consensus_1:522:TRA:TRAV20:None:TRAJ33:TRAC:CAVQAGGSNYQLIW:TGTGCTGTGCAGGCCGGTGGTAGCAACTATCAGTTAATCTGG:2269:3;HD02_clonotype957_consensus_2:550:TRB:TRBV6-5:TRBD1:TRBJ2-7:TRBC2:CASSVDRAYEQYF:TGTGCCAGCAGTGTGGACAGGGCCTACGAGCAGTACTTC:3191:5	HD02_clonotype957_consensus_1:2269:3;HD02_clonotype957_consensus_2:3191:5	CloneType_232	NoClonal
HD_HD02_ATCGAGTGTTTAAGCC	HD02	CD4+ Naive	HD	NA	NA	NA	NON-TCR
HD_HD02_ATCGAGTTCTTCATGT	HD02	CD4+ Naive	HD	HD02_clonotype961_consensus_1:583:TRA:TRAV29DV5:None:TRAJ42:TRAC:CAATYYGGSQGNLIF:TGTGCAGCAACCTATTATGGAGGAAGCCAAGGAAATCTCATCTTT:2016:2;HD02_clonotype961_consensus_2:653:TRB:TRBV4-1:None:TRBJ1-1:TRBC1:CASSIHSTAIAFF:TGCGCCAGCAGCATACATAGCACAGCGATAGCTTTCTTT:7211:10	HD02_clonotype961_consensus_1:2016:2;HD02_clonotype961_consensus_2:7211:10	CloneType_233	NoClonal
HD_HD02_ATCTACTAGAAGATTC	HD02	CD4+ Naive	HD	HD02_clonotype962_consensus_1:972:TRB:TRBV7-2:TRBD1:TRBJ1-1:TRBC1:CASSLQTGGTEAFF:TGTGCCAGCAGCCTCCAGACAGGGGGAACTGAAGCTTTCTTT:12904:19;HD02_clonotype962_consensus_2:544:TRA:TRAV12-1:None:TRAJ37:TRAC:CVVNPIRNTGKLIF:TGTGTGGTGAACCCCATCCGCAACACAGGCAAACTAATCTTT:5105:5	HD02_clonotype962_consensus_1:12904:19;HD02_clonotype962_consensus_2:5105:5	CloneType_234	NoClonal
HD_HD02_ATCTACTAGTGGCACA	HD02	CD4+ Naive	HD	HD02_clonotype965_consensus_1:727:TRB:TRBV12-4:TRBD1:TRBJ1-2:TRBC1:CASSQVRRGLYGYTF:TGTGCCAGCAGTCAGGTCCGCAGGGGGCTCTATGGCTACACCTTC:2160:3;HD02_clonotype965_consensus_2:683:TRA:TRAV3:None:TRAJ23:TRAC:CAGLYNQGGKLIF:TGTGCTGGACTTTATAACCAGGGAGGAAAGCTTATCTTC:3086:4;HD02_clonotype965_consensus_3:633:TRA:TRAV12-1:None:TRAJ44:TRAC:CVVQSTGTASKLTF:TGTGTGGTGCAGTCGACCGGCACTGCCAGTAAACTCACCTTT:4936:6	HD02_clonotype965_consensus_1:2160:3;HD02_clonotype965_consensus_2:3086:4;HD02_clonotype965_consensus_3:4936:6	CloneType_235	NoClonal
HD_HD02_ATCTACTCACTTAAGC	HD02	CD4+ Naive	HD	HD02_clonotype967_consensus_1:703:TRB:TRBV19:TRBD2:TRBJ1-4:TRBC1:CASSIGEGRPLAEKLFF:TGTGCCAGTAGTATAGGGGAGGGCAGACCTCTGGCTGAAAAACTGTTTTTT:2411:3;HD02_clonotype967_consensus_2:525:TRA:TRAV13-1:None:TRAJ12:TRAC:CAASDSSYKLIF:TGTGCAGCAAGTGACAGCAGCTATAAATTGATCTTC:3723:4;HD02_clonotype967_consensus_3:565:TRB:TRBV7-3:None:TRBJ2-5:TRBC2:CASSSYSGTQYF:TGTGCCAGCAGCTCCTACTCTGGGACCCAGTACTTC:11288:14	HD02_clonotype967_consensus_1:2411:3;HD02_clonotype967_consensus_2:3723:4;HD02_clonotype967_consensus_3:11288:14	CloneType_236	NoClonal
HD_HD02_ATCTACTTCTCAAGTG	HD02	CD4+ Naive	HD	HD02_clonotype970_consensus_1:523:TRB:TRBV12-4:TRBD1:TRBJ1-3:TRBC1:CASSKSTGFSGNTIYF:TGTGCCAGCAGTAAATCGACAGGGTTCTCTGGAAACACCATATATTTT:7147:10;HD02_clonotype970_consensus_2:719:TRA:TRAV17:None:TRAJ37:TRAC:CATDAGSSNTGKLIF:TGTGCTACGGACGCGGGCTCTAGCAACACAGGCAAACTAATCTTT:3974:5	HD02_clonotype970_consensus_1:7147:10;HD02_clonotype970_consensus_2:3974:5	CloneType_237	NoClonal
HD_HD02_ATCTGCCAGAAACGAG	HD02	CD4+ Naive	HD	HD02_clonotype971_consensus_1:675:TRA:TRAV8-3:None:TRAJ17:TRAC:CAVGDPAAGNKLTF:TGTGCTGTGGGTGATCCAGCTGCAGGCAACAAGCTAACTTTT:696:1;HD02_clonotype971_consensus_2:696:TRB:TRBV6-5:TRBD1:TRBJ2-7:TRBC2:CASSTPGGEQYF:TGTGCCAGCAGTACCCCCGGGGGCGAGCAGTACTTC:4077:5	HD02_clonotype971_consensus_1:696:1;HD02_clonotype971_consensus_2:4077:5	CloneType_238	NoClonal
HD_HD02_ATCTGCCAGCTGTCTA	HD02	CD4+ Naive	HD	NA	NA	NA	NON-TCR
HD_HD02_ATCTGCCTCGCTTAGA	HD02	CD4+ Naive	HD	NA	NA	NA	NON-TCR
HD_HD02_ATCTGCCTCTGGAGCC	HD02	CD4+ Naive	HD	HD02_clonotype975_consensus_1:631:TRA:TRAV6:None:TRAJ38:TRAC:CALDDGNNRKLIW:TGTGCTCTAGACGATGGCAACAACCGTAAGCTGATTTGG:2336:2;HD02_clonotype975_consensus_2:555:TRB:TRBV6-6:TRBD1:TRBJ2-7:TRBC2:CASRDRVPSIEQYF:TGTGCCAGCAGAGACAGGGTCCCCTCCATCGAGCAGTACTTC:5824:8	HD02_clonotype975_consensus_1:2336:2;HD02_clonotype975_consensus_2:5824:8	CloneType_239	NoClonal
HD_HD02_ATGAGGGCACGAGAGT	HD02	CD4+ Naive	HD	HD02_clonotype979_consensus_1:479:TRA:TRAV30:None:TRAJ37:TRAC:CGTHGSSNTGKLIF:TGTGGCACCCATGGCTCTAGCAACACAGGCAAACTAATCTTT:3317:3;HD02_clonotype979_consensus_2:556:TRB:TRBV12-4:TRBD1:TRBJ1-2:TRBC1:CASRSLTGAHYGYTF:TGTGCCAGCAGAAGCCTCACGGGGGCTCACTATGGCTACACCTTC:3102:4	HD02_clonotype979_consensus_1:3317:3;HD02_clonotype979_consensus_2:3102:4	CloneType_240	NoClonal
HD_HD02_ATGAGGGCATCTACGA	HD02	CD4+ Naive	HD	HD02_clonotype980_consensus_1:673:TRA:TRAV8-1:None:TRAJ20:TRAC:CALNDYKLSF:TGTGCCCTTAACGACTACAAGCTCAGCTTT:694:1;HD02_clonotype980_consensus_2:703:TRB:TRBV18:TRBD1:TRBJ1-3:TRBC1:CASSPGQGAPGNTIYF:TGTGCCAGCTCACCTGGGCAGGGGGCGCCTGGAAACACCATATATTTT:1517:2	HD02_clonotype980_consensus_1:694:1;HD02_clonotype980_consensus_2:1517:2	CloneType_241	NoClonal
HD_HD02_ATGAGGGCATGGTAGG	HD02	CD4+ Naive	HD	HD02_clonotype981_consensus_1:694:TRB:TRBV3-1:TRBD2:TRBJ2-7:TRBC2:CASSRREAFHEQYF:TGTGCCAGCAGCCGCCGAGAGGCTTTCCACGAGCAGTACTTC:5668:6;HD02_clonotype981_consensus_2:544:TRA:TRAV26-1:None:TRAJ30:TRAC:CIAPNRDDKIIF:TGCATCGCCCCGAACAGAGATGACAAGATCATCTTT:1232:2	HD02_clonotype981_consensus_1:5668:6;HD02_clonotype981_consensus_2:1232:2	CloneType_242	NoClonal
HD_HD02_ATGAGGGGTACAGTGG	HD02	CD4+ Naive	HD	HD02_clonotype982_consensus_1:542:TRA:TRAV20:None:TRAJ26:TRAC:CAVRDNYGQNFVF:TGTGCTGTGCGGGATAACTATGGTCAGAATTTTGTCTTT:851:1;HD02_clonotype982_consensus_2:662:TRB:TRBV4-3:TRBD1:TRBJ2-5:TRBC2:CASSYGRADRETQYF:TGCGCCAGCAGCTACGGACGGGCAGATCGAGAGACCCAGTACTTC:9676:15	HD02_clonotype982_consensus_1:851:1;HD02_clonotype982_consensus_2:9676:15	CloneType_243	NoClonal
HD_HD02_ATGAGGGGTGTTTGTG	HD02	CD4+ Naive	HD	HD02_clonotype983_consensus_1:513:TRB:TRBV25-1:None:TRBJ2-5:TRBC2:CASSDVVTETQYF:TGTGCCAGCAGTGATGTGGTGACGGAGACCCAGTACTTC:1750:2;HD02_clonotype983_consensus_2:561:TRB:TRBV20-1:TRBD1:TRBJ1-1:TRBC1:CSATGGKTEAFF:TGCAGTGCGACAGGGGGGAAGACTGAAGCTTTCTTT:5793:8;HD02_clonotype983_consensus_3:549:TRA:TRAV12-2:None:TRAJ13:TRAC:CAALGGGYQKVTF:TGTGCCGCCCTGGGAGGGGGTTACCAGAAAGTTACCTTT:2349:3	HD02_clonotype983_consensus_1:1750:2;HD02_clonotype983_consensus_2:5793:8;HD02_clonotype983_consensus_3:2349:3	CloneType_244	NoClonal
HD_HD02_ATGAGGGGTTCATGGT	HD02	CD4+ Naive	HD	NA	NA	NA	NON-TCR
HD_HD02_ATGAGGGGTTCTGAAC	HD02	CD4+ Naive	HD	NA	NA	NA	NON-TCR
HD_HD02_ATGCGATAGGGATACC	HD02	CD4+ Naive	HD	HD02_clonotype987_consensus_1:762:TRB:TRBV18:TRBD1:TRBJ2-5:TRBC2:CASSPTQGTQETQYF:TGTGCCAGCTCACCAACACAGGGGACCCAAGAGACCCAGTACTTC:2324:4;HD02_clonotype987_consensus_2:592:TRA:TRAV26-1:None:TRAJ37:TRAC:CIALGGSSNTGKLIF:TGCATCGCCCTGGGAGGCTCTAGCAACACAGGCAAACTAATCTTT:6236:6	HD02_clonotype987_consensus_1:2324:4;HD02_clonotype987_consensus_2:6236:6	CloneType_245	NoClonal
HD_HD02_ATGCGATCAGGATTGG	HD02	CD4+ Naive	HD	NA	NA	NA	NON-TCR
HD_HD02_ATGCGATGTGATAAAC	HD02	CD4+ Naive	HD	HD02_clonotype988_consensus_1:684:TRB:TRBV12-4:TRBD1:TRBJ2-5:TRBC2:CASRYRGDQETQYF:TGTGCCAGCAGATACAGGGGTGACCAAGAGACCCAGTACTTC:9753:13;HD02_clonotype988_consensus_2:514:TRA:TRAV21:None:TRAJ13:TRAC:CAVQGYQKVTF:TGTGCTGTGCAAGGTTACCAGAAAGTTACCTTT:2996:3	HD02_clonotype988_consensus_1:9753:13;HD02_clonotype988_consensus_2:2996:3	CloneType_246	NoClonal
HD_HD02_ATGGGAGAGACTTTCG	HD02	CD4+ Naive	HD	HD02_clonotype991_consensus_1:707:TRB:TRBV5-4:TRBD2:TRBJ2-4:TRBC2:CASSFELEAGEYF:TGTGCCAGCAGCTTTGAGCTCGAGGCGGGGGAGTACTTC:9651:14;HD02_clonotype991_consensus_2:530:TRA:TRAV23DV6:None:TRAJ44:TRAC:CAASISASKLTF:TGTGCAGCAAGCATCTCTGCCAGTAAACTCACCTTT:2006:2	HD02_clonotype991_consensus_1:9651:14;HD02_clonotype991_consensus_2:2006:2	CloneType_247	NoClonal
HD_HD02_ATGGGAGCAGATGAGC	HD02	CD4+ Naive	HD	HD02_clonotype992_consensus_1:526:TRB:TRBV27:TRBD1:TRBJ1-4:TRBC1:CASSARGGSGEKLFF:TGTGCCAGCAGTGCTAGGGGGGGCTCGGGCGAAAAACTGTTTTTT:5110:6;HD02_clonotype992_consensus_2:592:TRA:TRAV23DV6:None:TRAJ48:TRAC:CAARGNFGNEKLTF:TGTGCAGCAAGAGGGAACTTTGGAAATGAGAAATTAACCTTT:3025:4	HD02_clonotype992_consensus_1:5110:6;HD02_clonotype992_consensus_2:3025:4	CloneType_248	NoClonal
HD_HD02_ATGGGAGCAGCTTAAC	HD02	CD4+ Naive	HD	HD02_clonotype993_consensus_1:729:TRB:TRBV2:None:TRBJ1-2:TRBC1:CASSDGPAYGYTF:TGTGCCAGCAGTGATGGCCCCGCCTATGGCTACACCTTC:2273:4;HD02_clonotype993_consensus_2:512:TRA:TRAV30:None:TRAJ39:TRAC:CGTEDRAGNMLTF:TGTGGCACAGAGGATAGAGCAGGCAACATGCTCACCTTT:3537:5	HD02_clonotype993_consensus_1:2273:4;HD02_clonotype993_consensus_2:3537:5	CloneType_249	NoClonal
HD_HD02_ATGGGAGGTTGGTGGA	HD02	CD4+ Naive	HD	HD02_clonotype997_consensus_1:648:TRA:TRAV8-4:None:TRAJ42:TRAC:CAVISRGSQGNLIF:TGTGCTGTGATATCTCGGGGAAGCCAAGGAAATCTCATCTTT:2927:4;HD02_clonotype997_consensus_2:525:TRB:TRBV5-6:TRBD1:TRBJ2-3:TRBC2:CASSLLARGAGTDTQYF:TGTGCCAGCAGCTTGTTAGCACGGGGCGCGGGCACAGATACGCAGTATTTT:3514:4	HD02_clonotype997_consensus_1:2927:4;HD02_clonotype997_consensus_2:3514:4	CloneType_250	NoClonal
HD_HD02_ATGGGAGTCGTGGACC	HD02	CD4+ Naive	HD	HD02_clonotype1001_consensus_1:540:TRB:TRBV6-6:None:TRBJ2-7:TRBC2:CASSPDAARSSYEQYF:TGTGCCAGCAGTCCTGACGCAGCCAGGAGCTCCTACGAGCAGTACTTC:4527:6;HD02_clonotype1001_consensus_2:587:TRA:TRAV29DV5:None:TRAJ45:TRAC:CSTVKYSGGGADGLTF:TGTTCAACAGTAAAGTATTCAGGAGGAGGTGCTGACGGACTCACCTTT:988:1	HD02_clonotype1001_consensus_1:4527:6;HD02_clonotype1001_consensus_2:988:1	CloneType_251	NoClonal
HD_HD02_ATGTGTGGTGTTCGAT	HD02	CD4+ Naive	HD	HD02_clonotype1007_consensus_1:688:TRA:TRAV8-4:None:TRAJ15:TRAC:CAVRANQAGTALIF:TGTGCTGTGCGGGCCAACCAGGCAGGAACTGCTCTGATCTTT:1480:2;HD02_clonotype1007_consensus_2:563:TRB:TRBV12-4:TRBD1:TRBJ1-1:TRBC1:CASSLTGSVPEAFF:TGTGCCAGCAGTTTAACAGGGTCGGTGCCTGAAGCTTTCTTT:6357:7	HD02_clonotype1007_consensus_1:1480:2;HD02_clonotype1007_consensus_2:6357:7	CloneType_252	NoClonal
HD_HD02_ATGTGTGTCATTTGGG	HD02	CD4+ Naive	HD	NA	NA	NA	NON-TCR
HD_HD02_ATTACTCAGGGTCGAT	HD02	CD4+ Naive	HD	HD02_clonotype1010_consensus_1:517:TRA:TRAV38-1:None:TRAJ57:TRAC:CASQTQGGSEKLVL:TGTGCTTCCCAAACTCAGGGCGGATCTGAAAAGCTGGTCCTT:1919:2;HD02_clonotype1010_consensus_2:679:TRB:TRBV19:None:TRBJ1-2:TRBC1:CASSTRFNYGYTF:TGTGCCAGTAGTACCCGTTTTAACTATGGCTACACCTTC:5200:7	HD02_clonotype1010_consensus_1:1919:2;HD02_clonotype1010_consensus_2:5200:7	CloneType_253	NoClonal
HD_HD02_ATTACTCAGTCTCCTC	HD02	CD4+ Naive	HD	HD02_clonotype1012_consensus_1:531:TRA:TRAV1-1:None:TRAJ9:TRAC:CAVREADGGFKTIF:TGCGCTGTGAGAGAAGCGGATGGAGGCTTCAAAACTATCTTT:10264:12;HD02_clonotype1012_consensus_2:700:TRB:TRBV7-2:TRBD1:TRBJ1-5:TRBC1:CASSPGGANQPQHF:TGTGCCAGCAGCCCAGGGGGCGCCAATCAGCCCCAGCATTTT:6824:9	HD02_clonotype1012_consensus_1:10264:12;HD02_clonotype1012_consensus_2:6824:9	CloneType_254	NoClonal
HD_HD02_ATTACTCCATCCTAGA	HD02	CD4+ Naive	HD	HD02_clonotype1013_consensus_1:916:TRB:TRBV11-2:TRBD2:TRBJ2-1:TRBC2:CASSPAGGVLAGGDNEQFF:TGTGCCAGCAGCCCCGCGGGGGGGGTACTAGCGGGAGGAGACAATGAGCAGTTCTTC:14184:23;HD02_clonotype1013_consensus_2:694:TRA:TRAV8-4:None:TRAJ52:TRAC:CAVRAGGTSYGKLTF:TGTGCTGTGAGAGCTGGTGGTACTAGCTATGGAAAGCTGACATTT:3781:6	HD02_clonotype1013_consensus_1:14184:23;HD02_clonotype1013_consensus_2:3781:6	CloneType_255	NoClonal
HD_HD02_ATTACTCGTATCACCA	HD02	CD4+ Naive	HD	HD02_clonotype1014_consensus_1:466:TRA:TRAV13-1:None:TRAJ54:TRAC:CAATQGAQKLVF:TGTGCAGCGACTCAGGGAGCCCAGAAGCTGGTATTT:1781:2;HD02_clonotype1014_consensus_2:525:TRB:TRBV20-1:TRBD1:TRBJ2-7:TRBC2:CSASRPGGPGEQYF:TGCAGTGCTAGCCGGCCAGGGGGGCCGGGCGAGCAGTACTTC:9984:13	HD02_clonotype1014_consensus_1:1781:2;HD02_clonotype1014_consensus_2:9984:13	CloneType_256	NoClonal
HD_HD02_ATTATCCCACAAGCCC	HD02	CD4+ Naive	HD	HD02_clonotype1018_consensus_1:693:TRB:TRBV6-4:TRBD2:TRBJ2-1:TRBC2:CASRQDPTSSYNEQFF:TGTGCCAGCAGACAGGATCCAACTAGCTCCTACAATGAGCAGTTCTTC:2851:4;HD02_clonotype1018_consensus_2:542:TRA:TRAV8-1:None:TRAJ43:TRAC:CAVNGPRNNDMRF:TGTGCCGTGAATGGGCCTCGGAACAATGACATGCGCTTT:743:1	HD02_clonotype1018_consensus_1:2851:4;HD02_clonotype1018_consensus_2:743:1	CloneType_257	NoClonal
HD_HD02_ATTATCCCATGGAATA	HD02	CD4+ Naive	HD	HD02_clonotype1022_consensus_1:501:TRA:TRAV13-1:None:TRAJ11:TRAC:CAATLGYSTLTF:TGTGCAGCAACCCTAGGATACAGCACCCTCACCTTT:3173:4;HD02_clonotype1022_consensus_2:577:TRB:TRBV12-3:TRBD1:TRBJ2-2:TRBC2:CASSIGTGGTGELFF:TGTGCCAGCAGTATCGGGACAGGGGGCACCGGGGAGCTGTTTTTT:6872:9	HD02_clonotype1022_consensus_1:3173:4;HD02_clonotype1022_consensus_2:6872:9	CloneType_258	NoClonal
HD_HD02_ATTCTACAGAATCTCC	HD02	CD4+ Naive	HD	NA	NA	NA	NON-TCR
HD_HD02_ATTCTACGTACTTGAC	HD02	CD4+ Naive	HD	HD02_clonotype1029_consensus_1:555:TRA:TRAV13-2:None:TRAJ23:TRAC:CAEIFSTSYNQGGKLIF:TGTGCAGAGATTTTTTCGACTTCTTATAACCAGGGAGGAAAGCTTATCTTC:894:3;HD02_clonotype1029_consensus_2:907:TRB:TRBV11-2:TRBD1:TRBJ2-5:TRBC2:CASSLDRGSGETQYF:TGTGCCAGCAGCTTAGATCGGGGCTCGGGAGAGACCCAGTACTTC:20026:28;HD02_clonotype1029_consensus_3:696:TRA:TRAV8-4:None:TRAJ44:TRAC:CAVSLTGTASKLTF:TGTGCTGTGAGCCTGACCGGCACTGCCAGTAAACTCACCT…	HD02_clonotype1029_consensus_1:894:3;HD02_clonotype1029_consensus_2:20026:28;HD02_clonotype1029_consensus_3:3471:5	CloneType_259	NoClonal
HD_HD02_ATTCTACTCCCATTAT	HD02	CD4+ Naive	HD	NA	NA	NA	NON-TCR
HD_HD02_ATTGGACAGATCTGAA	HD02	CD4+ Naive	HD	HD02_clonotype1032_consensus_1:764:TRB:TRBV18:TRBD2:TRBJ2-7:TRBC2:CASSPPNRSGRSHEQYF:TGTGCCAGCTCACCACCCAATAGAAGCGGGAGGTCCCACGAGCAGTACTTC:7179:9;HD02_clonotype1032_consensus_2:847:TRA:TRAV23DV6:None:TRAJ6:TRAC:CAATPSGGSYIPTF:TGTGCAGCTACCCCATCAGGAGGAAGCTACATACCTACATTT:1548:3;HD02_clonotype1032_consensus_3:655:TRA:TRAV10:None:TRAJ36:TRAC:CVVSERTGANNLFF:TGTGTGGTGAGCGAGAGAACTGGGGCAAACAACCTCTTCTTT:3093:…	HD02_clonotype1032_consensus_1:7179:9;HD02_clonotype1032_consensus_2:1548:3;HD02_clonotype1032_consensus_3:3093:3;HD02_clonotype1032_consensus_4:3353:5	CloneType_260	NoClonal
HD_HD02_ATTGGACGTTCATGGT	HD02	CD4+ Naive	HD	HD02_clonotype1038_consensus_1:550:TRA:TRAV27:None:TRAJ47:TRAC:CAGVNYGNKLVF:TGTGCAGGAGTGAACTATGGAAACAAGCTGGTCTTT:2798:3;HD02_clonotype1038_consensus_2:548:TRB:TRBV6-1:TRBD1:TRBJ2-7:TRBC2:CASSENPWGASYEQYF:TGTGCCAGCAGTGAAAACCCTTGGGGGGCCTCCTACGAGCAGTACTTC:7585:9;HD02_clonotype1038_consensus_3:792:TRA:TRAV23DV6:None:TRAJ39:TRAC:CAASGANAGNMLTF:TGTGCAGCAAGCGGGGCCAATGCAGGCAACATGCTCACCTTT:2568:4	HD02_clonotype1038_consensus_1:2798:3;HD02_clonotype1038_consensus_2:7585:9;HD02_clonotype1038_consensus_3:2568:4	CloneType_261	NoClonal
HD_HD02_ATTGGACTCATGCATG	HD02	CD4+ Naive	HD	HD02_clonotype1041_consensus_1:713:TRB:TRBV6-3:None:TRBJ2-7:TRBC2:CASSLPADGSYEQYF:TGTGCCAGCAGTTTACCCGCTGACGGATCCTACGAGCAGTACTTC:10041:15;HD02_clonotype1041_consensus_2:502:TRA:TRAV4:None:TRAJ32:TRAC:CLVGAGGATNKLIF:TGCCTCGTGGGTGCCGGTGGTGCTACAAACAAGCTCATCTTT:1782:2	HD02_clonotype1041_consensus_1:10041:15;HD02_clonotype1041_consensus_2:1782:2	CloneType_262	NoClonal
HD_HD02_ATTGGTGCATGCCTAA	HD02	CD4+ Naive	HD	HD02_clonotype1048_consensus_1:499:TRA:TRAV13-2:None:TRAJ42:TRAC:CAENMNYGGSQGNLIF:TGTGCAGAGAATATGAATTATGGAGGAAGCCAAGGAAATCTCATCTTT:1576:2;HD02_clonotype1048_consensus_2:603:TRB:TRBV18:None:TRBJ1-3:TRBC1:CASSQDSGNTIYF:TGTGCCAGCTCACAGGACTCTGGAAACACCATATATTTT:6325:9	HD02_clonotype1048_consensus_1:1576:2;HD02_clonotype1048_consensus_2:6325:9	CloneType_263	NoClonal
HD_HD02_ATTGGTGTCAGCCTAA	HD02	CD4+ Naive	HD	HD02_clonotype1051_consensus_1:541:TRA:TRAV20:None:TRAJ36:TRAC:CAVRKTGANNLFF:TGTGCTGTGCGTAAAACTGGGGCAAACAACCTCTTCTTT:1961:2;HD02_clonotype1051_consensus_2:537:TRB:TRBV6-1:None:TRBJ2-3:TRBC2:CASSELVDTQYF:TGTGCCAGCAGTGAATTGGTAGATACGCAGTATTTT:6114:9	HD02_clonotype1051_consensus_1:1961:2;HD02_clonotype1051_consensus_2:6114:9	CloneType_264	NoClonal
HD_HD02_ATTGGTGTCGGAAATA	HD02	CD4+ Naive	HD	HD02_clonotype1052_consensus_1:709:TRB:TRBV2:TRBD1:TRBJ2-3:TRBC2:CASRYRTGNTDTQYF:TGTGCCAGCAGATACCGGACAGGGAACACAGATACGCAGTATTTT:8142:11;HD02_clonotype1052_consensus_2:558:TRA:TRAV26-1:None:TRAJ52:TRAC:CIVRALNAGGTSYGKLTF:TGCATCGTCAGAGCGCTCAATGCTGGTGGTACTAGCTATGGAAAGCTGACATTT:697:1	HD02_clonotype1052_consensus_1:8142:11;HD02_clonotype1052_consensus_2:697:1	CloneType_265	NoClonal
HD_HD02_ATTTCTGGTAGAGGAA	HD02	CD4+ Naive	HD	NA	NA	NA	NON-TCR
HD_HD02_ATTTCTGTCCTTTCTC	HD02	CD4+ Naive	HD	HD02_clonotype1063_consensus_1:660:TRB:TRBV29-1:TRBD2:TRBJ1-2:TRBC1:CSVLSLGSYGYTF:TGCAGCGTTCTCTCGCTGGGGAGCTATGGCTACACCTTC:2162:3;HD02_clonotype1063_consensus_2:672:TRA:TRAV8-2:None:TRAJ45:TRAC:CVGGRSGGADGLTF:TGTGTTGGGGGGAGATCAGGAGGTGCTGACGGACTCACCTTT:2112:3	HD02_clonotype1063_consensus_1:2162:3;HD02_clonotype1063_consensus_2:2112:3	CloneType_266	NoClonal
HD_HD02_ATTTCTGTCGCCCTTA	HD02	CD4+ Naive	HD	HD02_clonotype1064_consensus_1:702:TRB:TRBV20-1:TRBD2:TRBJ2-3:TRBC2:CSAGREGGTDTQYF:TGCAGTGCTGGGCGAGAGGGGGGCACAGATACGCAGTATTTT:14130:20;HD02_clonotype1064_consensus_2:510:TRA:TRAV35:None:TRAJ56:TRAC:CAGVRPGANSKLTF:TGTGCTGGAGTACGGCCTGGAGCCAATAGTAAGCTGACATTT:1314:3	HD02_clonotype1064_consensus_1:14130:20;HD02_clonotype1064_consensus_2:1314:3	CloneType_267	NoClonal
HD_HD02_ATTTCTGTCTTCAACT	HD02	CD4+ Naive	HD	HD02_clonotype1065_consensus_1:640:TRA:TRAV17:None:TRAJ39:TRAC:CATLLLYNNAGNMLTF:TGTGCTACGCTACTATTATATAATAATGCAGGCAACATGCTCACCTTT:1887:2;HD02_clonotype1065_consensus_2:528:TRB:TRBV20-1:TRBD1:TRBJ2-3:TRBC2:CSARRDSSHTQYF:TGCAGTGCTAGGAGAGACAGTTCGCATACGCAGTATTTT:5044:6;HD02_clonotype1065_consensus_3:613:TRA:TRAV22:None:TRAJ43:TRAC:CAVVRNNDMRF:TGTGCTGTGGTCCGGAACAATGACATGCGCTTT:2399:3	HD02_clonotype1065_consensus_1:1887:2;HD02_clonotype1065_consensus_2:5044:6;HD02_clonotype1065_consensus_3:2399:3	CloneType_268	NoClonal
HD_HD02_CAACCTCGTGTTAAGA	HD02	CD4+ Naive	HD	HD02_clonotype1081_consensus_1:550:TRA:TRAV12-2:None:TRAJ20:TRAC:CAVNGGDYKLSF:TGTGCCGTGAACGGGGGCGACTACAAGCTCAGCTTT:1193:1;HD02_clonotype1081_consensus_2:690:TRB:TRBV6-1:None:TRBJ2-7:TRBC2:CASSETVVEQYF:TGTGCCAGCAGTGAAACGGTCGTCGAGCAGTACTTC:1907:2	HD02_clonotype1081_consensus_1:1193:1;HD02_clonotype1081_consensus_2:1907:2	CloneType_269	NoClonal
HD_HD02_CAACCTCTCGTTTAGG	HD02	CD4+ Naive	HD	HD02_clonotype1083_consensus_1:573:TRB:TRBV10-2:TRBD2:TRBJ2-7:TRBC2:CASSVGLAGGAFRYEQYF:TGCGCCAGCAGTGTGGGACTAGCGGGAGGTGCGTTCAGGTACGAGCAGTACTTC:3584:4;HD02_clonotype1083_consensus_2:526:TRA:TRAV13-1:None:TRAJ8:TRAC:CAAVTGFQKLVF:TGTGCAGCCGTTACAGGCTTTCAGAAACTTGTATTT:1085:1	HD02_clonotype1083_consensus_1:3584:4;HD02_clonotype1083_consensus_2:1085:1	CloneType_270	NoClonal
HD_HD02_CAACTAGAGGAGCGTT	HD02	CD4+ Naive	HD	HD02_clonotype1087_consensus_1:655:TRA:TRAV8-4:None:TRAJ42:TRAC:CAVRRSGGSQGNLIF:TGTGCTGTGAGGAGGAGTGGAGGAAGCCAAGGAAATCTCATCTTT:655:1;HD02_clonotype1087_consensus_2:584:TRB:TRBV7-3:TRBD2:TRBJ2-5:TRBC2:CASSLRGPTSGGARNQETQYF:TGTGCCAGCAGCTTAAGGGGCCCCACTAGCGGGGGGGCTAGGAACCAAGAGACCCAGTACTTC:4182:6;HD02_clonotype1087_consensus_3:618:TRB:TRBV27:TRBD2:TRBJ2-3:TRBC2:CASSLSRAGTDTQYF:TGTGCCAGCAGTTTATCGAGGGCGG…	HD02_clonotype1087_consensus_1:655:1;HD02_clonotype1087_consensus_2:4182:6;HD02_clonotype1087_consensus_3:3322:4	CloneType_271	NoClonal
HD_HD02_CAACTAGCAAACGTGG	HD02	CD4+ Naive	HD	NA	NA	NA	NON-TCR
HD_HD02_CAACTAGGTACTTCTT	HD02	CD4+ Naive	HD	HD02_clonotype1089_consensus_1:545:TRA:TRAV14DV4:None:TRAJ49:TRAC:CAMREINTGNQFYF:TGTGCAATGAGAGAGATCAACACCGGTAACCAGTTCTATTTT:1204:4;HD02_clonotype1089_consensus_2:711:TRB:TRBV27:TRBD2:TRBJ2-3:TRBC1:CASSSPQRPGLALLRFTQYF:TGTGCCAGCAGCTCACCCCAGCGCCCGGGACTAGCGTTACTGAGGTTTACGCAGTATTTT:2983:5	HD02_clonotype1089_consensus_1:1204:4;HD02_clonotype1089_consensus_2:2983:5	CloneType_272	NoClonal
HD_HD02_CAACTAGGTCGAAAGC	HD02	CD4+ Naive	HD	HD02_clonotype1091_consensus_1:826:TRB:TRBV6-5:TRBD2:TRBJ2-3:TRBC2:CASSPHGAGGPDTQYF:TGTGCCAGCAGCCCACATGGAGCGGGGGGGCCGGATACGCAGTATTTT:2434:4;HD02_clonotype1091_consensus_2:549:TRA:TRAV25:None:TRAJ44:TRAC:CGSTGTASKLTF:TGTGGTTCGACCGGCACTGCCAGTAAACTCACCTTT:899:1	HD02_clonotype1091_consensus_1:2434:4;HD02_clonotype1091_consensus_2:899:1	CloneType_273	NoClonal
HD_HD02_CAACTAGTCCGAACGC	HD02	CD4+ Naive	HD	HD02_clonotype1094_consensus_1:864:TRB:TRBV19:TRBD1:TRBJ1-5:TRBC1:CASSLRTGPYSNQPQHF:TGTGCCAGTAGTCTTCGGACAGGGCCGTATAGCAATCAGCCCCAGCATTTT:7764:10;HD02_clonotype1094_consensus_2:552:TRA:TRAV26-1:None:TRAJ42:TRAC:CIVRVLVNYGGSQGNLIF:TGCATCGTCAGAGTCTTAGTGAATTATGGAGGAAGCCAAGGAAATCTCATCTTT:2283:2	HD02_clonotype1094_consensus_1:7764:10;HD02_clonotype1094_consensus_2:2283:2	CloneType_274	NoClonal
HD_HD02_CAACTAGTCGTGGGAA	HD02	CD4+ Naive	HD	NA	NA	NA	NON-TCR
HD_HD02_CAAGAAAAGTGTCTCA	HD02	CD4+ Naive	HD	HD02_clonotype1099_consensus_1:634:TRB:TRBV27:None:TRBJ2-7:TRBC2:CASRELEQYF:TGTGCCAGCAGGGAGTTAGAGCAGTACTTC:4814:7;HD02_clonotype1099_consensus_2:526:TRA:TRAV23DV6:None:TRAJ49:TRAC:CAARAGNQFYF:TGTGCAGCAAGAGCCGGTAACCAGTTCTATTTT:2819:5;HD02_clonotype1099_consensus_3:805:TRB:TRBV18:TRBD1:TRBJ1-2:TRBC1:CASSPDRGYGYTF:TGTGCCAGCTCACCAGACAGGGGCTATGGCTACACCTTC:5326:8	HD02_clonotype1099_consensus_1:4814:7;HD02_clonotype1099_consensus_2:2819:5;HD02_clonotype1099_consensus_3:5326:8	CloneType_275	NoClonal
HD_HD02_CAAGAAAGTGCAACGA	HD02	CD4+ Naive	HD	HD02_clonotype1101_consensus_1:554:TRB:TRBV5-1:TRBD1:TRBJ2-5:TRBC2:CASSSPDRGLQETQYF:TGCGCCAGCAGTTCCCCGGACAGGGGGCTCCAAGAGACCCAGTACTTC:8795:12;HD02_clonotype1101_consensus_2:495:TRA:TRAV9-2:None:TRAJ49:TRAC:CALITNTGNQFYF:TGTGCTCTGATCACGAACACCGGTAACCAGTTCTATTTT:993:1	HD02_clonotype1101_consensus_1:8795:12;HD02_clonotype1101_consensus_2:993:1	CloneType_276	NoClonal
HD_HD02_CAAGAAATCATTATCC	HD02	CD4+ Naive	HD	HD02_clonotype1103_consensus_1:701:TRB:TRBV20-1:TRBD1:TRBJ1-1:TRBC1:CSAWTTGKNTEAFF:TGCAGTGCTTGGACGACAGGAAAGAACACTGAAGCTTTCTTT:6166:8;HD02_clonotype1103_consensus_2:661:TRA:TRAV26-1:None:TRAJ21:TRAC:CIVRVANNFNKFYF:TGCATCGTCAGAGTCGCGAACAACTTCAACAAATTTTACTTT:1510:2	HD02_clonotype1103_consensus_1:6166:8;HD02_clonotype1103_consensus_2:1510:2	CloneType_277	NoClonal
HD_HD02_CAAGAAATCCAGAGGA	HD02	CD4+ Naive	HD	HD02_clonotype1104_consensus_1:577:TRB:TRBV18:None:TRBJ2-5:TRBC2:CASSPSQETQYF:TGTGCCAGCTCACCCTCCCAAGAGACCCAGTACTTC:7399:9;HD02_clonotype1104_consensus_2:364:TRA:TRAV29DV5:None:TRAJ40:TRAC:CAATNSGTYKYIF:TGTGCAGCAACTAACTCAGGAACCTACAAATACATCTTT:1758:1	HD02_clonotype1104_consensus_1:7399:9;HD02_clonotype1104_consensus_2:1758:1	CloneType_278	NoClonal
HD_HD02_CAAGATCGTAAACACA	HD02	CD4+ Naive	HD	HD02_clonotype1108_consensus_1:495:TRB:TRBV20-1:None:TRBJ2-5:TRBC2:CSARATPKTQYF:TGCAGTGCTAGAGCCACCCCCAAGACCCAGTACTTC:4079:6;HD02_clonotype1108_consensus_2:579:TRA:TRAV29DV5:None:TRAJ48:TRAC:CAAISNFGNEKLTF:TGTGCAGCTATATCTAACTTTGGAAATGAGAAATTAACCTTT:4102:4	HD02_clonotype1108_consensus_1:4079:6;HD02_clonotype1108_consensus_2:4102:4	CloneType_279	NoClonal
HD_HD02_CAAGGCCAGTTGAGTA	HD02	CD4+ Naive	HD	HD02_clonotype1113_consensus_1:457:TRA:TRAV9-2:None:TRAJ44:TRAC:CALSDSRTGTASKLTF:TGTGCTCTGAGTGATTCCCGGACCGGCACTGCCAGTAAACTCACCTTT:2622:4;HD02_clonotype1113_consensus_2:496:TRB:TRBV5-1:TRBD1:TRBJ2-1:TRBC2:CASSQDRVYNEQFF:TGCGCCAGCAGCCAGGACAGGGTCTACAATGAGCAGTTCTTC:2613:4	HD02_clonotype1113_consensus_1:2622:4;HD02_clonotype1113_consensus_2:2613:4	CloneType_280	NoClonal
HD_HD02_CAAGGCCCAGTCCTTC	HD02	CD4+ Naive	HD	HD02_clonotype1116_consensus_1:727:TRB:TRBV6-3:TRBD2:TRBJ1-1:TRBC1:CASSTRTDWKGTEAFF:TGTGCCAGCAGTACGCGGACGGACTGGAAAGGTACTGAAGCTTTCTTT:10452:12;HD02_clonotype1116_consensus_2:526:TRA:TRAV20:None:TRAJ5:TRAC:CAVQEGDVGRRALTF:TGTGCTGTGCAGGAGGGCGATGTGGGCAGGAGAGCACTTACTTTT:5113:6	HD02_clonotype1116_consensus_1:10452:12;HD02_clonotype1116_consensus_2:5113:6	CloneType_281	NoClonal
HD_HD02_CAAGGCCGTCATGCAT	HD02	CD4+ Naive	HD	HD02_clonotype1119_consensus_1:561:TRB:TRBV12-3:TRBD1:TRBJ2-3:TRBC2:CASSQGGGGTDTQYF:TGTGCCAGCAGTCAAGGGGGGGGGGGCACAGATACGCAGTATTTT:1470:3;HD02_clonotype1119_consensus_2:658:TRA:TRAV8-6:None:TRAJ17:TRAC:CAVSMIKAAGNKLTF:TGTGCTGTGAGTATGATCAAAGCTGCAGGCAACAAGCTAACTTTT:1753:2	HD02_clonotype1119_consensus_1:1470:3;HD02_clonotype1119_consensus_2:1753:2	CloneType_282	NoClonal
HD_HD02_CAAGTTGAGGGAAACA	HD02	CD4+ Naive	HD	HD02_clonotype1125_consensus_1:507:TRA:TRAV9-2:None:TRAJ54:TRAC:CALSERGAQKLVF:TGTGCTCTGAGTGAAAGGGGGGCCCAGAAGCTGGTATTT:3049:3;HD02_clonotype1125_consensus_2:577:TRA:TRAV16:None:TRAJ56:TRAC:CALSFPHYTGANSKLTF:TGTGCTCTAAGTTTCCCCCATTATACTGGAGCCAATAGTAAGCTGACATTT:3953:5;HD02_clonotype1125_consensus_3:603:TRB:TRBV27:TRBD2:TRBJ2-7:TRBC2:CASSSGLAGVAYEQYF:TGTGCCAGCAGTTCGGGACTAGCGGGGGTCGCCTACGAGCAGTACTTC:51…	HD02_clonotype1125_consensus_1:3049:3;HD02_clonotype1125_consensus_2:3953:5;HD02_clonotype1125_consensus_3:5173:6	CloneType_283	NoClonal
HD_HD02_CAAGTTGTCTGTCTCG	HD02	CD4+ Naive	HD	HD02_clonotype1130_consensus_1:521:TRB:TRBV6-3:None:TRBJ1-5:TRBC1:CASSPEGNQPQHF:TGTGCCAGCAGCCCCGAAGGGAATCAGCCCCAGCATTTT:3977:5;HD02_clonotype1130_consensus_2:521:TRA:TRAV20:None:TRAJ42:TRAC:CAVQAWGSQGNLIF:TGTGCTGTGCAGGCGTGGGGAAGCCAAGGAAATCTCATCTTT:3863:5	HD02_clonotype1130_consensus_1:3977:5;HD02_clonotype1130_consensus_2:3863:5	CloneType_284	NoClonal
HD_HD02_CACAAACCACAGCGTC	HD02	CD4+ Naive	HD	HD02_clonotype1133_consensus_1:506:TRB:TRBV10-3:TRBD2:TRBJ1-5:TRBC1:CAISENSGGDQPQHF:TGTGCCATCAGTGAGAATAGTGGGGGGGATCAGCCCCAGCATTTT:2509:3;HD02_clonotype1133_consensus_2:644:TRA:TRAV13-1:None:TRAJ45:TRAC:CAASVLYSGGGADGLTF:TGTGCAGCAAGCGTATTGTATTCAGGAGGAGGTGCTGACGGACTCACCTTT:4156:5	HD02_clonotype1133_consensus_1:2509:3;HD02_clonotype1133_consensus_2:4156:5	CloneType_285	NoClonal
HD_HD02_CACAAACTCCAAGTAC	HD02	CD4+ Naive	HD	HD02_clonotype1139_consensus_1:492:TRB:TRBV24-1:TRBD2:TRBJ2-3:TRBC2:CATSDFGRETDTQYF:TGTGCCACCAGTGATTTCGGACGGGAAACAGATACGCAGTATTTT:4839:6;HD02_clonotype1139_consensus_2:562:TRA:TRAV23DV6:None:TRAJ49:TRAC:CAASMGPFGTGNQFYF:TGTGCAGCAAGCATGGGCCCCTTTGGAACCGGTAACCAGTTCTATTTT:2136:2	HD02_clonotype1139_consensus_1:4839:6;HD02_clonotype1139_consensus_2:2136:2	CloneType_286	NoClonal
HD_HD02_CACAAACTCGGCATCG	HD02	CD4+ Naive	HD	HD02_clonotype1142_consensus_1:487:TRA:TRAV41:None:TRAJ58:TRAC:CAQETSGSRLTF:TGTGCTCAAGAAACCAGTGGCTCTAGGTTGACCTTT:1984:2;HD02_clonotype1142_consensus_2:694:TRB:TRBV25-1:TRBD1:TRBJ1-6:TRBC1:CASSGRGTDNSPLHF:TGTGCCAGCAGTGGACGGGGGACAGATAATTCACCCCTCCACTTT:5866:6	HD02_clonotype1142_consensus_1:1984:2;HD02_clonotype1142_consensus_2:5866:6	CloneType_287	NoClonal
HD_HD02_CACACAAAGATAGCAT	HD02	CD4+ Naive	HD	HD02_clonotype1144_consensus_1:484:TRA:TRAV10:None:TRAJ37:TRAC:CVVSLGNTGKLIF:TGTGTGGTGAGCTTAGGCAACACAGGCAAACTAATCTTT:2990:3;HD02_clonotype1144_consensus_2:688:TRB:TRBV12-4:TRBD2:TRBJ1-2:TRBC1:CASSPRGRANYGYTF:TGTGCCAGCAGTCCCCGCGGCAGGGCAAACTATGGCTACACCTTC:12820:18	HD02_clonotype1144_consensus_1:2990:3;HD02_clonotype1144_consensus_2:12820:18	CloneType_288	NoClonal
HD_HD02_CACACAAAGTCTCGGC	HD02	CD4+ Naive	HD	HD02_clonotype1145_consensus_1:545:TRA:TRAV12-2:None:TRAJ34:TRAC:CAALSYNTDKLIF:TGTGCCGCGCTATCTTATAACACCGACAAGCTCATCTTT:1230:2;HD02_clonotype1145_consensus_2:671:TRB:TRBV28:TRBD2:TRBJ1-2:TRBC1:CASSGGTPSNYGYTSSSNYGYTF:TGTGCCAGCAGTGGAGGGACACCATCTAACTATGGCTACACCTCCTCATCTAACTATGGCTACACCTTC:979:1	HD02_clonotype1145_consensus_1:1230:2;HD02_clonotype1145_consensus_2:979:1	CloneType_289	NoClonal
HD_HD02_CACACCTAGGCTCTTA	HD02	CD4+ Naive	HD	HD02_clonotype1151_consensus_1:568:TRB:TRBV15:TRBD2:TRBJ2-2:TRBC2:CATGEVGGGLTGELFF:TGTGCCACCGGGGAAGTTGGGGGAGGATTAACCGGGGAGCTGTTTTTT:5015:8;HD02_clonotype1151_consensus_2:549:TRA:TRAV12-1:None:TRAJ31:TRAC:CAVNRRNARLMF:TGTGCGGTGAATAGAAGGAATGCCAGACTCATGTTT:4744:5	HD02_clonotype1151_consensus_1:5015:8;HD02_clonotype1151_consensus_2:4744:5	CloneType_290	NoClonal
HD_HD02_CACACCTGTTAGTGGG	HD02	CD4+ Naive	HD	NA	NA	NA	NON-TCR
HD_HD02_CACACTCCAATCCGAT	HD02	CD4+ Naive	HD	NA	NA	NA	NON-TCR
HD_HD02_CACACTCCAGCGATCC	HD02	CD4+ Naive	HD	HD02_clonotype1163_consensus_1:543:TRB:TRBV20-1:TRBD1:TRBJ1-1:TRBC1:CSAPRQGLNTEAFF:TGCAGTGCGCCCCGACAGGGGTTGAACACTGAAGCTTTCTTT:4467:7;HD02_clonotype1163_consensus_2:485:TRA:TRAV21:None:TRAJ21:TRAC:CAVRRDNFNKFYF:TGTGCTGTCCGTCGAGACAACTTCAACAAATTTTACTTT:4175:4	HD02_clonotype1163_consensus_1:4467:7;HD02_clonotype1163_consensus_2:4175:4	CloneType_291	NoClonal
HD_HD02_CACACTCGTTCCCTTG	HD02	CD4+ Naive	HD	NA	NA	NA	NON-TCR
HD_HD02_CACACTCTCCTCAACC	HD02	CD4+ Naive	HD	NA	NA	NA	NON-TCR
HD_HD02_CACAGGCAGGACAGCT	HD02	CD4+ Naive	HD	NA	NA	NA	NON-TCR
HD_HD02_CACAGGCCATAGGATA	HD02	CD4+ Naive	HD	HD02_clonotype1172_consensus_1:721:TRA:TRAV8-3:None:TRAJ42:TRAC:CAVGAYGGSQGNLIF:TGTGCTGTGGGTGCTTATGGAGGAAGCCAAGGAAATCTCATCTTT:257:1;HD02_clonotype1172_consensus_2:661:TRB:TRBV4-1:TRBD1:TRBJ1-4:TRBC1:CASSQGPQGANEKLFF:TGCGCCAGCAGCCAAGGGCCACAGGGGGCAAATGAAAAACTGTTTTTT:1587:2	HD02_clonotype1172_consensus_1:257:1;HD02_clonotype1172_consensus_2:1587:2	CloneType_292	NoClonal
HD_HD02_CACAGGCCATTATCTC	HD02	CD4+ Naive	HD	HD02_clonotype1173_consensus_1:565:TRA:TRAV16:None:TRAJ31:TRAC:CALSGGNNARLMF:TGTGCTCTAAGTGGCGGGAACAATGCCAGACTCATGTTT:2899:5;HD02_clonotype1173_consensus_2:590:TRB:TRBV18:TRBD2:TRBJ2-1:TRBC2:CASSPTTSGRSYNEQFF:TGTGCCAGCTCTCCGACGACTAGCGGGAGGTCCTACAATGAGCAGTTCTTC:3916:6	HD02_clonotype1173_consensus_1:2899:5;HD02_clonotype1173_consensus_2:3916:6	CloneType_293	NoClonal
HD_HD02_CACAGGCGTTCAACCA	HD02	CD4+ Naive	HD	NA	NA	NA	NON-TCR
HD_HD02_CACAGGCTCAACGGCC	HD02	CD4+ Naive	HD	HD02_clonotype1176_consensus_1:706:TRB:TRBV5-4:TRBD1:TRBJ2-5:TRBC2:CASSPSRGQETQYF:TGTGCCAGCAGCCCCAGCCGGGGGCAAGAGACCCAGTACTTC:4307:6;HD02_clonotype1176_consensus_2:545:TRA:TRAV26-1:None:TRAJ49:TRAC:CIVSLNTGNQFYF:TGCATCGTCTCCCTGAACACCGGTAACCAGTTCTATTTT:1972:2	HD02_clonotype1176_consensus_1:4307:6;HD02_clonotype1176_consensus_2:1972:2	CloneType_294	NoClonal
HD_HD02_CACAGTAAGAAACCGC	HD02	CD4+ Naive	HD	HD02_clonotype1180_consensus_1:528:TRA:TRAV13-1:None:TRAJ26:TRAC:CAAHEGAGGQNFVF:TGTGCAGCTCATGAAGGAGCTGGTGGTCAGAATTTTGTCTTT:1041:1;HD02_clonotype1180_consensus_2:683:TRB:TRBV6-5:TRBD2:TRBJ1-6:TRBC1:CASSRGGGNSPLHF:TGTGCCAGCAGCCGCGGGGGGGGGAATTCACCCCTCCACTTT:6479:8	HD02_clonotype1180_consensus_1:1041:1;HD02_clonotype1180_consensus_2:6479:8	CloneType_295	NoClonal
HD_HD02_CACAGTATCAAACCAC	HD02	CD4+ Naive	HD	HD02_clonotype1187_consensus_1:524:TRA:TRAV26-1:None:TRAJ15:TRAC:CIVRANQAGTALIF:TGCATCGTCAGAGCCAACCAGGCAGGAACTGCTCTGATCTTT:2250:2;HD02_clonotype1187_consensus_2:496:TRB:TRBV11-2:TRBD2:TRBJ2-1:TRBC2:CASSRLGGGEQFF:TGTGCCAGCAGTAGGCTGGGAGGAGGAGAGCAGTTCTTC:2227:3	HD02_clonotype1187_consensus_1:2250:2;HD02_clonotype1187_consensus_2:2227:3	CloneType_296	NoClonal
HD_HD02_CACAGTATCGAACGGA	HD02	CD4+ Naive	HD	HD02_clonotype1190_consensus_1:502:TRA:TRAV21:None:TRAJ41:TRAC:CAVRGGSNSGYALNF:TGTGCTGTTCGAGGGGGGTCAAATTCCGGGTATGCACTCAACTTC:1517:2;HD02_clonotype1190_consensus_2:526:TRB:TRBV6-5:None:TRBJ1-4:TRBC1:CASSYSGSRDEKLFF:TGTGCCAGCAGTTACTCGGGCAGTCGGGATGAAAAACTGTTTTTT:4373:5	HD02_clonotype1190_consensus_1:1517:2;HD02_clonotype1190_consensus_2:4373:5	CloneType_297	NoClonal
HD_HD02_CACAGTATCTCGCATC	HD02	CD4+ Naive	HD	HD02_clonotype1191_consensus_1:957:TRB:TRBV28:None:TRBJ1-1:TRBC1:CASSWNTEAFF:TGTGCCAGCAGTTGGAACACTGAAGCTTTCTTT:3458:5;HD02_clonotype1191_consensus_2:600:TRA:TRAV12-3:None:TRAJ17:TRAC:CAMTKAAGNKLTF:TGTGCAATGACAAAAGCTGCAGGCAACAAGCTAACTTTT:3133:3	HD02_clonotype1191_consensus_1:3458:5;HD02_clonotype1191_consensus_2:3133:3	CloneType_298	NoClonal
HD_HD02_CACATAGAGGCTATCT	HD02	CD4+ Naive	HD	HD02_clonotype1193_consensus_1:696:TRB:TRBV7-9:TRBD1:TRBJ2-7:TRBC2:CASSLEAGALYEQYF:TGTGCCAGCAGCTTAGAAGCAGGGGCTCTTTACGAGCAGTACTTC:8816:12;HD02_clonotype1193_consensus_2:693:TRA:TRAV8-6:None:TRAJ13:TRAC:CAVRAGGYQKVTF:TGTGCTGTGAGGGCAGGGGGTTACCAGAAAGTTACCTTT:1662:3;HD02_clonotype1193_consensus_3:555:TRA:TRAV12-2:None:TRAJ40:TRAC:CAVNMTSGTYKYIF:TGTGCCGTGAACATGACCTCAGGAACCTACAAATACATCTTT:1755:3	HD02_clonotype1193_consensus_1:8816:12;HD02_clonotype1193_consensus_2:1662:3;HD02_clonotype1193_consensus_3:1755:3	CloneType_299	NoClonal
HD_HD02_CACATAGGTACAGCAG	HD02	CD4+ Naive	HD	HD02_clonotype1198_consensus_1:736:TRB:TRBV2:TRBD1:TRBJ2-2:TRBC2:CASSEDRATGELFF:TGTGCCAGCAGTGAAGACAGGGCAACCGGGGAGCTGTTTTTT:5087:6;HD02_clonotype1198_consensus_2:494:TRA:TRAV17:None:TRAJ9:TRAC:CATVRGGFKTIF:TGTGCTACGGTTAGGGGGGGCTTCAAAACTATCTTT:469:1	HD02_clonotype1198_consensus_1:5087:6;HD02_clonotype1198_consensus_2:469:1	CloneType_300	NoClonal
HD_HD02_CACATAGGTCTGATTG	HD02	CD4+ Naive	HD	HD02_clonotype1199_consensus_1:546:TRA:TRAV13-2:None:TRAJ32:TRAC:CAELGGATNKLIF:TGTGCAGAGCTAGGTGGTGCTACAAACAAGCTCATCTTT:295:1;HD02_clonotype1199_consensus_2:511:TRB:TRBV2:TRBD1:TRBJ1-5:TRBC1:CASSDRGLSNQPQHF:TGTGCCAGCAGTGATAGGGGCTTAAGCAATCAGCCCCAGCATTTT:3099:5	HD02_clonotype1199_consensus_1:295:1;HD02_clonotype1199_consensus_2:3099:5	CloneType_301	NoClonal
HD_HD02_CACATAGTCCTTGACC	HD02	CD4+ Naive	HD	NA	NA	NA	NON-TCR
HD_HD02_CACATTTAGACCTAGG	HD02	CD4+ Naive	HD	HD02_clonotype1201_consensus_1:686:TRA:TRAV41:None:TRAJ58:TRAC:CAVRSKETSGSRLTF:TGTGCTGTCAGATCAAAGGAAACCAGTGGCTCTAGGTTGACCTTT:5063:5;HD02_clonotype1201_consensus_2:666:TRB:TRBV4-1:TRBD1:TRBJ1-5:TRBC1:CASSQVLLGETQHF:TGCGCCAGCAGCCAAGTTCTTTTAGGGGAGACCCAGCATTTT:3334:7	HD02_clonotype1201_consensus_1:5063:5;HD02_clonotype1201_consensus_2:3334:7	CloneType_302	NoClonal
HD_HD02_CACATTTAGGCAGGTT	HD02	CD4+ Naive	HD	HD02_clonotype1203_consensus_1:682:TRA:TRAV3:None:TRAJ6:TRAC:CAVRDGGSYIPTF:TGTGCTGTGAGAGACGGAGGAAGCTACATACCTACATTT:5363:8;HD02_clonotype1203_consensus_2:697:TRB:TRBV7-8:TRBD1:TRBJ2-7:TRBC2:CASSLTQGVGYEQYF:TGTGCCAGCAGCCTCACCCAGGGGGTAGGGTACGAGCAGTACTTC:17959:23	HD02_clonotype1203_consensus_1:5363:8;HD02_clonotype1203_consensus_2:17959:23	CloneType_303	NoClonal
HD_HD02_CACATTTGTCGCGGTT	HD02	CD4+ Naive	HD	HD02_clonotype1207_consensus_1:572:TRA:TRAV22:None:TRAJ44:TRAC:CAVQLTGTASKLTF:TGTGCTGTCCAGCTTACCGGCACTGCCAGTAAACTCACCTTT:1646:3;HD02_clonotype1207_consensus_2:680:TRB:TRBV5-6:None:TRBJ2-3:TRBC2:CASSRRGSTDTQYF:TGTGCCAGCAGCCGAAGAGGTAGCACAGATACGCAGTATTTT:4897:7	HD02_clonotype1207_consensus_1:1646:3;HD02_clonotype1207_consensus_2:4897:7	CloneType_304	NoClonal
HD_HD02_CACATTTTCGCATGGC	HD02	CD4+ Naive	HD	HD02_clonotype1208_consensus_1:670:TRB:TRBV12-3:TRBD2:TRBJ2-1:TRBC2:CASSPRRGSYNEQFF:TGTGCCAGCAGTCCCCGGCGGGGCTCCTACAATGAGCAGTTCTTC:12959:17;HD02_clonotype1208_consensus_2:546:TRA:TRAV29DV5:None:TRAJ54:TRAC:CARQGAQKLVF:TGTGCCCGTCAGGGAGCCCAGAAGCTGGTATTT:762:1	HD02_clonotype1208_consensus_1:12959:17;HD02_clonotype1208_consensus_2:762:1	CloneType_305	NoClonal
HD_HD02_CACCACTAGTTCGATC	HD02	CD4+ Naive	HD	HD02_clonotype1210_consensus_1:489:TRA:TRAV12-1:None:TRAJ37:TRAC:CVGGGSSNTGKLIF:TGTGTGGGGGGTGGCTCTAGCAACACAGGCAAACTAATCTTT:991:2;HD02_clonotype1210_consensus_2:726:TRB:TRBV14:None:TRBJ1-2:TRBC1:CASSPLPDTKYGYTF:TGTGCCAGCAGCCCCCTCCCCGACACCAAGTATGGCTACACCTTC:1913:3	HD02_clonotype1210_consensus_1:991:2;HD02_clonotype1210_consensus_2:1913:3	CloneType_306	NoClonal
HD_HD02_CACCACTGTGTTGAGG	HD02	CD4+ Naive	HD	HD02_clonotype1213_consensus_1:642:TRA:TRAV8-6:None:TRAJ47:TRAC:CAVTFMEYGNKLVF:TGTGCTGTGACATTCATGGAATATGGAAACAAGCTGGTCTTT:2856:4;HD02_clonotype1213_consensus_2:691:TRB:TRBV10-3:TRBD2:TRBJ2-6:TRBC2:CAISHTGTSITGANVLTF:TGTGCCATCAGTCATACCGGGACCAGCATCACTGGGGCCAACGTCCTGACTTTC:16322:20	HD02_clonotype1213_consensus_1:2856:4;HD02_clonotype1213_consensus_2:16322:20	CloneType_307	NoClonal
HD_HD02_CACCAGGAGTGTACTC	HD02	CD4+ Naive	HD	HD02_clonotype1219_consensus_1:679:TRA:TRAV8-2:None:TRAJ43:TRAC:CVVSDQDNDMRF:TGTGTTGTGAGTGATCAGGACAATGACATGCGCTTT:2104:4;HD02_clonotype1219_consensus_2:613:TRB:TRBV4-1:TRBD2:TRBJ2-1:TRBC2:CASSRTSGYNEQFF:TGCGCCAGCAGCCGGACTAGCGGATACAATGAGCAGTTCTTC:7375:9	HD02_clonotype1219_consensus_1:2104:4;HD02_clonotype1219_consensus_2:7375:9	CloneType_308	NoClonal
HD_HD02_CACCAGGCAAACCTAC	HD02	CD4+ Naive	HD	HD02_clonotype1220_consensus_1:697:TRB:TRBV24-1:TRBD1:TRBJ2-1:TRBC2:CATSARDITSNEQFF:TGTGCCACCAGTGCACGGGACATAACCAGTAATGAGCAGTTCTTC:5086:6;HD02_clonotype1220_consensus_2:635:TRA:TRAV8-6:None:TRAJ58:TRAC:CAVSDGSSGSRLTF:TGTGCTGTGAGTGACGGAAGCAGTGGCTCTAGGTTGACCTTT:826:2	HD02_clonotype1220_consensus_1:5086:6;HD02_clonotype1220_consensus_2:826:2	CloneType_309	NoClonal
HD_HD02_CACCAGGCATTAGGCT	HD02	CD4+ Naive	HD	HD02_clonotype1221_consensus_1:618:TRA:TRAV8-4:None:TRAJ40:TRAC:CAVSVNSGTYKYIF:TGTGCTGTGAGTGTCAACTCAGGAACCTACAAATACATCTTT:1621:2;HD02_clonotype1221_consensus_2:739:TRB:TRBV7-9:TRBD1:TRBJ1-1:TRBC1:CASSSPGTGGATEAFF:TGTGCCAGCAGCTCACCTGGGACAGGGGGAGCCACTGAAGCTTTCTTT:11679:15	HD02_clonotype1221_consensus_1:1621:2;HD02_clonotype1221_consensus_2:11679:15	CloneType_310	NoClonal
HD_HD02_CACCTTGAGCTAAGAT	HD02	CD4+ Naive	HD	NA	NA	NA	NON-TCR
HD_HD02_CACCTTGCATGACGGA	HD02	CD4+ Naive	HD	HD02_clonotype1230_consensus_1:654:TRB:TRBV29-1:None:TRBJ1-2:TRBC1:CSVEDPVNYGYTF:TGCAGCGTTGAAGATCCGGTAAACTATGGCTACACCTTC:2550:3;HD02_clonotype1230_consensus_2:554:TRA:TRAV12-3:None:TRAJ9:TRAC:CAMRDTGGFKTIF:TGTGCAATGAGGGATACTGGAGGCTTCAAAACTATCTTT:2889:3	HD02_clonotype1230_consensus_1:2550:3;HD02_clonotype1230_consensus_2:2889:3	CloneType_311	NoClonal
HD_HD02_CACCTTGGTTATGTGC	HD02	CD4+ Naive	HD	NA	NA	NA	NON-TCR
HD_HD02_CAGAATCAGACCTAGG	HD02	CD4+ Naive	HD	HD02_clonotype1237_consensus_1:501:TRB:TRBV5-1:TRBD1:TRBJ2-7:TRBC2:CASSLQGPLNEQYF:TGCGCCAGCAGCCTACAGGGGCCCCTGAACGAGCAGTACTTC:2217:4;HD02_clonotype1237_consensus_2:598:TRA:TRAV29DV5:None:TRAJ54:TRAC:CAARGAQKLVF:TGTGCAGCAAGGGGAGCCCAGAAGCTGGTATTT:1144:1	HD02_clonotype1237_consensus_1:2217:4;HD02_clonotype1237_consensus_2:1144:1	CloneType_312	NoClonal
HD_HD02_CAGAATCAGACGCACA	HD02	CD4+ Naive	HD	HD02_clonotype1238_consensus_1:499:TRA:TRAV38-1:None:TRAJ38:TRAC:CAFMTANAGNNRKLIW:TGTGCTTTCATGACTGCGAATGCTGGCAACAACCGTAAGCTGATTTGG:1607:2;HD02_clonotype1238_consensus_2:547:TRB:TRBV29-1:TRBD1:TRBJ1-2:TRBC1:CSVSLGTDYGYTF:TGCAGCGTCTCCCTCGGGACAGACTATGGCTACACCTTC:4302:4	HD02_clonotype1238_consensus_1:1607:2;HD02_clonotype1238_consensus_2:4302:4	CloneType_313	NoClonal
HD_HD02_CAGAATCCACGTTGGC	HD02	CD4+ Naive	HD	NA	NA	NA	NON-TCR
HD_HD02_CAGAGAGAGCCGTCGT	HD02	CD4+ Naive	HD	NA	NA	NA	NON-TCR
HD_HD02_CAGAGAGCAGCCACCA	HD02	CD4+ Naive	HD	HD02_clonotype1251_consensus_1:662:TRA:TRAV8-4:None:TRAJ53:TRAC:CAVSDGYSGGSNYKLTF:TGTGCTGTGAGTGACGGGTATAGTGGAGGTAGCAACTATAAACTGACATTT:2090:3;HD02_clonotype1251_consensus_2:514:TRB:TRBV12-5:TRBD1:TRBJ2-3:TRBC2:CASARGVTDTQYF:TGTGCTAGTGCCCGGGGGGTAACAGATACGCAGTATTTT:1549:2	HD02_clonotype1251_consensus_1:2090:3;HD02_clonotype1251_consensus_2:1549:2	CloneType_314	NoClonal
HD_HD02_CAGAGAGCAGGACGTA	HD02	CD4+ Naive	HD	HD02_clonotype1252_consensus_1:526:TRA:TRAV21:None:TRAJ36:TRAC:CAVVRGGQTGANNLFF:TGTGCTGTAGTAAGGGGTGGTCAAACTGGGGCAAACAACCTCTTCTTT:1938:2;HD02_clonotype1252_consensus_2:660:TRB:TRBV5-6:TRBD2:TRBJ2-7:TRBC2:CASSLRRGRNEQYF:TGTGCCAGCAGCTTGAGGAGGGGTCGGAACGAGCAGTACTTC:1284:3	HD02_clonotype1252_consensus_1:1938:2;HD02_clonotype1252_consensus_2:1284:3	CloneType_315	NoClonal
HD_HD02_CAGAGAGCATCGATTG	HD02	CD4+ Naive	HD	HD02_clonotype1253_consensus_1:589:TRA:TRAV26-1:None:TRAJ22:TRAC:CIVRVEGSARQLTF:TGCATCGTCAGAGTCGAGGGTTCTGCAAGGCAACTGACCTTT:2864:3;HD02_clonotype1253_consensus_2:580:TRB:TRBV20-1:TRBD2:TRBJ2-3:TRBC2:CSASLPSGRDTQYF:TGCAGTGCTAGTTTGCCTAGCGGGAGAGATACGCAGTATTTT:9419:12	HD02_clonotype1253_consensus_1:2864:3;HD02_clonotype1253_consensus_2:9419:12	CloneType_316	NoClonal
HD_HD02_CAGATCAAGTGGGATC	HD02	CD4+ Naive	HD	HD02_clonotype1258_consensus_1:506:TRA:TRAV6:None:TRAJ34:TRAC:CALVPSYNTDKLIF:TGTGCTCTAGTGCCATCTTATAACACCGACAAGCTCATCTTT:2346:2;HD02_clonotype1258_consensus_2:698:TRB:TRBV11-2:TRBD1:TRBJ2-2:TRBC2:CAIDPHRVRTGELFF:TGTGCCATCGACCCGCACAGGGTTAGGACCGGGGAGCTGTTTTTT:8326:10	HD02_clonotype1258_consensus_1:2346:2;HD02_clonotype1258_consensus_2:8326:10	CloneType_317	NoClonal
HD_HD02_CAGATCAGTCACCCAG	HD02	CD4+ Naive	HD	NA	NA	NA	NON-TCR
HD_HD02_CAGATCAGTCTAGCCG	HD02	CD4+ Naive	HD	HD02_clonotype1263_consensus_1:531:TRA:TRAV13-1:None:TRAJ11:TRAC:CAASIRTGYSTLTF:TGTGCAGCAAGTATAAGAACCGGATACAGCACCCTCACCTTT:7336:8;HD02_clonotype1263_consensus_2:688:TRB:TRBV3-1:TRBD1:TRBJ2-5:TRBC2:CASSQVGDRDYF:TGTGCCAGCAGCCAAGTGGGGGACAGGGATTACTTC:5820:10;HD02_clonotype1263_consensus_3:587:TRA:TRAV26-1:None:TRAJ7:TRAC:CIVKREGNNRLAF:TGCATCGTCAAACGTGAGGGGAACAACAGACTCGCTTTT:4774:4	HD02_clonotype1263_consensus_1:7336:8;HD02_clonotype1263_consensus_2:5820:10;HD02_clonotype1263_consensus_3:4774:4	CloneType_318	NoClonal
HD_HD02_CAGATCAGTTCATGGT	HD02	CD4+ Naive	HD	HD02_clonotype1264_consensus_1:520:TRB:TRBV2:TRBD1:TRBJ2-7:TRBC2:CASWTDYEQYF:TGTGCCAGCTGGACAGACTACGAGCAGTACTTC:7170:9;HD02_clonotype1264_consensus_2:512:TRA:TRAV4:None:TRAJ43:TRAC:CLVGDMKDNNNNDMRF:TGCCTCGTGGGTGACATGAAGGATAACAATAACAATGACATGCGCTTT:3143:3	HD02_clonotype1264_consensus_1:7170:9;HD02_clonotype1264_consensus_2:3143:3	CloneType_319	NoClonal
HD_HD02_CAGATCAGTTGGAGGT	HD02	CD4+ Naive	HD	HD02_clonotype1265_consensus_1:540:TRA:TRAV21:None:TRAJ57:TRAC:CAVRSQGGSEKLVF:TGTGCTGTGAGATCGCAGGGCGGATCTGAAAAGCTGGTCTTT:2032:2;HD02_clonotype1265_consensus_2:551:TRB:TRBV6-1:TRBD2:TRBJ2-3:TRBC2:CASRPLPGVGTDTQYF:TGTGCCAGTCGACCGCTCCCGGGAGTCGGAACAGATACGCAGTATTTT:1959:3	HD02_clonotype1265_consensus_1:2032:2;HD02_clonotype1265_consensus_2:1959:3	CloneType_320	NoClonal
HD_HD02_CAGCAGCAGTATCTCG	HD02	CD4+ Naive	HD	NA	NA	NA	NON-TCR
HD_HD02_CAGCAGCGTTGGTGGA	HD02	CD4+ Naive	HD	HD02_clonotype1271_consensus_1:471:TRA:TRAV38-1:None:TRAJ41:TRAC:CAFTPSGYALNF:TGTGCTTTCACCCCTTCCGGGTATGCACTCAACTTC:1267:1;HD02_clonotype1271_consensus_2:718:TRB:TRBV6-5:TRBD1:TRBJ2-1:TRBC2:CASSYSIGGYSYNEQFF:TGTGCCAGCAGTTACTCGATAGGGGGCTACTCCTACAATGAGCAGTTCTTC:10511:14	HD02_clonotype1271_consensus_1:1267:1;HD02_clonotype1271_consensus_2:10511:14	CloneType_321	NoClonal
HD_HD02_CAGCAGCTCACTGGGC	HD02	CD4+ Naive	HD	HD02_clonotype1272_consensus_1:565:TRA:TRAV22:None:TRAJ5:TRAC:CAVEPKGRRALTF:TGTGCTGTGGAGCCTAAGGGCAGGAGAGCACTTACTTTT:1845:2;HD02_clonotype1272_consensus_2:684:TRB:TRBV7-2:TRBD2:TRBJ2-7:TRBC2:CASSLAGGNYEQYF:TGTGCCAGCAGCTTAGCGGGTGGGAACTACGAGCAGTACTTC:10740:14	HD02_clonotype1272_consensus_1:1845:2;HD02_clonotype1272_consensus_2:10740:14	CloneType_322	NoClonal
HD_HD02_CAGCAGCTCCAGGGCT	HD02	CD4+ Naive	HD	HD02_clonotype1274_consensus_1:804:TRB:TRBV5-1:TRBD1:TRBJ1-2:TRBC1:CASRPGTDVTGYTF:TGCGCCAGCAGACCCGGGACAGACGTCACCGGCTACACCTTC:5135:7;HD02_clonotype1274_consensus_2:528:TRA:TRAV20:None:TRAJ37:TRAC:CAVQAGSSNTGKLIF:TGTGCTGTGCAGGCCGGCTCTAGCAACACAGGCAAACTAATCTTT:4434:4	HD02_clonotype1274_consensus_1:5135:7;HD02_clonotype1274_consensus_2:4434:4	CloneType_323	NoClonal
HD_HD02_CAGCATACAACACCCG	HD02	CD4+ Naive	HD	NA	NA	NA	NON-TCR
HD_HD02_CAGCATAGTATCAGTC	HD02	CD4+ Naive	HD	HD02_clonotype1284_consensus_1:584:TRA:TRAV13-2:None:TRAJ8:TRAC:CAESLGTGFQKLVF:TGTGCAGAGAGTCTCGGAACAGGCTTTCAGAAACTTGTATTT:2021:2;HD02_clonotype1284_consensus_2:504:TRB:TRBV7-2:TRBD2:TRBJ2-1:TRBC2:CASSSGRSSYNEQFF:TGTGCCAGCAGCTCCGGGAGGAGCTCCTACAATGAGCAGTTCTTC:3713:6	HD02_clonotype1284_consensus_1:2021:2;HD02_clonotype1284_consensus_2:3713:6	CloneType_324	NoClonal
HD_HD02_CAGCATATCTGGAGCC	HD02	CD4+ Naive	HD	HD02_clonotype1286_consensus_1:567:TRA:TRAV12-2:None:TRAJ54:TRAC:CAVNNWGAQKLVF:TGTGCCGTGAACAATTGGGGAGCCCAGAAGCTGGTATTT:5973:7;HD02_clonotype1286_consensus_2:688:TRB:TRBV12-4:None:TRBJ1-6:TRBC1:CASSSAGFDNSPLHF:TGTGCCAGCAGTTCGGCCGGGTTCGACAATTCACCCCTCCACTTT:10421:13;HD02_clonotype1286_consensus_3:722:TRB:TRBV29-1:None:TRBJ2-7:TRBC2:CSVADGTYEQYF:TGCAGCGTTGCGGACGGCACCTACGAGCAGTACTTC:6837:11	HD02_clonotype1286_consensus_1:5973:7;HD02_clonotype1286_consensus_2:10421:13;HD02_clonotype1286_consensus_3:6837:11	CloneType_325	NoClonal
HD_HD02_CAGCCGAAGACCCACC	HD02	CD4+ Naive	HD	NA	NA	NA	NON-TCR
HD_HD02_CAGCCGATCTCGCTTG	HD02	CD4+ Naive	HD	NA	NA	NA	NON-TCR
HD_HD02_CAGCGACCAGCTCGCA	HD02	CD4+ Naive	HD	HD02_clonotype1296_consensus_1:606:TRA:TRAV25:None:TRAJ44:TRAC:CAGPNTGTASKLTF:TGTGCAGGGCCAAATACCGGCACTGCCAGTAAACTCACCTTT:892:1;HD02_clonotype1296_consensus_2:772:TRB:TRBV11-2:None:TRBJ2-1:TRBC2:CASRSRPQVLSYNEQFF:TGTGCCAGCAGGTCACGCCCCCAGGTCCTTAGCTACAATGAGCAGTTCTTC:12170:18	HD02_clonotype1296_consensus_1:892:1;HD02_clonotype1296_consensus_2:12170:18	CloneType_326	NoClonal
HD_HD02_CAGCGACTCTGCAAGT	HD02	CD4+ Naive	HD	HD02_clonotype1303_consensus_1:687:TRB:TRBV19:TRBD1:TRBJ2-5:TRBC2:CASSTQGAGETQYF:TGTGCCAGTAGTACCCAGGGGGCGGGAGAGACCCAGTACTTC:6207:9;HD02_clonotype1303_consensus_2:541:TRA:TRAV20:None:TRAJ38:TRAC:CAVQAGNNRKLIW:TGTGCTGTGCAGGCTGGCAACAACCGTAAGCTGATTTGG:3088:4	HD02_clonotype1303_consensus_1:6207:9;HD02_clonotype1303_consensus_2:3088:4	CloneType_327	NoClonal
HD_HD02_CAGCTAACACATCCGG	HD02	CD4+ Naive	HD	NA	NA	NA	NON-TCR
HD_HD02_CAGCTAATCCACTCCA	HD02	CD4+ Naive	HD	HD02_clonotype1311_consensus_1:579:TRA:TRAV13-2:None:TRAJ47:TRAC:CAENEYGNKLVF:TGTGCAGAGAATGAATATGGAAACAAGCTGGTCTTT:1863:3;HD02_clonotype1311_consensus_2:835:TRB:TRBV9:TRBD2:TRBJ2-2:TRBC2:CASSFSGGNTGELFF:TGTGCCAGCAGCTTTAGCGGGGGTAACACCGGGGAGCTGTTTTTT:12145:16	HD02_clonotype1311_consensus_1:1863:3;HD02_clonotype1311_consensus_2:12145:16	CloneType_328	NoClonal
HD_HD02_CAGCTAATCGACGGAA	HD02	CD4+ Naive	HD	HD02_clonotype1313_consensus_1:579:TRA:TRAV12-1:None:TRAJ13:TRAC:CAVNMLGGGYQKVTF:TGTGCGGTGAACATGTTGGGTGGGGGTTACCAGAAAGTTACCTTT:6641:7;HD02_clonotype1313_consensus_2:841:TRB:TRBV30:TRBD1:TRBJ2-7:TRBC2:CAQRQGGSYEQYF:TGTGCCCAGCGACAGGGTGGGTCCTACGAGCAGTACTTC:6417:10	HD02_clonotype1313_consensus_1:6641:7;HD02_clonotype1313_consensus_2:6417:10	CloneType_329	NoClonal
HD_HD02_CAGCTAATCTACTTAC	HD02	CD4+ Naive	HD	HD02_clonotype1314_consensus_1:529:TRB:TRBV4-3:TRBD2:TRBJ2-5:TRBC2:CASSQDRPGPEETQYF:TGCGCCAGCAGCCAAGATAGGCCGGGACCCGAAGAGACCCAGTACTTC:8738:12;HD02_clonotype1314_consensus_2:576:TRA:TRAV23DV6:None:TRAJ18:TRAC:CAAGERGSTLGRLYF:TGTGCAGCAGGAGAAAGAGGCTCAACCCTGGGGAGGCTATACTTT:3466:4	HD02_clonotype1314_consensus_1:8738:12;HD02_clonotype1314_consensus_2:3466:4	CloneType_330	NoClonal
HD_HD02_CAGCTGGAGAGTACCG	HD02	CD4+ Naive	HD	HD02_clonotype1315_consensus_1:518:TRA:TRAV17:None:TRAJ53:TRAC:CATMGSGGSNYKLTF:TGTGCTACGATGGGTAGTGGAGGTAGCAACTATAAACTGACATTT:1256:2;HD02_clonotype1315_consensus_2:650:TRB:TRBV20-1:TRBD1:TRBJ2-4:TRBC2:CSAEQGRAKNIQYF:TGCAGTGCGGAGCAGGGACGGGCCAAAAACATTCAGTACTTC:5867:7	HD02_clonotype1315_consensus_1:1256:2;HD02_clonotype1315_consensus_2:5867:7	CloneType_331	NoClonal
HD_HD02_CAGCTGGCAGGAATGC	HD02	CD4+ Naive	HD	HD02_clonotype1318_consensus_1:750:TRB:TRBV11-1:None:TRBJ2-1:TRBC2:CASSLAVYNEQFF:TGTGCCAGCAGCTTAGCGGTATACAATGAGCAGTTCTTC:10923:15;HD02_clonotype1318_consensus_2:552:TRA:TRAV12-1:None:TRAJ27:TRAC:CAVSFNTNAGKSTF:TGTGCGGTGTCTTTTAACACCAATGCAGGCAAATCAACCTTT:1814:2	HD02_clonotype1318_consensus_1:10923:15;HD02_clonotype1318_consensus_2:1814:2	CloneType_332	NoClonal
HD_HD02_CAGCTGGGTACCGTTA	HD02	CD4+ Naive	HD	NA	NA	NA	NON-TCR
HD_HD02_CAGCTGGGTCCTCCAT	HD02	CD4+ Naive	HD	NA	NA	NA	NON-TCR
HD_HD02_CAGCTGGTCATGCAAC	HD02	CD4+ Naive	HD	HD02_clonotype1323_consensus_1:525:TRA:TRAV17:None:TRAJ16:TRAC:CATDAGQKLLF:TGTGCTACGGACGCTGGCCAGAAGCTGCTCTTT:1522:2;HD02_clonotype1323_consensus_2:546:TRA:TRAV12-1:None:TRAJ11:TRAC:CAVGISGYSTLTF:TGTGCGGTGGGGATTTCAGGATACAGCACCCTCACCTTT:3312:4;HD02_clonotype1323_consensus_3:835:TRB:TRBV6-1:TRBD2:TRBJ1-2:TRBC1:CASSGTDGLYYGYTF:TGTGCCAGCAGTGGAACCGACGGACTCTACTATGGCTACACCTTC:4279:6	HD02_clonotype1323_consensus_1:1522:2;HD02_clonotype1323_consensus_2:3312:4;HD02_clonotype1323_consensus_3:4279:6	CloneType_333	NoClonal
HD_HD02_CAGGTGCAGAGGTAGA	HD02	CD4+ Naive	HD	HD02_clonotype1324_consensus_1:497:TRA:TRAV30:None:TRAJ5:TRAC:CGPNDMGRRALTF:TGTGGCCCAAACGACATGGGCAGGAGAGCACTTACTTTT:2755:4;HD02_clonotype1324_consensus_2:635:TRB:TRBV7-9:TRBD2:TRBJ2-5:TRBC2:CASSKTRDRPTETQYF:TGTGCCAGCAGCAAAACCCGGGACCGACCAACCGAGACCCAGTACTTC:9923:12	HD02_clonotype1324_consensus_1:2755:4;HD02_clonotype1324_consensus_2:9923:12	CloneType_334	NoClonal
HD_HD02_CAGGTGCAGGCTAGAC	HD02	CD4+ Naive	HD	HD02_clonotype1325_consensus_1:687:TRB:TRBV27:TRBD1:TRBJ2-1:TRBC2:CASGTRQGMRNEQFF:TGTGCCAGCGGTACTCGACAGGGGATGAGGAATGAGCAGTTCTTC:3570:4;HD02_clonotype1325_consensus_2:581:TRA:TRAV19:None:TRAJ44:TRAC:CALSEADDTGTASKLTF:TGTGCTCTGAGTGAGGCGGACGATACCGGCACTGCCAGTAAACTCACCTTT:1693:2	HD02_clonotype1325_consensus_1:3570:4;HD02_clonotype1325_consensus_2:1693:2	CloneType_335	NoClonal
HD_HD02_CAGGTGCAGGTGATAT	HD02	CD4+ Naive	HD	HD02_clonotype1326_consensus_1:726:TRA:TRAV8-6:None:TRAJ27:TRAC:CAVSAGNTNAGKSTF:TGTGCTGTGAGTGCCGGTAACACCAATGCAGGCAAATCAACCTTT:1423:2;HD02_clonotype1326_consensus_2:556:TRB:TRBV6-5:TRBD2:TRBJ2-7:TRBC2:CASSYSMRGTASSYEQYF:TGTGCCAGCAGTTACTCAATGCGCGGGACGGCGAGCTCCTACGAGCAGTACTTC:4247:7	HD02_clonotype1326_consensus_1:1423:2;HD02_clonotype1326_consensus_2:4247:7	CloneType_336	NoClonal
HD_HD02_CAGGTGCAGTGATCGG	HD02	CD4+ Naive	HD	HD02_clonotype1327_consensus_1:524:TRB:TRBV20-1:None:TRBJ1-1:TRBC1:CSARIGSNTEAFF:TGCAGTGCTAGAATAGGTTCGAACACTGAAGCTTTCTTT:4786:6;HD02_clonotype1327_consensus_2:597:TRA:TRAV16:None:TRAJ31:TRAC:CAPPCRLMF:TGTGCTCCCCCTTGCAGACTCATGTTT:3736:4;HD02_clonotype1327_consensus_3:613:TRA:TRAV22:None:TRAJ37:TRAC:CAVSSGKLIF:TGTGCTGTCTCTTCGGGCAAACTAATCTTT:1665:2	HD02_clonotype1327_consensus_1:4786:6;HD02_clonotype1327_consensus_2:3736:4;HD02_clonotype1327_consensus_3:1665:2	CloneType_337	NoClonal
HD_HD02_CAGGTGCAGTGCGATG	HD02	CD4+ Naive	HD	HD02_clonotype1328_consensus_1:704:TRB:TRBV20-1:TRBD1:TRBJ2-3:TRBC2:CSARVWGQNTDTQYF:TGCAGTGCTAGAGTGTGGGGACAAAACACAGATACGCAGTATTTT:8000:10;HD02_clonotype1328_consensus_2:504:TRA:TRAV38-1:None:TRAJ43:TRAC:CAFMKHVHNNDMRF:TGTGCTTTCATGAAGCATGTCCATAACAATGACATGCGCTTT:2608:3	HD02_clonotype1328_consensus_1:8000:10;HD02_clonotype1328_consensus_2:2608:3	CloneType_338	NoClonal
HD_HD02_CAGGTGCCACCCAGTG	HD02	CD4+ Naive	HD	NA	NA	NA	NON-TCR
HD_HD02_CAGGTGCCATCTGGTA	HD02	CD4+ Naive	HD	HD02_clonotype1331_consensus_1:789:TRB:TRBV5-1:None:TRBJ2-7:TRBC2:CASSLGLREQYF:TGCGCCAGCAGCTTGGGACTCCGGGAGCAGTACTTC:10892:14;HD02_clonotype1331_consensus_2:560:TRA:TRAV25:None:TRAJ48:TRAC:CVSNFGNEKLTF:TGTGTGTCTAACTTTGGAAATGAGAAATTAACCTTT:2965:3	HD02_clonotype1331_consensus_1:10892:14;HD02_clonotype1331_consensus_2:2965:3	CloneType_339	NoClonal
HD_HD02_CAGGTGCGTCCGACGT	HD02	CD4+ Naive	HD	HD02_clonotype1332_consensus_1:731:TRB:TRBV7-2:None:TRBJ2-3:TRBC2:CASGSDGTDTQYF:TGTGCCAGCGGATCGGACGGCACAGATACGCAGTATTTT:13235:17;HD02_clonotype1332_consensus_2:659:TRA:TRAV8-3:None:TRAJ50:TRAC:CAVGQGTSYDKVIF:TGTGCTGTGGGGCAGGGAACCTCCTACGACAAGGTGATATTT:1535:2	HD02_clonotype1332_consensus_1:13235:17;HD02_clonotype1332_consensus_2:1535:2	CloneType_340	NoClonal
HD_HD02_CAGGTGCTCAAAGTAG	HD02	CD4+ Naive	HD	NA	NA	NA	NON-TCR
HD_HD02_CAGGTGCTCCGCAAGC	HD02	CD4+ Naive	HD	HD02_clonotype1337_consensus_1:544:TRB:TRBV20-1:TRBD2:TRBJ2-7:TRBC2:CSARGGSALHEQYF:TGCAGTGCTAGGGGAGGGAGCGCCCTTCACGAGCAGTACTTC:9930:13;HD02_clonotype1337_consensus_2:498:TRA:TRAV40:None:TRAJ34:TRAC:CLLVNNTDKLIF:TGTCTTCTGGTCAATAACACCGACAAGCTCATCTTT:2237:3	HD02_clonotype1337_consensus_1:9930:13;HD02_clonotype1337_consensus_2:2237:3	CloneType_341	NoClonal
HD_HD02_CAGGTGCTCGGTTAAC	HD02	CD4+ Naive	HD	NA	NA	NA	NON-TCR
HD_HD02_CAGGTGCTCGTCTGCT	HD02	CD4+ Naive	HD	HD02_clonotype1338_consensus_1:720:TRB:TRBV6-5:None:TRBJ2-5:TRBC2:CASSYSYAQETQYF:TGTGCCAGCAGTTACTCGTACGCTCAAGAGACCCAGTACTTC:8476:11;HD02_clonotype1338_consensus_2:766:TRA:TRAV1-2:None:TRAJ28:TRAC:CAVRGDIAYSGAGSYQLTF:TGTGCTGTGAGAGGTGACATTGCATACTCTGGGGCTGGGAGTTACCAACTCACTTTC:960:1;HD02_clonotype1338_consensus_3:680:TRB:TRBV9:TRBD1:TRBJ2-1:TRBC2:CASGALGAVYNEQFF:TGTGCCAGCGGGGCTCTTGGGGCCGTTTACAATGAGCA…	HD02_clonotype1338_consensus_1:8476:11;HD02_clonotype1338_consensus_2:960:1;HD02_clonotype1338_consensus_3:5986:7	CloneType_342	NoClonal
HD_HD02_CAGTAACAGACAATAC	HD02	CD4+ Naive	HD	HD02_clonotype1339_consensus_1:523:TRB:TRBV6-5:TRBD1:TRBJ1-6:TRBC1:CASRLGQVLYSPLHF:TGTGCCAGCAGGCTCGGACAGGTCCTCTATTCACCCCTCCACTTT:2535:4;HD02_clonotype1339_consensus_2:536:TRA:TRAV23DV6:None:TRAJ44:TRAC:CAAGNTGTASKLTF:TGTGCAGCGGGGAATACCGGCACTGCCAGTAAACTCACCTTT:1074:1	HD02_clonotype1339_consensus_1:2535:4;HD02_clonotype1339_consensus_2:1074:1	CloneType_343	NoClonal
HD_HD02_CAGTAACAGGCTCTTA	HD02	CD4+ Naive	HD	HD02_clonotype1343_consensus_1:516:TRA:TRAV21:None:TRAJ33:TRAC:CAVLSSNYQLIW:TGTGCTGTGTTAAGTAGCAACTATCAGTTAATCTGG:2381:4;HD02_clonotype1343_consensus_2:488:TRB:TRBV4-1:None:TRBJ1-5:TRBC1:CASSQAGQSGQPQHF:TGCGCCAGCAGCCAAGCCGGGCAGTCGGGTCAGCCCCAGCATTTT:3395:5	HD02_clonotype1343_consensus_1:2381:4;HD02_clonotype1343_consensus_2:3395:5	CloneType_344	NoClonal
HD_HD02_CAGTAACAGGGCTCTC	HD02	CD4+ Naive	HD	HD02_clonotype1344_consensus_1:504:TRB:TRBV9:None:TRBJ2-2:TRBC2:CASSARTVNTGELFF:TGTGCCAGCAGCGCCAGGACGGTTAACACCGGGGAGCTGTTTTTT:3427:4;HD02_clonotype1344_consensus_2:674:TRA:TRAV26-1:None:TRAJ30:TRAC:CIVRVYNRDDKIIF:TGCATCGTCAGAGTCTATAATAGAGATGACAAGATCATCTTT:1649:2	HD02_clonotype1344_consensus_1:3427:4;HD02_clonotype1344_consensus_2:1649:2	CloneType_345	NoClonal
HD_HD02_CAGTAACAGTTTAGGA	HD02	CD4+ Naive	HD	HD02_clonotype1346_consensus_1:600:TRA:TRAV19:None:TRAJ53:TRAC:CALSEVSSGGSNYKLTF:TGTGCTCTGAGTGAGGTTAGTAGTGGAGGTAGCAACTATAAACTGACATTT:3634:4;HD02_clonotype1346_consensus_2:529:TRB:TRBV6-6:TRBD2:TRBJ2-3:TRBC2:CASSLERGASQYF:TGTGCCAGCAGTTTAGAGCGGGGGGCATCGCAGTATTTT:10014:14	HD02_clonotype1346_consensus_1:3634:4;HD02_clonotype1346_consensus_2:10014:14	CloneType_346	NoClonal
HD_HD02_CAGTAACCAAGGCTCC	HD02	CD4+ Naive	HD	NA	NA	NA	NON-TCR
HD_HD02_CAGTAACTCCCAAGTA	HD02	CD4+ Naive	HD	HD02_clonotype1350_consensus_1:533:TRB:TRBV6-5:TRBD2:TRBJ2-2:TRBC2:CASKAGGPNTGELFF:TGTGCCAGCAAAGCGGGGGGGCCCAACACCGGGGAGCTGTTTTTT:6531:8;HD02_clonotype1350_consensus_2:579:TRA:TRAV14DV4:None:TRAJ49:TRAC:CAMSPNTGNQFYF:TGTGCAATGAGCCCGAACACCGGTAACCAGTTCTATTTT:3049:4	HD02_clonotype1350_consensus_1:6531:8;HD02_clonotype1350_consensus_2:3049:4	CloneType_347	NoClonal
HD_HD02_CAGTAACTCGGCGCAT	HD02	CD4+ Naive	HD	NA	NA	NA	NON-TCR
HD_HD02_CAGTAACTCTAACTTC	HD02	CD4+ Naive	HD	NA	NA	NA	NON-TCR
HD_HD02_CAGTCCTGTCGTCTTC	HD02	CD4+ Naive	HD	NA	NA	NA	NON-TCR
HD_HD02_CATATGGAGAAGGGTA	HD02	CD4+ Naive	HD	NA	NA	NA	NON-TCR
HD_HD02_CATATGGCACAGGAGT	HD02	CD4+ Naive	HD	HD02_clonotype1362_consensus_1:569:TRA:TRAV26-1:None:TRAJ43:TRAC:CIVRANYNNNDMRF:TGCATCGTCAGAGCAAATTACAATAACAATGACATGCGCTTT:1891:2;HD02_clonotype1362_consensus_2:672:TRB:TRBV20-1:TRBD1:TRBJ1-1:TRBC1:CSAREQGLAEAFF:TGCAGTGCTAGAGAACAGGGGCTCGCTGAAGCTTTCTTT:4813:7	HD02_clonotype1362_consensus_1:1891:2;HD02_clonotype1362_consensus_2:4813:7	CloneType_348	NoClonal
HD_HD02_CATATGGCACATGTGT	HD02	CD4+ Naive	HD	HD02_clonotype1363_consensus_1:450:TRA:TRAV9-2:None:TRAJ58:TRAC:CALKGTSGSRLTF:TGTGCTCTGAAAGGAACCAGTGGCTCTAGGTTGACCTTT:1480:2;HD02_clonotype1363_consensus_2:619:TRB:TRBV7-9:None:TRBJ2-3:TRBC2:CASSLGLDTQYF:TGTGCCAGCAGCTTAGGCCTAGATACGCAGTATTTT:7981:11	HD02_clonotype1363_consensus_1:1480:2;HD02_clonotype1363_consensus_2:7981:11	CloneType_349	NoClonal
HD_HD02_CATATGGCATACAGCT	HD02	CD4+ Naive	HD	NA	NA	NA	NON-TCR
HD_HD02_CATATGGTCTCTTATG	HD02	CD4+ Naive	HD	HD02_clonotype1367_consensus_1:530:TRA:TRAV27:None:TRAJ23:TRAC:CAGAAVRGGKLIF:TGTGCAGGAGCGGCGGTTCGGGGAGGAAAGCTTATCTTC:1817:2;HD02_clonotype1367_consensus_2:528:TRB:TRBV20-1:TRBD2:TRBJ2-3:TRBC2:CSANGGGALSDTQYF:TGCAGTGCTAACGGCGGGGGGGCACTTTCCGATACGCAGTATTTT:7957:11	HD02_clonotype1367_consensus_1:1817:2;HD02_clonotype1367_consensus_2:7957:11	CloneType_350	NoClonal
HD_HD02_CATATTCCATCCGGGT	HD02	CD4+ Naive	HD	HD02_clonotype1371_consensus_1:683:TRA:TRAV3:None:TRAJ20:TRAC:CAVRDGGRDYKLSF:TGTGCTGTGAGAGACGGGGGCAGGGACTACAAGCTCAGCTTT:698:1;HD02_clonotype1371_consensus_2:1021:TRB:TRBV7-6:None:TRBJ1-6:TRBC1:CASRADNSPLHF:TGTGCCAGCAGGGCGGATAATTCACCCCTCCACTTT:3104:4	HD02_clonotype1371_consensus_1:698:1;HD02_clonotype1371_consensus_2:3104:4	CloneType_351	NoClonal
HD_HD02_CATATTCCATCGATTG	HD02	CD4+ Naive	HD	HD02_clonotype1372_consensus_1:755:TRB:TRBV15:None:TRBJ1-4:TRBC1:CATSRGYTREKLFF:TGTGCCACCAGCAGAGGATATACCCGTGAAAAACTGTTTTTT:4654:6;HD02_clonotype1372_consensus_2:514:TRA:TRAV29DV5:None:TRAJ30:TRAC:CAASGNRDDKIIF:TGTGCAGCAAGCGGGAACAGAGATGACAAGATCATCTTT:2574:3	HD02_clonotype1372_consensus_1:4654:6;HD02_clonotype1372_consensus_2:2574:3	CloneType_352	NoClonal
HD_HD02_CATATTCTCCAGATCA	HD02	CD4+ Naive	HD	HD02_clonotype1375_consensus_1:568:TRA:TRAV19:None:TRAJ17:TRAC:CALSEYAAGNKLTF:TGTGCTCTGAGTGAGTACGCTGCAGGCAACAAGCTAACTTTT:3299:6;HD02_clonotype1375_consensus_2:754:TRB:TRBV12-5:TRBD1:TRBJ2-1:TRBC1:CASGLPGTGVTMKNEQFF:TGTGCTAGTGGTTTGCCCGGGACAGGTGTGACTATGAAGAATGAGCAGTTCTTC:9651:13	HD02_clonotype1375_consensus_1:3299:6;HD02_clonotype1375_consensus_2:9651:13	CloneType_353	NoClonal
HD_HD02_CATCAAGGTCAAGCGA	HD02	CD4+ Naive	HD	HD02_clonotype1381_consensus_1:501:TRA:TRAV6:None:TRAJ9:TRAC:CALDTGGFKTIF:TGTGCTCTAGATACTGGAGGCTTCAAAACTATCTTT:828:1;HD02_clonotype1381_consensus_2:672:TRB:TRBV29-1:None:TRBJ2-5:TRBC2:CSGGPSSETQYF:TGCAGCGGGGGTCCCTCATCCGAGACCCAGTACTTC:16513:22;HD02_clonotype1381_consensus_3:656:TRB:TRBV21-1:TRBD2:TRBJ2-5:TRBC2:CASIARGKETQYF:TGTGCCAGCATCGCGAGGGGAAAAGAGACCCAGTACTTC:13341:16	HD02_clonotype1381_consensus_1:828:1;HD02_clonotype1381_consensus_2:16513:22;HD02_clonotype1381_consensus_3:13341:16	CloneType_354	NoClonal
HD_HD02_CATCAAGGTGGTAACG	HD02	CD4+ Naive	HD	HD02_clonotype1382_consensus_1:702:TRB:TRBV7-8:TRBD1:TRBJ2-1:TRBC1:CASSLAQGAYNEQFF:TGTGCCAGCAGCTTAGCGCAGGGGGCCTACAATGAGCAGTTCTTC:6651:8;HD02_clonotype1382_consensus_2:556:TRA:TRAV23DV6:None:TRAJ40:TRAC:CAASMIGSGTYKYIF:TGTGCAGCAAGCATGATAGGCTCAGGAACCTACAAATACATCTTT:2155:3	HD02_clonotype1382_consensus_1:6651:8;HD02_clonotype1382_consensus_2:2155:3	CloneType_355	NoClonal
HD_HD02_CATCAAGTCCAGAGGA	HD02	CD4+ Naive	HD	HD02_clonotype1383_consensus_1:742:TRA:TRAV12-2:None:TRAJ4:TRAC:CAVERDGGYNKLIF:TGTGCCGTGGAGCGCGATGGTGGCTACAATAAGCTGATTTTT:8938:9;HD02_clonotype1383_consensus_2:775:TRA:TRAV5:None:TRAJ3:TRAC:CAEGPGYSSASKIIF:TGTGCAGAGGGGCCCGGGTACAGCAGTGCTTCCAAGATAATCTTT:5043:8;HD02_clonotype1383_consensus_3:659:TRB:TRBV9:None:TRBJ1-2:TRBC1:CASSPGAF:TGTGCCAGCAGCCCCGGGGCCTTC:7416:9	HD02_clonotype1383_consensus_1:8938:9;HD02_clonotype1383_consensus_2:5043:8;HD02_clonotype1383_consensus_3:7416:9	CloneType_356	NoClonal
HD_HD02_CATCAAGTCGGGAGTA	HD02	CD4+ Naive	HD	HD02_clonotype1384_consensus_1:692:TRB:TRBV7-2:TRBD2:TRBJ2-3:TRBC2:CASSPDIAGGADTQYF:TGTGCCAGCAGCCCTGATATAGCGGGTGGGGCAGATACGCAGTATTTT:14044:20;HD02_clonotype1384_consensus_2:940:TRA:TRAV1-2:None:TRAJ29:TRAC:CAVKLVF:TGTGCTGTCAAACTTGTCTTT:994:2;HD02_clonotype1384_consensus_3:660:TRA:TRAV8-2:None:TRAJ31:TRAC:CVVSDRNNNARLMF:TGTGTTGTGAGTGATAGGAATAACAATGCCAGACTCATGTTT:3656:6	HD02_clonotype1384_consensus_1:14044:20;HD02_clonotype1384_consensus_2:994:2;HD02_clonotype1384_consensus_3:3656:6	CloneType_357	NoClonal
HD_HD02_CATCAAGTCTTCGAGA	HD02	CD4+ Naive	HD	HD02_clonotype1387_consensus_1:506:TRA:TRAV35:None:TRAJ40:TRAC:CAGITSGTYKYIF:TGTGCTGGAATTACCTCAGGAACCTACAAATACATCTTT:107:1;HD02_clonotype1387_consensus_2:510:TRB:TRBV5-1:TRBD1:TRBJ1-6:TRBC1:CASSPDRQYSPLHF:TGCGCCAGCAGCCCCGACAGGCAGTATTCACCCCTCCACTTT:2194:3	HD02_clonotype1387_consensus_1:107:1;HD02_clonotype1387_consensus_2:2194:3	CloneType_358	NoClonal
HD_HD02_CATCAGAAGTGTACGG	HD02	CD4+ Naive	HD	HD02_clonotype1389_consensus_1:526:TRB:TRBV20-1:None:TRBJ2-3:TRBC2:CSARKPTSTDTQYF:TGCAGTGCTAGAAAACCGACTAGCACAGATACGCAGTATTTT:9118:12;HD02_clonotype1389_consensus_2:552:TRA:TRAV26-1:None:TRAJ48:TRAC:CIVRVGSNFGNEKLTF:TGCATCGTCAGAGTCGGGTCTAACTTTGGAAATGAGAAATTAACCTTT:1039:1	HD02_clonotype1389_consensus_1:9118:12;HD02_clonotype1389_consensus_2:1039:1	CloneType_359	NoClonal
HD_HD02_CATCAGAGTAGTGAAT	HD02	CD4+ Naive	HD	HD02_clonotype1394_consensus_1:526:TRB:TRBV7-9:TRBD1:TRBJ1-4:TRBC1:CASSLSLGTGPNEKLFF:TGTGCCAGCAGCTTATCTTTAGGGACAGGCCCTAATGAAAAACTGTTTTTT:1572:3;HD02_clonotype1394_consensus_2:638:TRA:TRAV8-6:None:TRAJ40:TRAC:CAVASGTYKYIF:TGTGCTGTCGCTTCAGGAACCTACAAATACATCTTT:3068:4	HD02_clonotype1394_consensus_1:1572:3;HD02_clonotype1394_consensus_2:3068:4	CloneType_360	NoClonal
HD_HD02_CATCAGAGTCGCATAT	HD02	CD4+ Naive	HD	HD02_clonotype1395_consensus_1:502:TRB:TRBV7-3:TRBD1:TRBJ1-1:TRBC1:CASSLGTGNTEAFF:TGTGCCAGCAGCTTAGGCACAGGGAACACTGAAGCTTTCTTT:2007:2;HD02_clonotype1395_consensus_2:576:TRA:TRAV29DV5:None:TRAJ39:TRAC:CAASEGLAGNMLTF:TGTGCAGCAAGCGAGGGACTTGCAGGCAACATGCTCACCTTT:1351:2	HD02_clonotype1395_consensus_1:2007:2;HD02_clonotype1395_consensus_2:1351:2	CloneType_361	NoClonal
HD_HD02_CATCAGATCAGCACAT	HD02	CD4+ Naive	HD	HD02_clonotype1397_consensus_1:462:TRA:TRAV35:None:TRAJ42:TRAC:CAGRGGSQGNLIF:TGTGCTGGGCGGGGAGGAAGCCAAGGAAATCTCATCTTT:713:1;HD02_clonotype1397_consensus_2:715:TRB:TRBV27:None:TRBJ1-1:TRBC1:CASSWRLRMNTEAFF:TGTGCCAGCAGTTGGCGGTTACGGATGAACACTGAAGCTTTCTTT:1135:2	HD02_clonotype1397_consensus_1:713:1;HD02_clonotype1397_consensus_2:1135:2	CloneType_362	NoClonal
HD_HD02_CATCAGATCCGCTGTT	HD02	CD4+ Naive	HD	HD02_clonotype1398_consensus_1:693:TRA:TRAV8-1:None:TRAJ17:TRAC:CAVLAAGNKLTF:TGTGCCGTGTTGGCTGCAGGCAACAAGCTAACTTTT:2626:3;HD02_clonotype1398_consensus_2:714:TRB:TRBV6-5:TRBD1:TRBJ2-5:TRBC1:CASRSTGAETQYF:TGTGCCAGCAGGTCAACAGGGGCCGAGACCCAGTACTTC:17413:25	HD02_clonotype1398_consensus_1:2626:3;HD02_clonotype1398_consensus_2:17413:25	CloneType_363	NoClonal
HD_HD02_CATCAGATCTGTCTCG	HD02	CD4+ Naive	HD	HD02_clonotype1399_consensus_1:910:TRB:TRBV7-9:TRBD2:TRBJ1-1:TRBC1:CASSLGSVRLGLNTEAFF:TGTGCCAGCAGCTTAGGTTCGGTTCGTCTGGGACTCAACACTGAAGCTTTCTTT:17200:20;HD02_clonotype1399_consensus_2:475:TRA:TRAV24:None:TRAJ40:TRAC:CAFRYKYIF:TGTGCCTTTAGGTACAAATACATCTTT:1563:2	HD02_clonotype1399_consensus_1:17200:20;HD02_clonotype1399_consensus_2:1563:2	CloneType_364	NoClonal
HD_HD02_CATCCACAGAATTCCC	HD02	CD4+ Naive	HD	HD02_clonotype1401_consensus_1:679:TRB:TRBV7-2:TRBD1:TRBJ1-6:TRBC1:CASSPTGAPLHF:TGTGCCAGCAGCCCAACAGGTGCACCCCTCCACTTT:3521:6;HD02_clonotype1401_consensus_2:576:TRA:TRAV23DV6:None:TRAJ20:TRAC:CAASSYSNDYKLSF:TGTGCAGCAAGCTCATATTCTAACGACTACAAGCTCAGCTTT:4912:6	HD02_clonotype1401_consensus_1:3521:6;HD02_clonotype1401_consensus_2:4912:6	CloneType_365	NoClonal
HD_HD02_CATCGAATCAGTTAGC	HD02	CD4+ Naive	HD	NA	NA	NA	NON-TCR
HD_HD02_CATCGAATCATCGGAT	HD02	CD4+ Naive	HD	HD02_clonotype1411_consensus_1:519:TRB:TRBV7-3:TRBD1:TRBJ2-3:TRBC2:CASAGTGGTDTQYF:TGTGCCAGCGCCGGGACAGGGGGGACAGATACGCAGTATTTT:6535:7;HD02_clonotype1411_consensus_2:576:TRA:TRAV36DV7:None:TRAJ43:TRAC:CAVEAGNNDMRF:TGTGCTGTGGAGGCCGGCAACAATGACATGCGCTTT:3318:4	HD02_clonotype1411_consensus_1:6535:7;HD02_clonotype1411_consensus_2:3318:4	CloneType_366	NoClonal
HD_HD02_CATCGAATCGTAGATC	HD02	CD4+ Naive	HD	HD02_clonotype1412_consensus_1:687:TRB:TRBV27:TRBD1:TRBJ2-7:TRBC2:CASRGPGQGYEQYF:TGTGCCAGCAGGGGACCGGGACAGGGGTACGAGCAGTACTTC:5139:8;HD02_clonotype1412_consensus_2:567:TRA:TRAV29DV5:None:TRAJ43:TRAC:CAASRGNDMRF:TGTGCAGCAAGCAGGGGTAATGACATGCGCTTT:1789:3;HD02_clonotype1412_consensus_3:696:TRB:TRBV24-1:TRBD1:TRBJ1-2:TRBC1:CATSEGGRGYTF:TGTGCCACCAGTGAAGGGGGACGGGGCTACACCTTC:7525:9;HD02_clonotype1412_conse…	HD02_clonotype1412_consensus_1:5139:8;HD02_clonotype1412_consensus_2:1789:3;HD02_clonotype1412_consensus_3:7525:9;HD02_clonotype1412_consensus_4:1373:3	CloneType_367	NoClonal
HD_HD02_CATCGGGAGTAGGCCA	HD02	CD4+ Naive	HD	HD02_clonotype1413_consensus_1:487:TRA:TRAV21:None:TRAJ32:TRAC:CAVRTRGGATNKLIF:TGTGCTGTGAGAACCCGTGGTGGTGCTACAAACAAGCTCATCTTT:1206:2;HD02_clonotype1413_consensus_2:511:TRB:TRBV6-6:TRBD1:TRBJ1-4:TRBC1:CASGKGPGEKLFF:TGTGCCAGCGGTAAGGGGCCGGGTGAAAAACTGTTTTTT:1872:3;HD02_clonotype1413_consensus_3:582:TRA:TRAV8-1:None:TRAJ31:TRAC:CAVRKYNNARLMF:TGTGCCGTGAGAAAGTATAACAATGCCAGACTCATGTTT:2077:2	HD02_clonotype1413_consensus_1:1206:2;HD02_clonotype1413_consensus_2:1872:3;HD02_clonotype1413_consensus_3:2077:2	CloneType_368	NoClonal
HD_HD02_CATCGGGCAATGCCAT	HD02	CD4+ Naive	HD	NA	NA	NA	NON-TCR
HD_HD02_CATCGGGTCAGCAACT	HD02	CD4+ Naive	HD	HD02_clonotype1417_consensus_1:692:TRB:TRBV30:TRBD1:TRBJ1-2:TRBC1:CAWSAGGPLFGYTF:TGTGCCTGGAGTGCAGGGGGGCCCCTTTTCGGCTACACCTTC:328:2;HD02_clonotype1417_consensus_2:568:TRA:TRAV16:None:TRAJ34:TRAC:CALSPYNTDKLIF:TGTGCTCTAAGTCCCTATAACACCGACAAGCTCATCTTT:9137:12	HD02_clonotype1417_consensus_1:328:2;HD02_clonotype1417_consensus_2:9137:12	CloneType_369	NoClonal
HD_HD02_CATCGGGTCGTTGCCT	HD02	CD4+ Naive	HD	HD02_clonotype1418_consensus_1:676:TRB:TRBV10-3:TRBD1:TRBJ1-6:TRBC1:CAIAGTDGETLHF:TGTGCCATCGCGGGGACAGATGGGGAGACCCTCCACTTT:8202:10;HD02_clonotype1418_consensus_2:514:TRA:TRAV17:None:TRAJ28:TRAC:CAYRGVPYSGAGSYQLTF:TGTGCCTACCGCGGCGTTCCATACTCTGGGGCTGGGAGTTACCAACTCACTTTC:1204:1	HD02_clonotype1418_consensus_1:8202:10;HD02_clonotype1418_consensus_2:1204:1	CloneType_370	NoClonal
HD_HD02_CATCGGGTCGTTTAGG	HD02	CD4+ Naive	HD	HD02_clonotype1419_consensus_1:578:TRA:TRAV29DV5:None:TRAJ49:TRAC:CAASPKNTGNQFYF:TGTGCAGCAAGCCCTAAGAACACCGGTAACCAGTTCTATTTT:2642:3;HD02_clonotype1419_consensus_2:581:TRB:TRBV18:None:TRBJ2-1:TRBC2:CASSPPDLYNEQFF:TGTGCCAGCTCACCTCCGGACCTTTACAATGAGCAGTTCTTC:2757:5	HD02_clonotype1419_consensus_1:2642:3;HD02_clonotype1419_consensus_2:2757:5	CloneType_371	NoClonal
HD_HD02_CATCGGGTCTGCTTGC	HD02	CD4+ Naive	HD	NA	NA	NA	NON-TCR
HD_HD02_CATCGGGTCTTACCTA	HD02	CD4+ Naive	HD	HD02_clonotype1421_consensus_1:499:TRB:TRBV3-1:TRBD1:TRBJ1-5:TRBC1:CASSPTGNQPQHF:TGTGCCAGCAGCCCGACAGGGAATCAGCCCCAGCATTTT:2627:4;HD02_clonotype1421_consensus_2:646:TRA:TRAV8-6:None:TRAJ23:TRAC:CAVTRGGQGGKLIF:TGTGCTGTGACCCGAGGAGGGCAGGGAGGAAAGCTTATCTTC:2225:2;HD02_clonotype1421_consensus_3:522:TRB:TRBV7-3:TRBD1:TRBJ1-6:TRBC1:CASSLGQGWSSWNSPLHF:TGTGCCAGCAGCCTGGGACAGGGATGGTCCTCTTGGAATTCACCCCTCCACTTT:2…	HD02_clonotype1421_consensus_1:2627:4;HD02_clonotype1421_consensus_2:2225:2;HD02_clonotype1421_consensus_3:2312:3	CloneType_372	NoClonal
HD_HD02_CATCGGGTCTTAGAGC	HD02	CD4+ Naive	HD	HD02_clonotype1422_consensus_1:501:TRA:TRAV29DV5:None:TRAJ45:TRAC:CAARAYSGGGADGLTF:TGTGCAGCAAGGGCGTATTCAGGAGGAGGTGCTGACGGACTCACCTTT:1197:1;HD02_clonotype1422_consensus_2:516:TRB:TRBV7-2:TRBD1:TRBJ1-5:TRBC1:CASSPTGLNQPQHF:TGTGCCAGCAGCCCGACAGGCCTCAATCAGCCCCAGCATTTT:18202:25	HD02_clonotype1422_consensus_1:1197:1;HD02_clonotype1422_consensus_2:18202:25	CloneType_373	NoClonal
HD_HD02_CATGACAAGCGCCTTG	HD02	CD4+ Naive	HD	NA	NA	NA	NON-TCR
HD_HD02_CATGACAAGGCACATG	HD02	CD4+ Naive	HD	HD02_clonotype1425_consensus_1:677:TRB:TRBV7-6:TRBD1:TRBJ1-1:TRBC1:CASSPDRAMNTEAFF:TGTGCCAGCAGCCCGGACAGGGCTATGAACACTGAAGCTTTCTTT:7855:10;HD02_clonotype1425_consensus_2:585:TRA:TRAV14DV4:None:TRAJ30:TRAC:CAIAAPGRRDDKIIF:TGTGCAATAGCGGCCCCCGGGAGAAGAGATGACAAGATCATCTTT:6746:8	HD02_clonotype1425_consensus_1:7855:10;HD02_clonotype1425_consensus_2:6746:8	CloneType_374	NoClonal
HD_HD02_CATGACATCATCACCC	HD02	CD4+ Naive	HD	HD02_clonotype1429_consensus_1:746:TRA:TRAV5:None:TRAJ50:TRAC:CAEIEVKTSYDKVIF:TGTGCAGAGATAGAAGTGAAAACCTCCTACGACAAGGTGATATTT:3007:3;HD02_clonotype1429_consensus_2:662:TRA:TRAV9-2:None:TRAJ23:TRAC:CALSILYNQGGKLIF:TGTGCTCTGAGTATCCTTTATAACCAGGGAGGAAAGCTTATCTTC:2381:2;HD02_clonotype1429_consensus_3:699:TRB:TRBV4-1:TRBD1:TRBJ1-3:TRBC1:CASSQGLRGAGRNTIYF:TGCGCCAGCAGCCAGGGGCTCAGAGGGGCTGGAAGAAACACCATATATTT…	HD02_clonotype1429_consensus_1:3007:3;HD02_clonotype1429_consensus_2:2381:2;HD02_clonotype1429_consensus_3:9093:12;HD02_clonotype1429_consensus_4:1176:3;HD02_clonotype1429_consensus_5:4961:6	CloneType_375	NoClonal
HD_HD02_CATGCCTAGCGATAGC	HD02	CD4+ Naive	HD	NA	NA	NA	NON-TCR
HD_HD02_CATGCCTGTAGGCATG	HD02	CD4+ Naive	HD	HD02_clonotype1440_consensus_1:768:TRB:TRBV9:TRBD2:TRBJ2-7:TRBC2:CASSPTPGTLTYEQYF:TGTGCCAGCAGCCCCACCCCCGGGACGTTAACCTACGAGCAGTACTTC:5279:7;HD02_clonotype1440_consensus_2:631:TRA:TRAV13-2:None:TRAJ39:TRAC:CAENNNAGNMLTF:TGTGCAGAGAATAATAATGCAGGCAACATGCTCACCTTT:6719:7	HD02_clonotype1440_consensus_1:5279:7;HD02_clonotype1440_consensus_2:6719:7	CloneType_376	NoClonal
HD_HD02_CATGCCTGTGAGTGAC	HD02	CD4+ Naive	HD	NA	NA	NA	NON-TCR
HD_HD02_CATGCCTGTTGCGCAC	HD02	CD4+ Naive	HD	HD02_clonotype1442_consensus_1:634:TRB:TRBV5-1:None:TRBJ1-5:TRBC1:CASSLGTQQGQPQHF:TGCGCCAGCAGCTTGGGGACCCAACAAGGTCAGCCCCAGCATTTT:4696:6;HD02_clonotype1442_consensus_2:508:TRA:TRAV20:None:TRAJ6:TRAC:CAGGGSYIPTF:TGTGCTGGGGGAGGAAGCTACATACCTACATTT:4533:5	HD02_clonotype1442_consensus_1:4696:6;HD02_clonotype1442_consensus_2:4533:5	CloneType_377	NoClonal
HD_HD02_CATGGCGGTAATCACC	HD02	CD4+ Naive	HD	HD02_clonotype1445_consensus_1:544:TRA:TRAV12-1:None:TRAJ6:TRAC:CVVNSRGSYIPTF:TGTGTGGTGAACAGCAGAGGAAGCTACATACCTACATTT:4490:6;HD02_clonotype1445_consensus_2:704:TRB:TRBV20-1:TRBD2:TRBJ2-1:TRBC2:CSATPGLANLNEQFF:TGCAGTGCAACGCCGGGACTAGCGAACCTTAATGAGCAGTTCTTC:3763:6	HD02_clonotype1445_consensus_1:4490:6;HD02_clonotype1445_consensus_2:3763:6	CloneType_378	NoClonal
HD_HD02_CATGGCGGTAATCGTC	HD02	CD4+ Naive	HD	NA	NA	NA	NON-TCR
HD_HD02_CATTATCGTTTGGGCC	HD02	CD4+ Naive	HD	NA	NA	NA	NON-TCR
HD_HD02_CATTATCTCATCATTC	HD02	CD4+ Naive	HD	HD02_clonotype1454_consensus_1:597:TRA:TRAV12-2:None:TRAJ53:TRAC:CAVRIGGSNYKLTF:TGTGCCGTGAGGATTGGAGGTAGCAACTATAAACTGACATTT:3460:5;HD02_clonotype1454_consensus_2:764:TRB:TRBV7-9:TRBD1:TRBJ1-5:TRBC1:CASSRTGDRNQPQHF:TGTGCCAGCAGTCGGACAGGGGATCGCAATCAGCCCCAGCATTTT:13785:20	HD02_clonotype1454_consensus_1:3460:5;HD02_clonotype1454_consensus_2:13785:20	CloneType_379	NoClonal
HD_HD02_CATTATCTCTGCGTAA	HD02	CD4+ Naive	HD	HD02_clonotype1457_consensus_1:674:TRB:TRBV24-1:TRBD1:TRBJ2-1:TRBC2:CATSESGTGGYNEQFF:TGTGCCACCAGTGAGTCCGGGACAGGGGGCTACAATGAGCAGTTCTTC:7820:11;HD02_clonotype1457_consensus_2:689:TRA:TRAV3:None:TRAJ12:TRAC:CAVRFRMDSSYKLIF:TGTGCTGTGAGGTTTCGGATGGATAGCAGCTATAAATTGATCTTC:4363:6	HD02_clonotype1457_consensus_1:7820:11;HD02_clonotype1457_consensus_2:4363:6	CloneType_380	NoClonal
HD_HD02_CATTCGCGTGCACTTA	HD02	CD4+ Naive	HD	NA	NA	NA	NON-TCR
HD_HD02_CATTCGCGTTCGAATC	HD02	CD4+ Naive	HD	HD02_clonotype1465_consensus_1:570:TRA:TRAV20:None:TRAJ54:TRAC:CAVQHVQGAQKLVF:TGTGCTGTGCAGCATGTTCAGGGAGCCCAGAAGCTGGTATTT:2315:3;HD02_clonotype1465_consensus_2:525:TRB:TRBV2:TRBD2:TRBJ2-3:TRBC2:CARGLAYGTDTQYF:TGTGCCAGAGGACTAGCATACGGCACAGATACGCAGTATTTT:6316:8;HD02_clonotype1465_consensus_3:539:TRA:TRAV34:None:TRAJ44:TRAC:CGADIRTGTASKLTF:TGTGGAGCAGACATTCGAACCGGCACTGCCAGTAAACTCACCTTT:2187:3	HD02_clonotype1465_consensus_1:2315:3;HD02_clonotype1465_consensus_2:6316:8;HD02_clonotype1465_consensus_3:2187:3	CloneType_381	NoClonal
HD_HD02_CCAATCCCAAGACACG	HD02	CD4+ Naive	HD	NA	NA	NA	NON-TCR
HD_HD02_CCAATCCCAAGAGGCT	HD02	CD4+ Naive	HD	HD02_clonotype1473_consensus_1:703:TRB:TRBV20-1:TRBD2:TRBJ2-1:TRBC1:CSAGLAGGLLKFF:TGCAGTGCCGGACTAGCGGGGGGGCTTTTAAAGTTCTTC:6814:9;HD02_clonotype1473_consensus_2:594:TRA:TRAV14DV4:None:TRAJ57:TRAC:CAMREGISVWGGSEKLVF:TGTGCAATGAGAGAGGGCATCAGCGTGTGGGGCGGATCTGAAAAGCTGGTCTTT:2762:3	HD02_clonotype1473_consensus_1:6814:9;HD02_clonotype1473_consensus_2:2762:3	CloneType_382	NoClonal
HD_HD02_CCAATCCGTTCGAATC	HD02	CD4+ Naive	HD	HD02_clonotype1474_consensus_1:541:TRA:TRAV23DV6:None:TRAJ42:TRAC:CAASMNYGGSQGNLIF:TGTGCAGCAAGTATGAATTATGGAGGAAGCCAAGGAAATCTCATCTTT:1853:2;HD02_clonotype1474_consensus_2:576:TRB:TRBV6-6:TRBD1:TRBJ2-7:TRBC2:CASSSPGSATYEQYF:TGTGCCAGCAGCTCCCCAGGGTCGGCTACCTACGAGCAGTACTTC:14494:18	HD02_clonotype1474_consensus_1:1853:2;HD02_clonotype1474_consensus_2:14494:18	CloneType_383	NoClonal
HD_HD02_CCAATCCTCTTCGGTC	HD02	CD4+ Naive	HD	HD02_clonotype1480_consensus_1:656:TRB:TRBV7-2:TRBD2:TRBJ2-1:TRBC2:CASSGQGLAGGYGEQFF:TGTGCCAGCAGCGGGCAGGGACTAGCGGGAGGGTACGGTGAGCAGTTCTTC:6563:8;HD02_clonotype1480_consensus_2:512:TRA:TRAV13-1:None:TRAJ11:TRAC:CASSKRRGYSTLTF:TGTGCATCTTCGAAAAGGAGGGGATACAGCACCCTCACCTTT:1992:3	HD02_clonotype1480_consensus_1:6563:8;HD02_clonotype1480_consensus_2:1992:3	CloneType_384	NoClonal
HD_HD02_CCAATCCTCTTGGGTA	HD02	CD4+ Naive	HD	HD02_clonotype1481_consensus_1:645:TRB:TRBV28:None:TRBJ1-2:TRBC1:CASSLRIDYGYTF:TGTGCCAGCAGTTTAAGAATCGACTATGGCTACACCTTC:2550:3;HD02_clonotype1481_consensus_2:671:TRB:TRBV24-1:TRBD2:TRBJ1-5:TRBC1:CATSVGGEASNQPQHF:TGTGCCACCAGTGTGGGGGGGGAGGCTAGCAATCAGCCCCAGCATTTT:3177:4;HD02_clonotype1481_consensus_3:690:TRA:TRAV9-2:None:TRAJ50:TRAC:CALSETKTSYDKVIF:TGTGCTCTGAGTGAGACGAAAACCTCCTACGACAAGGTGATATTT:4051:4	HD02_clonotype1481_consensus_1:2550:3;HD02_clonotype1481_consensus_2:3177:4;HD02_clonotype1481_consensus_3:4051:4	CloneType_385	NoClonal
HD_HD02_CCACCTAAGCCCAACC	HD02	CD4+ Naive	HD	NA	NA	NA	NON-TCR
HD_HD02_CCACCTAAGTGAACGC	HD02	CD4+ Naive	HD	NA	NA	NA	NON-TCR
HD_HD02_CCACCTACAAGTTAAG	HD02	CD4+ Naive	HD	HD02_clonotype1484_consensus_1:591:TRA:TRAV14DV4:None:TRAJ45:TRAC:CAMREPTSGGGADGLTF:TGTGCAATGAGAGAGCCAACCTCAGGAGGAGGTGCTGACGGACTCACCTTT:764:1;HD02_clonotype1484_consensus_2:813:TRB:TRBV28:TRBD1:TRBJ2-5:TRBC2:CASRLISRDRGQETQYF:TGTGCCAGCAGATTAATCTCCCGGGACAGGGGCCAAGAGACCCAGTACTTC:5456:8	HD02_clonotype1484_consensus_1:764:1;HD02_clonotype1484_consensus_2:5456:8	CloneType_386	NoClonal
HD_HD02_CCACCTATCTCCCTGA	HD02	CD4+ Naive	HD	HD02_clonotype1490_consensus_1:757:TRB:TRBV9:TRBD1:TRBJ2-5:TRBC2:CASSASGGQETQYF:TGTGCCAGCAGCGCTAGCGGGGGGCAAGAGACCCAGTACTTC:7342:9;HD02_clonotype1490_consensus_2:988:TRA:TRAV1-2:None:TRAJ27:TRAC:CAVRDTNAGKSTF:TGTGCTGTGAGAGACACCAATGCAGGCAAATCAACCTTT:3518:6	HD02_clonotype1490_consensus_1:7342:9;HD02_clonotype1490_consensus_2:3518:6	CloneType_387	NoClonal
HD_HD02_CCACTACCACAGCGTC	HD02	CD4+ Naive	HD	NA	NA	NA	NON-TCR
HD_HD02_CCAGCGAAGAGGGATA	HD02	CD4+ Naive	HD	HD02_clonotype1502_consensus_1:691:TRB:TRBV12-3:TRBD2:TRBJ1-1:TRBC1:CASITGALGLGLEAFF:TGTGCCAGCATCACCGGAGCATTGGGATTGGGACTTGAAGCTTTCTTT:8883:10;HD02_clonotype1502_consensus_2:644:TRA:TRAV8-4:None:TRAJ3:TRAC:CAVSYSSASKIIF:TGTGCTGTGAGCTACAGCAGTGCTTCCAAGATAATCTTT:2546:3	HD02_clonotype1502_consensus_1:8883:10;HD02_clonotype1502_consensus_2:2546:3	CloneType_388	NoClonal
HD_HD02_CCAGCGACATATACCG	HD02	CD4+ Naive	HD	HD02_clonotype1506_consensus_1:538:TRA:TRAV25:None:TRAJ40:TRAC:CAGRGSGTYKYIF:TGTGCAGGGCGGGGCTCAGGAACCTACAAATACATCTTT:2724:3;HD02_clonotype1506_consensus_2:698:TRB:TRBV20-1:TRBD2:TRBJ1-4:TRBC1:CSAGTPANEKLFF:TGCAGTGCCGGGACGCCCGCTAATGAAAAACTGTTTTTT:9155:12	HD02_clonotype1506_consensus_1:2724:3;HD02_clonotype1506_consensus_2:9155:12	CloneType_389	NoClonal
HD_HD02_CCAGCGAGTACCGTAT	HD02	CD4+ Naive	HD	HD02_clonotype1508_consensus_1:573:TRA:TRAV23DV6:None:TRAJ49:TRAC:CAANRNTGNQFYF:TGTGCAGCAAACCGGAACACCGGTAACCAGTTCTATTTT:3462:4;HD02_clonotype1508_consensus_2:750:TRB:TRBV19:TRBD2:TRBJ2-1:TRBC1:CASSIGPAGLYNEQFF:TGTGCCAGTAGTATAGGTCCAGCGGGACTCTACAATGAGCAGTTCTTC:11125:15	HD02_clonotype1508_consensus_1:3462:4;HD02_clonotype1508_consensus_2:11125:15	CloneType_390	NoClonal
HD_HD02_CCAGCGAGTCTCCCTA	HD02	CD4+ Naive	HD	HD02_clonotype1510_consensus_1:453:TRA:TRAV9-2:None:TRAJ32:TRAC:CALSVGRGGATNKLIF:TGTGCTCTGAGTGTCGGGAGAGGTGGTGCTACAAACAAGCTCATCTTT:659:1;HD02_clonotype1510_consensus_2:521:TRB:TRBV7-9:TRBD1:TRBJ2-7:TRBC2:CASSWVPGQAGEQYF:TGTGCCAGCAGCTGGGTCCCGGGACAGGCTGGCGAGCAGTACTTC:11101:14	HD02_clonotype1510_consensus_1:659:1;HD02_clonotype1510_consensus_2:11101:14	CloneType_391	NoClonal
HD_HD02_CCAGCGATCTTCATGT	HD02	CD4+ Naive	HD	NA	NA	NA	NON-TCR
HD_HD02_CCAGCGATCTTCCTTC	HD02	CD4+ Naive	HD	NA	NA	NA	NON-TCR
HD_HD02_CCATGTCGTCGCATAT	HD02	CD4+ Naive	HD	HD02_clonotype1517_consensus_1:706:TRB:TRBV5-4:TRBD2:TRBJ2-4:TRBC2:CASSAAGGGDIQYF:TGTGCCAGCAGCGCGGCCGGGGGGGGGGACATTCAGTACTTC:3333:5;HD02_clonotype1517_consensus_2:643:TRA:TRAV8-6:None:TRAJ54:TRAC:CAVSIIQGAQKLVF:TGTGCTGTGAGTATAATTCAGGGAGCCCAGAAGCTGGTATTT:760:1	HD02_clonotype1517_consensus_1:3333:5;HD02_clonotype1517_consensus_2:760:1	CloneType_392	NoClonal
HD_HD02_CCATGTCGTTATTCTC	HD02	CD4+ Naive	HD	NA	NA	NA	NON-TCR
HD_HD02_CCATGTCGTTCAACCA	HD02	CD4+ Naive	HD	HD02_clonotype1519_consensus_1:772:TRA:TRAV19:None:TRAJ52:TRAC:CALSEAEDAGGTSYGKLTF:TGTGCTCTGAGTGAGGCTGAGGATGCTGGTGGTACTAGCTATGGAAAGCTGACATTT:4250:5;HD02_clonotype1519_consensus_2:670:TRB:TRBV4-1:TRBD1:TRBJ1-6:TRBC1:CASSQFQGLRTYNSPLHF:TGCGCCAGCAGCCAGTTTCAGGGGTTGAGGACCTATAATTCACCCCTCCACTTT:9310:14	HD02_clonotype1519_consensus_1:4250:5;HD02_clonotype1519_consensus_2:9310:14	CloneType_393	NoClonal
HD_HD02_CCATGTCGTTCGCGAC	HD02	CD4+ Naive	HD	HD02_clonotype1520_consensus_1:521:TRB:TRBV12-3:TRBD2:TRBJ2-4:TRBC2:CASSLSGRRLTTKNIQYF:TGTGCCAGCAGTTTAAGCGGCCGGCGCCTGACAACCAAAAACATTCAGTACTTC:5098:6;HD02_clonotype1520_consensus_2:505:TRA:TRAV13-1:None:TRAJ57:TRAC:CAASNTQGGSEKLVF:TGTGCAGCAAGTAATACTCAGGGCGGATCTGAAAAGCTGGTCTTT:924:1	HD02_clonotype1520_consensus_1:5098:6;HD02_clonotype1520_consensus_2:924:1	CloneType_394	NoClonal
HD_HD02_CCATGTCTCACAGTAC	HD02	CD4+ Naive	HD	HD02_clonotype1522_consensus_1:516:TRB:TRBV10-1:TRBD1:TRBJ2-4:TRBC2:CASSLGAGNIQYF:TGCGCCAGCAGTCTAGGAGCAGGGAACATTCAGTACTTC:5007:6;HD02_clonotype1522_consensus_2:716:TRA:TRAV8-4:None:TRAJ12:TRAC:CAVTRMDSSYKLIF:TGTGCTGTGACCCGGATGGATAGCAGCTATAAATTGATCTTC:2244:4	HD02_clonotype1522_consensus_1:5007:6;HD02_clonotype1522_consensus_2:2244:4	CloneType_395	NoClonal
HD_HD02_CCATTCGCAAGCTGTT	HD02	CD4+ Naive	HD	NA	NA	NA	NON-TCR
HD_HD02_CCATTCGCACTCAGGC	HD02	CD4+ Naive	HD	HD02_clonotype1528_consensus_1:587:TRB:TRBV6-5:TRBD2:TRBJ2-3:TRBC2:CASSLTGPTDTQYF:TGTGCCAGCAGTCTTACGGGACCCACAGATACGCAGTATTTT:6876:8;HD02_clonotype1528_consensus_2:564:TRA:TRAV19:None:TRAJ40:TRAC:CALRPSGTYKYIF:TGTGCTCTGAGACCGTCAGGAACCTACAAATACATCTTT:1754:3	HD02_clonotype1528_consensus_1:6876:8;HD02_clonotype1528_consensus_2:1754:3	CloneType_396	NoClonal
HD_HD02_CCCAATCGTAATCACC	HD02	CD4+ Naive	HD	NA	NA	NA	NON-TCR
HD_HD02_CCCAATCGTCAACTGT	HD02	CD4+ Naive	HD	HD02_clonotype1540_consensus_1:520:TRA:TRAV13-1:None:TRAJ33:TRAC:CAASPVDSNYQLIW:TGTGCAGCAAGTCCCGTGGATAGCAACTATCAGTTAATCTGG:918:1;HD02_clonotype1540_consensus_2:536:TRB:TRBV7-9:TRBD1:TRBJ1-4:TRBC1:CASSFGASTEKLFF:TGTGCCAGCAGCTTTGGGGCTTCCACTGAAAAACTGTTTTTT:3310:4	HD02_clonotype1540_consensus_1:918:1;HD02_clonotype1540_consensus_2:3310:4	CloneType_397	NoClonal
HD_HD02_CCCAATCGTCTAGCGC	HD02	CD4+ Naive	HD	HD02_clonotype1541_consensus_1:533:TRB:TRBV6-5:None:TRBJ2-3:TRBC2:CASTQRAGGDTQYF:TGTGCCAGCACCCAGCGCGCCGGCGGAGATACGCAGTATTTT:6328:8;HD02_clonotype1541_consensus_2:581:TRA:TRAV26-1:None:TRAJ37:TRAC:CIADGSSNTGKLIF:TGCATCGCGGATGGCTCTAGCAACACAGGCAAACTAATCTTT:1787:2	HD02_clonotype1541_consensus_1:6328:8;HD02_clonotype1541_consensus_2:1787:2	CloneType_398	NoClonal
HD_HD02_CCCAATCTCAATAAGG	HD02	CD4+ Naive	HD	HD02_clonotype1543_consensus_1:533:TRA:TRAV13-2:None:TRAJ40:TRAC:CAEKDSGTYKYIF:TGTGCAGAGAAAGACTCAGGAACCTACAAATACATCTTT:3242:3;HD02_clonotype1543_consensus_2:691:TRB:TRBV3-1:None:TRBJ1-2:TRBC1:CASSPGRGHYGYTF:TGTGCCAGCAGCCCCGGCCGGGGTCACTATGGCTACACCTTC:5398:8	HD02_clonotype1543_consensus_1:3242:3;HD02_clonotype1543_consensus_2:5398:8	CloneType_399	NoClonal
HD_HD02_CCCAATCTCATTTGGG	HD02	CD4+ Naive	HD	HD02_clonotype1544_consensus_1:520:TRA:TRAV1-1:None:TRAJ34:TRAC:CAVPRGTDKLIF:TGCGCTGTACCGAGGGGCACCGACAAGCTCATCTTT:2657:4;HD02_clonotype1544_consensus_2:589:TRB:TRBV12-5:TRBD1:TRBJ2-7:TRBC2:CASGSRQVGFDEQYF:TGTGCTAGTGGTTCCCGACAGGTAGGGTTTGACGAGCAGTACTTC:4851:6	HD02_clonotype1544_consensus_1:2657:4;HD02_clonotype1544_consensus_2:4851:6	CloneType_400	NoClonal
HD_HD02_CCCAGTTCACGTAAGG	HD02	CD4+ Naive	HD	NA	NA	NA	NON-TCR
HD_HD02_CCCTCCTCACCTATCC	HD02	CD4+ Naive	HD	HD02_clonotype1555_consensus_1:881:TRB:TRBV5-4:None:TRBJ2-1:TRBC2:CASSTLGSLVNEQFF:TGTGCCAGCAGCACTCTTGGGTCCCTAGTCAATGAGCAGTTCTTC:10991:17;HD02_clonotype1555_consensus_2:521:TRA:TRAV12-3:None:TRAJ45:TRAC:CAPLRGGGADGLTF:TGTGCACCGCTGCGAGGAGGAGGTGCTGACGGACTCACCTTT:3288:3	HD02_clonotype1555_consensus_1:10991:17;HD02_clonotype1555_consensus_2:3288:3	CloneType_401	NoClonal
HD_HD02_CCCTCCTTCACTGGGC	HD02	CD4+ Naive	HD	HD02_clonotype1561_consensus_1:730:TRB:TRBV7-9:None:TRBJ2-7:TRBC2:CASSRSWVYEQYF:TGTGCCAGCAGCCGTAGTTGGGTCTACGAGCAGTACTTC:11301:13;HD02_clonotype1561_consensus_2:639:TRA:TRAV8-3:None:TRAJ47:TRAC:CAVGGGGNKLVF:TGTGCTGTGGGCGGGGGCGGAAACAAGCTGGTCTTT:1850:2	HD02_clonotype1561_consensus_1:11301:13;HD02_clonotype1561_consensus_2:1850:2	CloneType_402	NoClonal
HD_HD02_CCGGGATAGCAATATG	HD02	CD4+ Naive	HD	HD02_clonotype1563_consensus_1:558:TRA:TRAV14DV4:None:TRAJ48:TRAC:CAMREAPNFGNEKLTF:TGTGCAATGAGAGAGGCCCCTAACTTTGGAAATGAGAAATTAACCTTT:921:1;HD02_clonotype1563_consensus_2:565:TRB:TRBV20-1:TRBD1:TRBJ2-7:TRBC2:CSASEPGQGRYEQYF:TGCAGTGCCAGTGAACCGGGACAGGGTCGGTACGAGCAGTACTTC:13039:16	HD02_clonotype1563_consensus_1:921:1;HD02_clonotype1563_consensus_2:13039:16	CloneType_403	NoClonal
HD_HD02_CCGGGATAGCGTCTAT	HD02	CD4+ Naive	HD	HD02_clonotype1564_consensus_1:499:TRA:TRAV13-1:None:TRAJ38:TRAC:CAAFNAGNNRKLIW:TGTGCAGCATTTAATGCTGGCAACAACCGTAAGCTGATTTGG:1030:1;HD02_clonotype1564_consensus_2:508:TRB:TRBV7-2:TRBD2:TRBJ2-7:TRBC2:CASSFRDSGYEQYF:TGTGCCAGCAGCTTCCGGGACAGCGGCTACGAGCAGTACTTC:3459:5	HD02_clonotype1564_consensus_1:1030:1;HD02_clonotype1564_consensus_2:3459:5	CloneType_404	NoClonal
HD_HD02_CCGGGATGTCCATGAT	HD02	CD4+ Naive	HD	HD02_clonotype1569_consensus_1:797:TRB:TRBV7-3:None:TRBJ2-1:TRBC2:CASSLTGDSYNEQFF:TGTGCCAGCAGCTTAACGGGCGACTCCTACAATGAGCAGTTCTTC:8952:12;HD02_clonotype1569_consensus_2:574:TRA:TRAV29DV5:None:TRAJ23:TRAC:CAAFRNQGGKLIF:TGTGCAGCTTTTAGGAACCAGGGAGGAAAGCTTATCTTC:1595:2	HD02_clonotype1569_consensus_1:8952:12;HD02_clonotype1569_consensus_2:1595:2	CloneType_405	NoClonal
HD_HD02_CCGGGATTCTACTATC	HD02	CD4+ Naive	HD	HD02_clonotype1574_consensus_1:653:TRA:TRAV13-2:None:TRAJ31:TRAC:CAEILARLMF:TGTGCAGAGATACTTGCCAGACTCATGTTT:3334:3;HD02_clonotype1574_consensus_2:754:TRB:TRBV18:None:TRBJ1-2:TRBC1:CASSPPFGDGYTF:TGTGCCAGCTCACCACCGTTCGGGGATGGCTACACCTTC:1813:3	HD02_clonotype1574_consensus_1:3334:3;HD02_clonotype1574_consensus_2:1813:3	CloneType_406	NoClonal
HD_HD02_CCGGTAGAGCGATATA	HD02	CD4+ Naive	HD	HD02_clonotype1575_consensus_1:718:TRB:TRBV6-3:TRBD1:TRBJ2-7:TRBC2:CASSYGTYYEQYF:TGTGCCAGCAGTTACGGGACATACTACGAGCAGTACTTC:6996:9;HD02_clonotype1575_consensus_2:690:TRB:TRBV11-2:TRBD1:TRBJ1-1:TRBC1:CASHAGTGLTEAFF:TGTGCCAGCCACGCCGGGACAGGGCTCACTGAAGCTTTCTTT:4102:5;HD02_clonotype1575_consensus_3:555:TRA:TRAV25:None:TRAJ20:TRAC:CAGRGSRSNDYKLSF:TGTGCAGGGCGGGGATCTCGTTCTAACGACTACAAGCTCAGCTTT:1627:2	HD02_clonotype1575_consensus_1:6996:9;HD02_clonotype1575_consensus_2:4102:5;HD02_clonotype1575_consensus_3:1627:2	CloneType_407	NoClonal
HD_HD02_CCGGTAGAGGTGCACA	HD02	CD4+ Naive	HD	HD02_clonotype1576_consensus_1:494:TRB:TRBV12-4:TRBD1:TRBJ1-2:TRBC1:CASSKNREAGYTF:TGTGCCAGCAGCAAGAACAGGGAGGCCGGCTACACCTTC:386:1;HD02_clonotype1576_consensus_2:809:TRA:TRAV36DV7:None:TRAJ33:TRAC:CAPFSNYQLIW:TGTGCTCCGTTCAGCAACTATCAGTTAATCTGG:2445:4	HD02_clonotype1576_consensus_1:386:1;HD02_clonotype1576_consensus_2:2445:4	CloneType_408	NoClonal
HD_HD02_CCGGTAGCAACTTGAC	HD02	CD4+ Naive	HD	HD02_clonotype1577_consensus_1:660:TRA:TRAV20:None:TRAJ56:TRAC:CADQPGANSKLTF:TGTGCTGATCAACCTGGAGCCAATAGTAAGCTGACATTT:6915:7;HD02_clonotype1577_consensus_2:662:TRB:TRBV9:TRBD2:TRBJ2-1:TRBC2:CASSVLAGRYNEQFF:TGTGCCAGCAGCGTTCTAGCGGGCCGCTACAATGAGCAGTTCTTC:2927:4;HD02_clonotype1577_consensus_3:633:TRA:TRAV12-3:None:TRAJ29:TRAC:CAMTPLSGNTPLVF:TGTGCAATGACCCCCCTTTCAGGAAACACACCTCTTGTCTTT:1713:2;HD02_clonot…	HD02_clonotype1577_consensus_1:6915:7;HD02_clonotype1577_consensus_2:2927:4;HD02_clonotype1577_consensus_3:1713:2;HD02_clonotype1577_consensus_4:7153:10	CloneType_409	NoClonal
HD_HD02_CCGGTAGCATGCAATC	HD02	CD4+ Naive	HD	HD02_clonotype1580_consensus_1:497:TRA:TRAV12-1:None:TRAJ53:TRAC:CVVTRSGSNYKLTF:TGTGTGGTGACCCGCTCAGGTAGCAACTATAAACTGACATTT:2057:2;HD02_clonotype1580_consensus_2:556:TRA:TRAV23DV6:None:TRAJ48:TRAC:CAANFGNEKLTF:TGTGCAGCAAACTTTGGAAATGAGAAATTAACCTTT:1174:2;HD02_clonotype1580_consensus_3:693:TRB:TRBV6-5:TRBD1:TRBJ1-5:TRBC1:CASSSRVQQPQHF:TGTGCCAGCAGTTCCAGGGTTCAACAGCCCCAGCATTTT:4475:6	HD02_clonotype1580_consensus_1:2057:2;HD02_clonotype1580_consensus_2:1174:2;HD02_clonotype1580_consensus_3:4475:6	CloneType_410	NoClonal
HD_HD02_CCGGTAGGTCTCTTAT	HD02	CD4+ Naive	HD	HD02_clonotype1581_consensus_1:507:TRB:TRBV5-1:TRBD1:TRBJ1-2:TRBC1:CASSFLGTGGYGYTF:TGCGCCAGCAGCTTCCTTGGGACAGGGGGCTATGGCTACACCTTC:5306:7;HD02_clonotype1581_consensus_2:583:TRA:TRAV29DV5:None:TRAJ36:TRAC:CAASARTGANNLFF:TGTGCAGCAAGCGCGCGAACTGGGGCAAACAACCTCTTCTTT:1139:2	HD02_clonotype1581_consensus_1:5306:7;HD02_clonotype1581_consensus_2:1139:2	CloneType_411	NoClonal
HD_HD02_CCGGTAGTCACGCATA	HD02	CD4+ Naive	HD	HD02_clonotype1584_consensus_1:696:TRA:TRAV8-6:None:TRAJ53:TRAC:CAVSEGGGSNYKLTF:TGTGCTGTGAGTGAAGGTGGAGGTAGCAACTATAAACTGACATTT:4723:7;HD02_clonotype1584_consensus_2:696:TRB:TRBV6-5:TRBD1:TRBJ1-2:TRBC1:CASTSHGVVDGYTF:TGTGCCAGCACCTCCCACGGGGTAGTAGATGGCTACACCTTC:4002:5	HD02_clonotype1584_consensus_1:4723:7;HD02_clonotype1584_consensus_2:4002:5	CloneType_412	NoClonal
HD_HD02_CCGTACTAGTCGAGTG	HD02	CD4+ Naive	HD	HD02_clonotype1587_consensus_1:694:TRB:TRBV20-1:TRBD1:TRBJ1-2:TRBC1:CSAFTGNYGYTF:TGCAGTGCGTTCACAGGGAACTATGGCTACACCTTC:7625:9;HD02_clonotype1587_consensus_2:716:TRA:TRAV13-1:None:TRAJ39:TRAC:CAASIRAGNMLTF:TGTGCAGCAAGTATACGCGCAGGCAACATGCTCACCTTT:3353:5	HD02_clonotype1587_consensus_1:7625:9;HD02_clonotype1587_consensus_2:3353:5	CloneType_413	NoClonal
HD_HD02_CCGTACTCAATAACGA	HD02	CD4+ Naive	HD	HD02_clonotype1588_consensus_1:688:TRB:TRBV5-4:TRBD1:TRBJ2-5:TRBC2:CASSLAPSGTDEETQYF:TGTGCCAGCAGCTTGGCTCCCTCCGGGACAGACGAAGAGACCCAGTACTTC:5684:9;HD02_clonotype1588_consensus_2:550:TRA:TRAV12-2:None:TRAJ34:TRAC:CAVNIGNTDKLIF:TGTGCCGTGAACATAGGGAACACCGACAAGCTCATCTTT:7472:8	HD02_clonotype1588_consensus_1:5684:9;HD02_clonotype1588_consensus_2:7472:8	CloneType_414	NoClonal
HD_HD02_CCGTACTTCATGCAAC	HD02	CD4+ Naive	HD	HD02_clonotype1592_consensus_1:566:TRA:TRAV25:None:TRAJ53:TRAC:CAGRDSGGSNYKLTF:TGTGCAGGGAGGGACAGTGGAGGTAGCAACTATAAACTGACATTT:3273:4;HD02_clonotype1592_consensus_2:677:TRB:TRBV20-1:TRBD2:TRBJ1-3:TRBC1:CSAREGAFGNTIYF:TGCAGTGCTAGAGAGGGAGCTTTCGGAAACACCATATATTTT:2529:4	HD02_clonotype1592_consensus_1:3273:4;HD02_clonotype1592_consensus_2:2529:4	CloneType_415	NoClonal
HD_HD02_CCGTGGAAGTCCCACG	HD02	CD4+ Naive	HD	NA	NA	NA	NON-TCR
HD_HD02_CCGTGGACACTTGGAT	HD02	CD4+ Naive	HD	HD02_clonotype1599_consensus_1:578:TRA:TRAV23DV6:None:TRAJ28:TRAC:CAASLAAGSYQLTF:TGTGCAGCAAGCTTGGCGGCTGGGAGTTACCAACTCACTTTC:4387:5;HD02_clonotype1599_consensus_2:595:TRB:TRBV7-9:TRBD2:TRBJ2-1:TRBC2:CASSLFSGPSYNEQFF:TGTGCCAGCAGCTTATTTAGCGGGCCATCCTACAATGAGCAGTTCTTC:6650:7	HD02_clonotype1599_consensus_1:4387:5;HD02_clonotype1599_consensus_2:6650:7	CloneType_416	NoClonal
HD_HD02_CCGTGGATCACTTCAT	HD02	CD4+ Naive	HD	HD02_clonotype1605_consensus_1:723:TRB:TRBV29-1:TRBD2:TRBJ1-1:TRBC1:CSAQQGGRTEAFF:TGCAGCGCCCAACAGGGAGGGAGGACTGAAGCTTTCTTT:6654:10;HD02_clonotype1605_consensus_2:514:TRA:TRAV30:None:TRAJ13:TRAC:CGTEISGGYQKVTF:TGTGGCACAGAGATTTCTGGGGGTTACCAGAAAGTTACCTTT:2417:3;HD02_clonotype1605_consensus_3:580:TRA:TRAV14DV4:None:TRAJ21:TRAC:CAMRETLTYNFNKFYF:TGTGCAATGAGAGAGACTTTAACATACAACTTCAACAAATTTTACTTT:5438:7	HD02_clonotype1605_consensus_1:6654:10;HD02_clonotype1605_consensus_2:2417:3;HD02_clonotype1605_consensus_3:5438:7	CloneType_417	NoClonal
HD_HD02_CCGTGGATCCGCAAGC	HD02	CD4+ Naive	HD	NA	NA	NA	NON-TCR
HD_HD02_CCGTGGATCCTGCAGG	HD02	CD4+ Naive	HD	NA	NA	NA	NON-TCR
HD_HD02_CCGTTCAAGACCCACC	HD02	CD4+ Naive	HD	NA	NA	NA	NON-TCR
HD_HD02_CCGTTCAAGAGACTTA	HD02	CD4+ Naive	HD	HD02_clonotype1611_consensus_1:691:TRA:TRAV3:None:TRAJ9:TRAC:CAVRDSLNTGGFKTIF:TGTGCTGTGAGAGACTCCCTCAATACTGGAGGCTTCAAAACTATCTTT:1673:4;HD02_clonotype1611_consensus_2:650:TRB:TRBV30:TRBD1:TRBJ1-1:TRBC1:CAWRNQGKTEAFF:TGTGCCTGGAGGAACCAGGGGAAAACTGAAGCTTTCTTT:3122:4	HD02_clonotype1611_consensus_1:1673:4;HD02_clonotype1611_consensus_2:3122:4	CloneType_418	NoClonal
HD_HD02_CCGTTCAAGGTGCACA	HD02	CD4+ Naive	HD	HD02_clonotype1613_consensus_1:552:TRA:TRAV21:None:TRAJ45:TRAC:CAAEGASGGGADGLTF:TGTGCTGCAGAGGGTGCTTCAGGAGGAGGTGCTGACGGACTCACCTTT:1992:2;HD02_clonotype1613_consensus_2:718:TRB:TRBV27:TRBD1:TRBJ2-7:TRBC2:CASSLLPGQDYEQYF:TGTGCCAGCAGTCTACTACCGGGACAGGATTACGAGCAGTACTTC:1508:3	HD02_clonotype1613_consensus_1:1992:2;HD02_clonotype1613_consensus_2:1508:3	CloneType_419	NoClonal
HD_HD02_CCGTTCAGTCCCTTGT	HD02	CD4+ Naive	HD	HD02_clonotype1618_consensus_1:651:TRB:TRBV18:TRBD1:TRBJ2-2:TRBC2:CASSPGQGTNTGELFF:TGTGCCAGCTCACCTGGACAGGGGACGAACACCGGGGAGCTGTTTTTT:3161:4;HD02_clonotype1618_consensus_2:571:TRA:TRAV16:None:TRAJ10:TRAC:CALRKITGGGNKLTF:TGTGCTCTAAGGAAGATCACGGGAGGAGGAAACAAACTCACCTTT:5136:6	HD02_clonotype1618_consensus_1:3161:4;HD02_clonotype1618_consensus_2:5136:6	CloneType_420	NoClonal
HD_HD02_CCGTTCATCTTTCCTC	HD02	CD4+ Naive	HD	HD02_clonotype1619_consensus_1:723:TRB:TRBV27:None:TRBJ2-5:TRBC2:CASSWVAHQETQYF:TGTGCCAGCAGTTGGGTAGCTCATCAAGAGACCCAGTACTTC:1395:2;HD02_clonotype1619_consensus_2:825:TRB:TRBV30:TRBD1:TRBJ2-6:TRBC2:CAWSWGAGANVLTF:TGTGCCTGGAGTTGGGGGGCTGGGGCCAACGTCCTGACTTTC:5507:9;HD02_clonotype1619_consensus_3:540:TRA:TRAV12-1:None:TRAJ3:TRAC:CAVGSSASKIIF:TGTGCGGTGGGAAGCAGTGCTTCCAAGATAATCTTT:3796:4	HD02_clonotype1619_consensus_1:1395:2;HD02_clonotype1619_consensus_2:5507:9;HD02_clonotype1619_consensus_3:3796:4	CloneType_421	NoClonal
HD_HD02_CCTAAAGTCTGAAAGA	HD02	CD4+ Naive	HD	HD02_clonotype1627_consensus_1:524:TRB:TRBV27:TRBD1:TRBJ2-3:TRBC2:CASSPRDRGFPSTDTQYF:TGTGCCAGCAGTCCCCGGGACAGGGGGTTTCCTAGCACAGATACGCAGTATTTT:1019:1;HD02_clonotype1627_consensus_2:507:TRA:TRAV4:None:TRAJ3:TRAC:CLVGGLYSSASKIIF:TGCCTCGTGGGTGGCTTGTACAGCAGTGCTTCCAAGATAATCTTT:909:1	HD02_clonotype1627_consensus_1:1019:1;HD02_clonotype1627_consensus_2:909:1	CloneType_422	NoClonal
HD_HD02_CCTACACAGAGCCTAG	HD02	CD4+ Naive	HD	NA	NA	NA	NON-TCR
HD_HD02_CCTACACCAATTGCTG	HD02	CD4+ Naive	HD	HD02_clonotype1633_consensus_1:562:TRB:TRBV12-3:TRBD1:TRBJ1-2:TRBC1:CASSPTGEISYTF:TGTGCCAGCAGTCCGACAGGGGAGATCTCTTACACCTTC:5072:5;HD02_clonotype1633_consensus_2:741:TRA:TRAV27:None:TRAJ23:TRAC:CAGRMGGKLIF:TGTGCAGGAAGAATGGGAGGAAAGCTTATCTTC:1076:2	HD02_clonotype1633_consensus_1:5072:5;HD02_clonotype1633_consensus_2:1076:2	CloneType_423	NoClonal
HD_HD02_CCTACACGTGTGCGTC	HD02	CD4+ Naive	HD	HD02_clonotype1635_consensus_1:681:TRB:TRBV27:None:TRBJ1-2:TRBC1:CASSLVGEENYGYTF:TGTGCCAGCAGTTTAGTGGGTGAGGAGAACTATGGCTACACCTTC:1400:2;HD02_clonotype1635_consensus_2:755:TRB:TRBV18:TRBD2:TRBJ1-1:TRBC1:CASSPERATEAFF:TGTGCCAGCTCACCCGAGAGGGCCACTGAAGCTTTCTTT:5494:8;HD02_clonotype1635_consensus_3:663:TRB:TRBV4-1:TRBD2:TRBJ2-3:TRBC2:CASSQPTSGRWDTQYF:TGCGCCAGCAGCCAACCCACTAGCGGGAGGTGGGATACGCAGTATTTT:5921:…	HD02_clonotype1635_consensus_1:1400:2;HD02_clonotype1635_consensus_2:5494:8;HD02_clonotype1635_consensus_3:5921:7;HD02_clonotype1635_consensus_4:2245:3	CloneType_424	NoClonal
HD_HD02_CCTACACTCGGATGTT	HD02	CD4+ Naive	HD	NA	NA	NA	NON-TCR
HD_HD02_CCTACCAGTAGTACCT	HD02	CD4+ Naive	HD	HD02_clonotype1642_consensus_1:571:TRB:TRBV6-1:TRBD2:TRBJ1-5:TRBC1:CASSESGSLGYQPQHF:TGTGCCAGCAGTGAATCTGGGTCTCTGGGTTATCAGCCCCAGCATTTT:11612:15;HD02_clonotype1642_consensus_2:550:TRA:TRAV12-2:None:TRAJ31:TRAC:CAVSNARLMF:TGTGCCGTGAGCAATGCCAGACTCATGTTT:3854:4	HD02_clonotype1642_consensus_1:11612:15;HD02_clonotype1642_consensus_2:3854:4	CloneType_425	NoClonal
HD_HD02_CCTACCAGTGGTGTAG	HD02	CD4+ Naive	HD	HD02_clonotype1644_consensus_1:642:TRB:TRBV28:TRBD1:TRBJ2-7:TRBC2:CARDGTGDRKQYF:TGTGCCAGGGACGGGACAGGGGATAGAAAGCAGTACTTC:5230:7;HD02_clonotype1644_consensus_2:750:TRB:TRBV6-5:None:TRBJ2-7:TRBC2:CASSYLRTALYEQYF:TGTGCCAGCAGTTACCTCAGGACGGCCCTCTACGAGCAGTACTTC:9955:15;HD02_clonotype1644_consensus_3:690:TRA:TRAV3:None:TRAJ44:TRAC:CAVRSLRGGTASKLTF:TGTGCTGTGAGATCCCTCCGAGGCGGCACTGCCAGTAAACTCACCTTT:3658:6	HD02_clonotype1644_consensus_1:5230:7;HD02_clonotype1644_consensus_2:9955:15;HD02_clonotype1644_consensus_3:3658:6	CloneType_426	NoClonal
HD_HD02_CCTAGCTAGAGCTTCT	HD02	CD4+ Naive	HD	HD02_clonotype1646_consensus_1:500:TRA:TRAV9-2:None:TRAJ6:TRAC:CARASSGGSYIPTF:TGTGCTCGAGCTTCATCAGGAGGAAGCTACATACCTACATTT:3944:4;HD02_clonotype1646_consensus_2:839:TRB:TRBV5-8:TRBD2:TRBJ2-2:TRBC2:CASSLRETRRTGELFF:TGTGCCAGCAGCCTCCGCGAAACTCGCCGAACCGGGGAGCTGTTTTTT:1567:3	HD02_clonotype1646_consensus_1:3944:4;HD02_clonotype1646_consensus_2:1567:3	CloneType_427	NoClonal
HD_HD02_CCTAGCTCAGACGCAA	HD02	CD4+ Naive	HD	NA	NA	NA	NON-TCR
HD_HD02_CCTAGCTCAGATCTGT	HD02	CD4+ Naive	HD	HD02_clonotype1648_consensus_1:662:TRA:TRAV8-4:None:TRAJ26:TRAC:CAVSGYDNYGQNFVF:TGTGCTGTGAGTGGATATGATAACTATGGTCAGAATTTTGTCTTT:618:1;HD02_clonotype1648_consensus_2:513:TRB:TRBV7-2:TRBD1:TRBJ2-3:TRBC2:CASSPRSTDTQYF:TGTGCCAGCAGCCCACGGAGCACAGATACGCAGTATTTT:10931:16	HD02_clonotype1648_consensus_1:618:1;HD02_clonotype1648_consensus_2:10931:16	CloneType_428	NoClonal
HD_HD02_CCTAGCTGTCGAGTTT	HD02	CD4+ Naive	HD	HD02_clonotype1649_consensus_1:517:TRA:TRAV6:None:TRAJ44:TRAC:CALDSENTGTASKLTF:TGTGCTCTAGACTCGGAAAATACCGGCACTGCCAGTAAACTCACCTTT:2162:2;HD02_clonotype1649_consensus_2:811:TRB:TRBV4-2:None:TRBJ1-5:TRBC1:CASSQVPGRPQHF:TGTGCCAGCAGCCAAGTTCCGGGTCGGCCCCAGCATTTT:8602:12	HD02_clonotype1649_consensus_1:2162:2;HD02_clonotype1649_consensus_2:8602:12	CloneType_429	NoClonal
HD_HD02_CCTAGCTGTGTATGGG	HD02	CD4+ Naive	HD	HD02_clonotype1651_consensus_1:755:TRB:TRBV5-6:TRBD1:TRBJ2-5:TRBC2:CASSLIDRGFQETQYF:TGTGCCAGCAGCTTGATCGACAGGGGCTTTCAAGAGACCCAGTACTTC:2091:4;HD02_clonotype1651_consensus_2:603:TRA:TRAV14DV4:None:TRAJ45:TRAC:CAMREDSGGGADGLTF:TGTGCAATGAGAGAGGATTCAGGAGGAGGTGCTGACGGACTCACCTTT:3451:4	HD02_clonotype1651_consensus_1:2091:4;HD02_clonotype1651_consensus_2:3451:4	CloneType_430	NoClonal
HD_HD02_CCTATTACAATGGACG	HD02	CD4+ Naive	HD	HD02_clonotype1656_consensus_1:518:TRA:TRAV38-2DV8:None:TRAJ53:TRAC:CAYRSGSGGSNYKLTF:TGTGCTTATAGGAGCGGGAGTGGAGGTAGCAACTATAAACTGACATTT:3052:3;HD02_clonotype1656_consensus_2:674:TRB:TRBV24-1:TRBD2:TRBJ2-1:TRBC2:CATSDSRQRESYNEQFF:TGTGCCACCAGTGACTCCCGACAGCGGGAGAGTTACAATGAGCAGTTCTTC:5248:6	HD02_clonotype1656_consensus_1:3052:3;HD02_clonotype1656_consensus_2:5248:6	CloneType_431	NoClonal
HD_HD02_CCTATTACAGCTCGCA	HD02	CD4+ Naive	HD	HD02_clonotype1658_consensus_1:667:TRB:TRBV4-2:TRBD1:TRBJ2-3:TRBC1:CASSQDSQGSTDTQYF:TGTGCCAGCAGCCAAGATTCACAGGGAAGCACAGATACGCAGTATTTT:2829:3;HD02_clonotype1658_consensus_2:492:TRA:TRAV38-2DV8:None:TRAJ30:TRAC:CAFQNRDDKIIF:TGTGCTTTCCAGAACAGAGATGACAAGATCATCTTT:2934:3	HD02_clonotype1658_consensus_1:2829:3;HD02_clonotype1658_consensus_2:2934:3	CloneType_432	NoClonal
HD_HD02_CCTATTAGTACTCGCG	HD02	CD4+ Naive	HD	HD02_clonotype1659_consensus_1:567:TRA:TRAV26-1:None:TRAJ43:TRAC:CIVRFDPLNNNDMRF:TGCATCGTCAGATTCGATCCCCTCAATAACAATGACATGCGCTTT:925:1;HD02_clonotype1659_consensus_2:837:TRB:TRBV28:TRBD2:TRBJ2-5:TRBC2:CASSLSGGLGRETQYF:TGTGCCAGCAGTTTATCTGGGGGTTTAGGGAGGGAGACCCAGTACTTC:6949:10	HD02_clonotype1659_consensus_1:925:1;HD02_clonotype1659_consensus_2:6949:10	CloneType_433	NoClonal
HD_HD02_CCTATTAGTCACCCAG	HD02	CD4+ Naive	HD	NA	NA	NA	NON-TCR
HD_HD02_CCTCAGTAGCGTCAAG	HD02	CD4+ Naive	HD	HD02_clonotype1665_consensus_1:601:TRA:TRAV12-1:None:TRAJ9:TRAC:CVIQRGTGGFKTIF:TGTGTGATCCAACGAGGAACTGGAGGCTTCAAAACTATCTTT:8149:8;HD02_clonotype1665_consensus_2:637:TRB:TRBV19:None:TRBJ1-1:TRBC1:CASSASVVMNTEAFF:TGTGCCAGTAGTGCTTCGGTCGTAATGAACACTGAAGCTTTCTTT:633:2	HD02_clonotype1665_consensus_1:8149:8;HD02_clonotype1665_consensus_2:633:2	CloneType_434	NoClonal
HD_HD02_CCTCAGTAGGTAGCTG	HD02	CD4+ Naive	HD	HD02_clonotype1667_consensus_1:585:TRA:TRAV12-1:None:TRAJ38:TRAC:CAVNTGNNRKLIW:TGTGCGGTGAACACTGGCAACAACCGTAAGCTGATTTGG:8674:9;HD02_clonotype1667_consensus_2:806:TRB:TRBV6-6:TRBD1:TRBJ2-7:TRBC1:CASSDRGHYEQYF:TGTGCCAGCAGTGACAGGGGACACTACGAGCAGTACTTC:14007:17	HD02_clonotype1667_consensus_1:8674:9;HD02_clonotype1667_consensus_2:14007:17	CloneType_435	NoClonal
HD_HD02_CCTCAGTAGTCGAGTG	HD02	CD4+ Naive	HD	HD02_clonotype1668_consensus_1:591:TRB:TRBV15:TRBD1:TRBJ2-7:TRBC2:CATSSPQGRYEQYF:TGTGCCACCAGCAGTCCCCAGGGCAGGTACGAGCAGTACTTC:12165:15;HD02_clonotype1668_consensus_2:675:TRA:TRAV3:None:TRAJ10:TRAC:CAVRDILTGGGNKLTF:TGTGCTGTGAGAGATATACTCACGGGAGGAGGAAACAAACTCACCTTT:2573:3	HD02_clonotype1668_consensus_1:12165:15;HD02_clonotype1668_consensus_2:2573:3	CloneType_436	NoClonal
HD_HD02_CCTCAGTGTAAGGATT	HD02	CD4+ Naive	HD	HD02_clonotype1671_consensus_1:1161:TRA:TRAV1-2:None:TRAJ44:TRAC:CAVRSGNTGTASKLTF:TGTGCTGTGAGGTCCGGAAATACCGGCACTGCCAGTAAACTCACCTTT:3558:5;HD02_clonotype1671_consensus_2:663:TRB:TRBV19:TRBD2:TRBJ1-3:TRBC1:CASSIGRGSSGNTIYF:TGTGCCAGTAGTATCGGTCGAGGGAGCTCTGGAAACACCATATATTTT:767:1	HD02_clonotype1671_consensus_1:3558:5;HD02_clonotype1671_consensus_2:767:1	CloneType_437	NoClonal
HD_HD02_CCTCAGTGTAGAGGAA	HD02	CD4+ Naive	HD	HD02_clonotype1672_consensus_1:515:TRA:TRAV14DV4:None:TRAJ48:TRAC:CAIRNFGNEKLTF:TGTGCAATTAGAAACTTTGGAAATGAGAAATTAACCTTT:835:1;HD02_clonotype1672_consensus_2:686:TRB:TRBV5-1:TRBD1:TRBJ2-5:TRBC2:CASSLGQGRWETQYF:TGCGCCAGCAGCTTGGGACAGGGACGTTGGGAGACCCAGTACTTC:7240:9	HD02_clonotype1672_consensus_1:835:1;HD02_clonotype1672_consensus_2:7240:9	CloneType_438	NoClonal
HD_HD02_CCTCAGTGTTACGGAG	HD02	CD4+ Naive	HD	NA	NA	NA	NON-TCR
HD_HD02_CCTCTGAAGGACACCA	HD02	CD4+ Naive	HD	NA	NA	NA	NON-TCR
HD_HD02_CCTCTGACAATCACAC	HD02	CD4+ Naive	HD	HD02_clonotype1681_consensus_1:695:TRB:TRBV20-1:TRBD2:TRBJ1-1:TRBC1:CSARVAGKTEAFF:TGCAGTGCTAGAGTGGCAGGGAAAACTGAAGCTTTCTTT:5580:7;HD02_clonotype1681_consensus_2:489:TRA:TRAV13-2:None:TRAJ9:TRAC:CAENTGGFKTIF:TGTGCAGAAAATACTGGAGGCTTCAAAACTATCTTT:965:1	HD02_clonotype1681_consensus_1:5580:7;HD02_clonotype1681_consensus_2:965:1	CloneType_439	NoClonal
HD_HD02_CCTCTGAGTAGCGTGA	HD02	CD4+ Naive	HD	NA	NA	NA	NON-TCR
HD_HD02_CCTCTGAGTGTAACGG	HD02	CD4+ Naive	HD	NA	NA	NA	NON-TCR
HD_HD02_CCTCTGAGTTCAACCA	HD02	CD4+ Naive	HD	HD02_clonotype1686_consensus_1:578:TRA:TRAV29DV5:None:TRAJ28:TRAC:CAASASGAGSYQLTF:TGTGCAGCAAGCGCGTCTGGGGCTGGGAGTTACCAACTCACTTTC:1921:3;HD02_clonotype1686_consensus_2:715:TRB:TRBV20-1:TRBD1:TRBJ2-3:TRBC2:CSARPGGSTDTQYF:TGCAGTGCTCGACCCGGTGGTAGCACAGATACGCAGTATTTT:9993:15;HD02_clonotype1686_consensus_3:517:TRA:TRAV20:None:TRAJ54:TRAC:CAVRPAAQGAQKLVF:TGTGCTGTGCGGCCCGCAGCTCAGGGAGCCCAGAAGCTGGTATTT:1856:…	HD02_clonotype1686_consensus_1:1921:3;HD02_clonotype1686_consensus_2:9993:15;HD02_clonotype1686_consensus_3:1856:2;HD02_clonotype1686_consensus_4:5840:9	CloneType_440	NoClonal
HD_HD02_CCTTACGAGATCACGG	HD02	CD4+ Naive	HD	NA	NA	NA	NON-TCR
HD_HD02_CCTTACGCAGCATGAG	HD02	CD4+ Naive	HD	HD02_clonotype1693_consensus_1:696:TRB:TRBV6-6:TRBD1:TRBJ1-2:TRBC1:CASSYSSPGVTYGYTF:TGTGCCAGCAGTTACTCGAGCCCAGGGGTGACCTATGGCTACACCTTC:7584:11;HD02_clonotype1693_consensus_2:544:TRA:TRAV12-2:None:TRAJ49:TRAC:CAVRDTGNQFYF:TGTGCCGTGAGGGACACCGGTAACCAGTTCTATTTT:4783:5	HD02_clonotype1693_consensus_1:7584:11;HD02_clonotype1693_consensus_2:4783:5	CloneType_441	NoClonal
HD_HD02_CCTTACGCATTTGCCC	HD02	CD4+ Naive	HD	HD02_clonotype1695_consensus_1:808:TRA:TRAV23DV6:None:TRAJ29:TRAC:CAASWGNTPLVF:TGTGCAGCAAGCTGGGGAAACACACCTCTTGTCTTT:1096:2;HD02_clonotype1695_consensus_2:737:TRB:TRBV12-3:None:TRBJ1-1:TRBC1:CASSSGVAEAFF:TGTGCCAGCAGTTCTGGGGTCGCTGAAGCTTTCTTT:13534:19	HD02_clonotype1695_consensus_1:1096:2;HD02_clonotype1695_consensus_2:13534:19	CloneType_442	NoClonal
HD_HD02_CCTTACGGTCGCGTGT	HD02	CD4+ Naive	HD	NA	NA	NA	NON-TCR
HD_HD02_CCTTCCCAGCCACGCT	HD02	CD4+ Naive	HD	HD02_clonotype1701_consensus_1:548:TRA:TRAV17:None:TRAJ48:TRAC:CATEDFGNEKLTF:TGTGCTACGGAAGACTTTGGAAATGAGAAATTAACCTTT:1836:2;HD02_clonotype1701_consensus_2:538:TRB:TRBV20-1:TRBD2:TRBJ2-5:TRBC2:CSAKTLAGGQETQYF:TGCAGTGCCAAAACCCTAGCGGGAGGGCAAGAGACCCAGTACTTC:3637:6	HD02_clonotype1701_consensus_1:1836:2;HD02_clonotype1701_consensus_2:3637:6	CloneType_443	NoClonal
HD_HD02_CCTTCCCAGGCAATTA	HD02	CD4+ Naive	HD	HD02_clonotype1702_consensus_1:658:TRB:TRBV7-3:TRBD2:TRBJ2-3:TRBC2:CASSLGTSGRQADTQYF:TGTGCCAGCAGCTTAGGGACTAGCGGGAGACAGGCAGATACGCAGTATTTT:3066:4;HD02_clonotype1702_consensus_2:577:TRA:TRAV14DV4:None:TRAJ26:TRAC:CAMREGPNYGQNFVF:TGTGCAATGAGAGAGGGCCCTAACTATGGTCAGAATTTTGTCTTT:1060:1	HD02_clonotype1702_consensus_1:3066:4;HD02_clonotype1702_consensus_2:1060:1	CloneType_444	NoClonal
HD_HD02_CCTTCCCCACAGATTC	HD02	CD4+ Naive	HD	HD02_clonotype1704_consensus_1:534:TRA:TRAV35:None:TRAJ34:TRAC:CAGQLVNTDKLIF:TGTGCTGGGCAGCTGGTTAACACCGACAAGCTCATCTTT:2011:2;HD02_clonotype1704_consensus_2:474:TRB:TRBV28:TRBD1:TRBJ1-1:TRBC1:CASSFGGGTEAFF:TGTGCCAGCAGTTTTGGGGGGGGCACTGAAGCTTTCTTT:1625:2	HD02_clonotype1704_consensus_1:2011:2;HD02_clonotype1704_consensus_2:1625:2	CloneType_445	NoClonal
HD_HD02_CCTTCCCCAGATCCAT	HD02	CD4+ Naive	HD	NA	NA	NA	NON-TCR
HD_HD02_CCTTCCCGTTCAGGCC	HD02	CD4+ Naive	HD	HD02_clonotype1708_consensus_1:560:TRA:TRAV16:None:TRAJ15:TRAC:CALKNQAGTALIF:TGTGCTCTTAAGAACCAGGCAGGAACTGCTCTGATCTTT:1424:2;HD02_clonotype1708_consensus_2:590:TRB:TRBV6-5:TRBD1:TRBJ1-1:TRBC1:CASSKSRGRPPIEAFF:TGTGCCAGCAGTAAGTCCAGGGGGCGCCCGCCGATTGAAGCTTTCTTT:2227:3	HD02_clonotype1708_consensus_1:1424:2;HD02_clonotype1708_consensus_2:2227:3	CloneType_446	NoClonal
HD_HD02_CCTTCCCTCCAAAGTC	HD02	CD4+ Naive	HD	HD02_clonotype1709_consensus_1:697:TRB:TRBV6-4:TRBD1:TRBJ2-7:TRBC2:CASSPRGQVWEEQYF:TGTGCCAGCTCTCCGAGAGGACAGGTCTGGGAAGAGCAGTACTTC:6371:8;HD02_clonotype1709_consensus_2:512:TRA:TRAV38-2DV8:None:TRAJ18:TRAC:CAYRSAGEYGGSTLGRLYF:TGTGCTTATAGGAGCGCGGGGGAATATGGAGGCTCAACCCTGGGGAGGCTATACTTT:887:1	HD02_clonotype1709_consensus_1:6371:8;HD02_clonotype1709_consensus_2:887:1	CloneType_447	NoClonal
HD_HD02_CCTTCCCTCCAGTAGT	HD02	CD4+ Naive	HD	HD02_clonotype1710_consensus_1:484:TRA:TRAV4:None:TRAJ33:TRAC:CIVGDDSNYQLIW:TGCATCGTGGGTGACGATAGCAACTATCAGTTAATCTGG:1223:1;HD02_clonotype1710_consensus_2:738:TRB:TRBV29-1:TRBD2:TRBJ2-1:TRBC2:CSVGGLAGTYNEQFF:TGCAGCGTTGGGGGACTAGCGGGTACCTACAATGAGCAGTTCTTC:8496:13	HD02_clonotype1710_consensus_1:1223:1;HD02_clonotype1710_consensus_2:8496:13	CloneType_448	NoClonal
HD_HD02_CCTTCGAGTCTCTTTA	HD02	CD4+ Naive	HD	HD02_clonotype1715_consensus_1:859:TRB:TRBV6-5:None:TRBJ2-7:TRBC2:CASPHPRVTSKNEQYF:TGTGCCAGCCCCCATCCAAGGGTTACCTCCAAAAACGAGCAGTACTTC:7303:12;HD02_clonotype1715_consensus_2:491:TRA:TRAV36DV7:None:TRAJ26:TRAC:CAARGGTYGQNFVF:TGTGCTGCCCGGGGAGGGACCTATGGTCAGAATTTTGTCTTT:930:1;HD02_clonotype1715_consensus_3:916:TRB:TRBV11-2:TRBD2:TRBJ2-4:TRBC2:CASSSFPQGGGRNIQYF:TGTGCCAGCAGCTCATTTCCACAGGGAGGAGGAAGAAACATTC…	HD02_clonotype1715_consensus_1:7303:12;HD02_clonotype1715_consensus_2:930:1;HD02_clonotype1715_consensus_3:7568:9;HD02_clonotype1715_consensus_4:7814:15	CloneType_449	NoClonal
HD_HD02_CCTTCGATCCGTAGTA	HD02	CD4+ Naive	HD	HD02_clonotype1718_consensus_1:486:TRA:TRAV13-1:None:TRAJ50:TRAC:CAASFSYDKVIF:TGTGCAGCAAGTTTCTCCTACGACAAGGTGATATTT:1169:1;HD02_clonotype1718_consensus_2:821:TRB:TRBV13:TRBD2:TRBJ2-1:TRBC1:CASSLGSGRSGNEQFF:TGTGCCAGCAGCTTAGGCTCAGGCAGGTCTGGCAATGAGCAGTTCTTC:19996:30	HD02_clonotype1718_consensus_1:1169:1;HD02_clonotype1718_consensus_2:19996:30	CloneType_450	NoClonal
HD_HD02_CCTTTCTAGAGTGACC	HD02	CD4+ Naive	HD	HD02_clonotype1720_consensus_1:680:TRB:TRBV10-3:TRBD1:TRBJ1-6:TRBC1:CAISESQGNSPLHF:TGTGCCATCAGTGAGTCACAGGGGAATTCACCCCTCCACTTT:5843:7;HD02_clonotype1720_consensus_2:639:TRA:TRAV29DV5:None:TRAJ13:TRAC:CAGTSGGYQKVTF:TGTGCAGGCACCTCTGGGGGTTACCAGAAAGTTACCTTT:3724:4	HD02_clonotype1720_consensus_1:5843:7;HD02_clonotype1720_consensus_2:3724:4	CloneType_451	NoClonal
HD_HD02_CCTTTCTCAATCAGAA	HD02	CD4+ Naive	HD	HD02_clonotype1723_consensus_1:738:TRB:TRBV9:TRBD1:TRBJ1-1:TRBC1:CASSISGGLMNTEAFF:TGTGCCAGCAGCATTTCAGGGGGACTGATGAACACTGAAGCTTTCTTT:5183:7;HD02_clonotype1723_consensus_2:528:TRA:TRAV35:None:TRAJ39:TRAC:CAGQKDNAGNMLTF:TGTGCTGGGCAGAAGGATAATGCAGGCAACATGCTCACCTTT:965:2	HD02_clonotype1723_consensus_1:5183:7;HD02_clonotype1723_consensus_2:965:2	CloneType_452	NoClonal
HD_HD02_CCTTTCTTCTACTATC	HD02	CD4+ Naive	HD	HD02_clonotype1728_consensus_1:685:TRA:TRAV3:None:TRAJ9:TRAC:CAVSVQNTGGFKTIF:TGTGCTGTGAGTGTCCAAAATACTGGAGGCTTCAAAACTATCTTT:1032:3;HD02_clonotype1728_consensus_2:696:TRB:TRBV7-9:None:TRBJ2-5:TRBC2:CASSLAGQETQYF:TGTGCCAGCAGTCTAGCGGGGCAAGAGACCCAGTACTTC:6794:9	HD02_clonotype1728_consensus_1:1032:3;HD02_clonotype1728_consensus_2:6794:9	CloneType_453	NoClonal
HD_HD02_CGAACATCAACGATCT	HD02	CD4+ Naive	HD	HD02_clonotype1730_consensus_1:700:TRB:TRBV6-1:None:TRBJ1-5:TRBC1:CASSEADNQPQHF:TGTGCCAGCAGTGAAGCGGATAATCAGCCCCAGCATTTT:1335:3;HD02_clonotype1730_consensus_2:479:TRA:TRAV21:None:TRAJ7:TRAC:CAVASWEQQTRF:TGTGCTGTCGCCTCATGGGAACAACAGACTCGCTTT:898:2	HD02_clonotype1730_consensus_1:1335:3;HD02_clonotype1730_consensus_2:898:2	CloneType_454	NoClonal
HD_HD02_CGAACATGTAGAGTGC	HD02	CD4+ Naive	HD	HD02_clonotype1733_consensus_1:692:TRB:TRBV3-1:None:TRBJ1-2:TRBC1:CASSPPGVGYGYTF:TGTGCCAGCAGCCCGCCTGGGGTTGGGTATGGCTACACCTTC:2348:3;HD02_clonotype1733_consensus_2:492:TRA:TRAV20:None:TRAJ40:TRAC:CAVHASGTYKYIF:TGTGCTGTGCACGCCTCAGGAACCTACAAATACATCTTT:2308:4	HD02_clonotype1733_consensus_1:2348:3;HD02_clonotype1733_consensus_2:2308:4	CloneType_455	NoClonal
HD_HD02_CGAACATGTTAGGGTG	HD02	CD4+ Naive	HD	HD02_clonotype1735_consensus_1:484:TRA:TRAV12-3:None:TRAJ49:TRAC:CAMSVTGNQFYF:TGTGCAATGAGCGTCACCGGTAACCAGTTCTATTTT:891:1;HD02_clonotype1735_consensus_2:703:TRB:TRBV20-1:TRBD1:TRBJ1-3:TRBC1:CSARERTLGNTIYF:TGCAGTGCTAGAGAGAGGACATTGGGAAACACCATATATTTT:3199:4	HD02_clonotype1735_consensus_1:891:1;HD02_clonotype1735_consensus_2:3199:4	CloneType_456	NoClonal
HD_HD02_CGAACATTCACCGTAA	HD02	CD4+ Naive	HD	HD02_clonotype1737_consensus_1:684:TRB:TRBV6-3:TRBD1:TRBJ1-2:TRBC1:CASRTPTGKGGYTF:TGTGCCAGCAGAACCCCAACAGGGAAAGGGGGCTACACCTTC:3546:4;HD02_clonotype1737_consensus_2:615:TRA:TRAV26-1:None:TRAJ13:TRAC:CIVVRSGGYQKVTF:TGCATCGTCGTAAGATCTGGGGGTTACCAGAAAGTTACCTTT:3481:4	HD02_clonotype1737_consensus_1:3546:4;HD02_clonotype1737_consensus_2:3481:4	CloneType_457	NoClonal
HD_HD02_CGAATGTAGATCCTGT	HD02	CD4+ Naive	HD	HD02_clonotype1739_consensus_1:566:TRA:TRAV22:None:TRAJ5:TRAC:CAVRKLGRALTF:TGTGCTGTGAGGAAGTTGGGGAGAGCACTTACTTTT:5255:6;HD02_clonotype1739_consensus_2:675:TRB:TRBV5-1:None:TRBJ1-1:TRBC1:CASSLISHNSEAFF:TGCGCCAGCAGCTTGATTTCCCACAACTCTGAAGCTTTCTTT:3572:5	HD02_clonotype1739_consensus_1:5255:6;HD02_clonotype1739_consensus_2:3572:5	CloneType_458	NoClonal
HD_HD02_CGAATGTCAACTGGCC	HD02	CD4+ Naive	HD	HD02_clonotype1740_consensus_1:550:TRB:TRBV5-1:TRBD1:TRBJ2-7:TRBC2:CASSLEGGYSYEQYF:TGCGCCAGCAGCTTGGAAGGGGGCTACTCCTACGAGCAGTACTTC:9250:12;HD02_clonotype1740_consensus_2:687:TRA:TRAV3:None:TRAJ37:TRAC:CAVRDGSRNTGKLIF:TGTGCTGTGAGAGACGGGTCACGCAACACAGGCAAACTAATCTTT:6817:9	HD02_clonotype1740_consensus_1:9250:12;HD02_clonotype1740_consensus_2:6817:9	CloneType_459	NoClonal
HD_HD02_CGAATGTCATACCATG	HD02	CD4+ Naive	HD	HD02_clonotype1741_consensus_1:742:TRB:TRBV18:None:TRBJ2-5:TRBC2:CASSPGSQETQYF:TGTGCCAGCTCACCGGGAAGCCAAGAGACCCAGTACTTC:9363:12;HD02_clonotype1741_consensus_2:584:TRA:TRAV26-1:None:TRAJ58:TRAC:CIVRVGGETSGSRLTF:TGCATCGTCAGAGTCGGAGGTGAAACCAGTGGCTCTAGGTTGACCTTT:2710:4	HD02_clonotype1741_consensus_1:9363:12;HD02_clonotype1741_consensus_2:2710:4	CloneType_460	NoClonal
HD_HD02_CGAATGTGTTCCATGA	HD02	CD4+ Naive	HD	NA	NA	NA	NON-TCR
HD_HD02_CGACCTTCAATAGCGG	HD02	CD4+ Naive	HD	HD02_clonotype1750_consensus_1:721:TRB:TRBV20-1:TRBD2:TRBJ2-1:TRBC2:CSARGYRLAGTGNEQFF:TGCAGTGCTAGAGGGTATAGACTAGCGGGAACAGGCAATGAGCAGTTCTTC:8219:12;HD02_clonotype1750_consensus_2:552:TRA:TRAV21:None:TRAJ31:TRAC:CAVKRNNNARLMF:TGTGCTGTGAAGAGGAATAACAATGCCAGACTCATGTTT:6744:7	HD02_clonotype1750_consensus_1:8219:12;HD02_clonotype1750_consensus_2:6744:7	CloneType_461	NoClonal
HD_HD02_CGACCTTCACGGCTAC	HD02	CD4+ Naive	HD	NA	NA	NA	NON-TCR
HD_HD02_CGACCTTCACTGAAGG	HD02	CD4+ Naive	HD	HD02_clonotype1751_consensus_1:612:TRA:TRAV13-2:None:TRAJ20:TRAC:CAENINDYKLSF:TGTGCAGAGAATATAAACGACTACAAGCTCAGCTTT:2014:2;HD02_clonotype1751_consensus_2:588:TRB:TRBV6-3:TRBD1:TRBJ2-7:TRBC2:CASTREGQASNEQYF:TGTGCCAGCACCCGTGAGGGACAGGCGAGCAACGAGCAGTACTTC:5373:7	HD02_clonotype1751_consensus_1:2014:2;HD02_clonotype1751_consensus_2:5373:7	CloneType_462	NoClonal
HD_HD02_CGACCTTGTCACCCAG	HD02	CD4+ Naive	HD	HD02_clonotype1752_consensus_1:533:TRA:TRAV13-2:None:TRAJ29:TRAC:CAEISGNTPLVF:TGTGCAGAGATTTCAGGAAACACACCTCTTGTCTTT:1750:2;HD02_clonotype1752_consensus_2:560:TRB:TRBV5-1:None:TRBJ2-5:TRBC2:CASSPRGETQYF:TGCGCCAGCAGCCCCCGCGGAGAGACCCAGTACTTC:7066:11	HD02_clonotype1752_consensus_1:1750:2;HD02_clonotype1752_consensus_2:7066:11	CloneType_463	NoClonal
HD_HD02_CGACTTCAGTACGCGA	HD02	CD4+ Naive	HD	HD02_clonotype1755_consensus_1:641:TRA:TRAV16:None:TRAJ29:TRAC:CALSGRDTPLVF:TGTGCTCTAAGTGGCCGGGACACACCTCTTGTCTTT:7181:7;HD02_clonotype1755_consensus_2:870:TRB:TRBV19:None:TRBJ2-6:TRBC2:CASSIDLPAARGANVLTF:TGTGCCAGTAGTATAGATCTACCCGCAGCCCGCGGGGCCAACGTCCTGACTTTC:2719:4	HD02_clonotype1755_consensus_1:7181:7;HD02_clonotype1755_consensus_2:2719:4	CloneType_464	NoClonal
HD_HD02_CGACTTCGTAGCGTGA	HD02	CD4+ Naive	HD	HD02_clonotype1759_consensus_1:534:TRB:TRBV7-9:TRBD1:TRBJ1-2:TRBC1:CASKRTGGLLNYGYTF:TGTGCCAGCAAACGGACAGGGGGCCTTCTTAACTATGGCTACACCTTC:2605:5;HD02_clonotype1759_consensus_2:570:TRA:TRAV26-1:None:TRAJ35:TRAC:CIVRGKSI:TGCATCGTCAGAGGCAAATCGATA:2759:3;HD02_clonotype1759_consensus_3:652:TRA:TRAV8-6:None:TRAJ57:TRAC:CAVSPPQGGSEKLVF:TGTGCTGTGAGTCCCCCCCAGGGCGGATCTGAAAAGCTGGTCTTT:5857:7	HD02_clonotype1759_consensus_1:2605:5;HD02_clonotype1759_consensus_2:2759:3;HD02_clonotype1759_consensus_3:5857:7	CloneType_465	NoClonal
HD_HD02_CGACTTCGTGCCTGTG	HD02	CD4+ Naive	HD	HD02_clonotype1760_consensus_1:680:TRB:TRBV5-1:TRBD1:TRBJ1-3:TRBC1:CASSNGDRLGNTIYF:TGCGCCAGCAGCAATGGGGACAGGCTCGGAAACACCATATATTTT:3594:5;HD02_clonotype1760_consensus_2:482:TRA:TRAV34:None:TRAJ10:TRAC:CGADIEGRVTGGGNKLTF:TGTGGAGCAGACATTGAAGGGAGGGTCACGGGAGGAGGAAACAAACTCACCTTT:1120:1	HD02_clonotype1760_consensus_1:3594:5;HD02_clonotype1760_consensus_2:1120:1	CloneType_466	NoClonal
HD_HD02_CGAGAAGAGAGCTTCT	HD02	CD4+ Naive	HD	NA	NA	NA	NON-TCR
HD_HD02_CGAGAAGAGTTCCACA	HD02	CD4+ Naive	HD	HD02_clonotype1764_consensus_1:511:TRB:TRBV6-6:TRBD1:TRBJ2-3:TRBC2:CASSSTGADTQYF:TGTGCCAGCAGTTCTACAGGAGCAGATACGCAGTATTTT:8765:13;HD02_clonotype1764_consensus_2:669:TRA:TRAV8-3:None:TRAJ13:TRAC:CAASGGYQKVTF:TGTGCTGCTTCTGGGGGTTACCAGAAAGTTACCTTT:609:1	HD02_clonotype1764_consensus_1:8765:13;HD02_clonotype1764_consensus_2:609:1	CloneType_467	NoClonal
HD_HD02_CGAGAAGCACGAGAGT	HD02	CD4+ Naive	HD	HD02_clonotype1765_consensus_1:517:TRB:TRBV27:TRBD2:TRBJ2-1:TRBC2:CASSPNPGLRNEQFF:TGTGCCAGCAGTCCTAATCCCGGACTAAGGAATGAGCAGTTCTTC:4187:7;HD02_clonotype1765_consensus_2:719:TRA:TRAV8-6:None:TRAJ42:TRAC:CAVIRYGGSQGNLIF:TGTGCTGTGATCCGCTATGGAGGAAGCCAAGGAAATCTCATCTTT:1041:2	HD02_clonotype1765_consensus_1:4187:7;HD02_clonotype1765_consensus_2:1041:2	CloneType_468	NoClonal
HD_HD02_CGAGAAGCAGCTCGAC	HD02	CD4+ Naive	HD	HD02_clonotype1766_consensus_1:693:TRA:TRAV8-2:None:TRAJ47:TRAC:CVVSVREYGNKLVF:TGTGTTGTGAGTGTGAGGGAATATGGAAACAAGCTGGTCTTT:2954:4;HD02_clonotype1766_consensus_2:614:TRB:TRBV2:TRBD2:TRBJ2-1:TRBC2:CASTLSGGAREQFF:TGTGCCAGCACTCTGAGCGGGGGGGCCAGGGAGCAGTTCTTC:8550:11	HD02_clonotype1766_consensus_1:2954:4;HD02_clonotype1766_consensus_2:8550:11	CloneType_469	NoClonal
HD_HD02_CGAGAAGGTCTACCTC	HD02	CD4+ Naive	HD	HD02_clonotype1767_consensus_1:552:TRA:TRAV25:None:TRAJ44:TRAC:CAGYTGTASKLTF:TGTGCAGGATATACCGGCACTGCCAGTAAACTCACCTTT:901:1;HD02_clonotype1767_consensus_2:559:TRB:TRBV6-5:TRBD1:TRBJ1-2:TRBC1:CASSYSTRGYGYTF:TGTGCCAGCAGTTACTCGACCAGGGGCTATGGCTACACCTTC:6283:8	HD02_clonotype1767_consensus_1:901:1;HD02_clonotype1767_consensus_2:6283:8	CloneType_470	NoClonal
HD_HD02_CGAGAAGTCCACGAAT	HD02	CD4+ Naive	HD	NA	NA	NA	NON-TCR
HD_HD02_CGAGAAGTCTATGTGG	HD02	CD4+ Naive	HD	HD02_clonotype1771_consensus_1:761:TRB:TRBV19:TRBD1:TRBJ2-3:TRBC2:CASSPRGADTQYF:TGTGCCAGTAGTCCCAGGGGAGCAGATACGCAGTATTTT:7410:11;HD02_clonotype1771_consensus_2:731:TRA:TRAV8-3:None:TRAJ47:TRAC:CAVGAFEYGNKLVF:TGTGCTGTGGGTGCTTTCGAATATGGAAACAAGCTGGTCTTT:2827:4	HD02_clonotype1771_consensus_1:7410:11;HD02_clonotype1771_consensus_2:2827:4	CloneType_471	NoClonal
HD_HD02_CGAGCACAGCACCGCT	HD02	CD4+ Naive	HD	NA	NA	NA	NON-TCR
HD_HD02_CGAGCACTCTCCAACC	HD02	CD4+ Naive	HD	HD02_clonotype1775_consensus_1:602:TRB:TRBV6-1:TRBD2:TRBJ2-7:TRBC2:CGSGSFSYEQYF:TGTGGTAGCGGATCATTCTCCTACGAGCAGTACTTC:3141:5;HD02_clonotype1775_consensus_2:513:TRA:TRAV1-1:None:TRAJ29:TRAC:CAVSGRSGNTPLVF:TGCGCTGTGAGTGGCCGGTCAGGAAACACACCTCTTGTCTTT:1692:2	HD02_clonotype1775_consensus_1:3141:5;HD02_clonotype1775_consensus_2:1692:2	CloneType_472	NoClonal
HD_HD02_CGAGCCAAGCATGGCA	HD02	CD4+ Naive	HD	NA	NA	NA	NON-TCR
HD_HD02_CGAGCCAAGGGTGTGT	HD02	CD4+ Naive	HD	HD02_clonotype1776_consensus_1:681:TRA:TRAV8-3:None:TRAJ24:TRAC:CAVVLTTDSWGKLQF:TGTGCTGTGGTCCTGACAACTGACAGCTGGGGGAAATTGCAGTTT:2081:3;HD02_clonotype1776_consensus_2:687:TRB:TRBV2:TRBD1:TRBJ2-5:TRBC2:CASTGGLQETQYF:TGTGCCAGCACGGGGGGCCTCCAAGAGACCCAGTACTTC:6884:10	HD02_clonotype1776_consensus_1:2081:3;HD02_clonotype1776_consensus_2:6884:10	CloneType_473	NoClonal
HD_HD02_CGAGCCACAGCTGTGC	HD02	CD4+ Naive	HD	HD02_clonotype1778_consensus_1:624:TRA:TRAV14DV4:None:TRAJ48:TRAC:CAMREHSFGNEKLTF:TGTGCAATGAGAGAGCATAGCTTTGGAAATGAGAAATTAACCTTT:1926:3;HD02_clonotype1778_consensus_2:923:TRB:TRBV28:TRBD1:TRBJ1-2:TRBC1:CASSKGDGYTF:TGTGCCAGCAGCAAAGGGGATGGCTACACCTTC:2589:4	HD02_clonotype1778_consensus_1:1926:3;HD02_clonotype1778_consensus_2:2589:4	CloneType_474	NoClonal
HD_HD02_CGAGCCAGTTCTGGTA	HD02	CD4+ Naive	HD	HD02_clonotype1780_consensus_1:553:TRB:TRBV20-1:TRBD1:TRBJ1-5:TRBC1:CSARATGNLGDQPQHF:TGCAGTGCTAGGGCGACAGGGAACCTCGGGGATCAGCCCCAGCATTTT:10582:14;HD02_clonotype1780_consensus_2:643:TRA:TRAV8-2:None:TRAJ31:TRAC:CVVSDWNNNARLMF:TGTGTTGTGAGTGATTGGAATAACAATGCCAGACTCATGTTT:1545:3	HD02_clonotype1780_consensus_1:10582:14;HD02_clonotype1780_consensus_2:1545:3	CloneType_475	NoClonal
HD_HD02_CGAGCCATCACATGCA	HD02	CD4+ Naive	HD	NA	NA	NA	NON-TCR
HD_HD02_CGATCGGAGACTTGAA	HD02	CD4+ Naive	HD	HD02_clonotype1782_consensus_1:660:TRB:TRBV4-2:TRBD1:TRBJ1-6:TRBC1:CASSQVVGAGNSPLHF:TGTGCCAGCAGCCAAGTCGTGGGGGCTGGAAATTCACCCCTCCACTTT:1028:2;HD02_clonotype1782_consensus_2:572:TRA:TRAV25:None:TRAJ52:TRAC:CAGTGGTSYGKLTF:TGTGCAGGGACTGGTGGTACTAGCTATGGAAAGCTGACATTT:1728:3	HD02_clonotype1782_consensus_1:1028:2;HD02_clonotype1782_consensus_2:1728:3	CloneType_476	NoClonal
HD_HD02_CGATCGGAGGCTACGA	HD02	CD4+ Naive	HD	NA	NA	NA	NON-TCR
HD_HD02_CGATCGGGTAGGGTAC	HD02	CD4+ Naive	HD	HD02_clonotype1788_consensus_1:691:TRB:TRBV20-1:None:TRBJ1-3:TRBC1:CSASRGDTIYF:TGCAGTGCTAGCAGGGGAGACACCATATATTTT:4636:5;HD02_clonotype1788_consensus_2:529:TRA:TRAV17:None:TRAJ13:TRAC:CATIGYQKVTF:TGTGCTACGATAGGTTACCAGAAAGTTACCTTT:1819:2	HD02_clonotype1788_consensus_1:4636:5;HD02_clonotype1788_consensus_2:1819:2	CloneType_477	NoClonal
HD_HD02_CGATCGGGTGTGGCTC	HD02	CD4+ Naive	HD	HD02_clonotype1789_consensus_1:597:TRA:TRAV9-2:None:TRAJ39:TRAC:CALSDLSNNAGNMLTF:TGTGCTCTGAGTGATCTCTCAAATAATGCAGGCAACATGCTCACCTTT:1408:2;HD02_clonotype1789_consensus_2:719:TRB:TRBV6-6:TRBD2:TRBJ1-5:TRBC1:CASSPRGGQSNQPQHF:TGTGCCAGCAGCCCCCGGGGTGGGCAGAGCAATCAGCCCCAGCATTTT:9408:13	HD02_clonotype1789_consensus_1:1408:2;HD02_clonotype1789_consensus_2:9408:13	CloneType_478	NoClonal
HD_HD02_CGATCGGTCGACGGAA	HD02	CD4+ Naive	HD	HD02_clonotype1791_consensus_1:522:TRA:TRAV23DV6:None:TRAJ26:TRAC:CAASYGQNFVF:TGTGCAGCAAGTTATGGTCAGAATTTTGTCTTT:1351:2;HD02_clonotype1791_consensus_2:667:TRB:TRBV15:None:TRBJ2-7:TRBC1:CATSFGPSSYEQYF:TGTGCCACCAGCTTCGGTCCAAGCTCCTACGAGCAGTACTTC:3459:5	HD02_clonotype1791_consensus_1:1351:2;HD02_clonotype1791_consensus_2:3459:5	CloneType_479	NoClonal
HD_HD02_CGATGGCAGACTAAGT	HD02	CD4+ Naive	HD	HD02_clonotype1793_consensus_1:571:TRA:TRAV25:None:TRAJ44:TRAC:CAGRNTGTASKLTF:TGTGCAGGGAGAAATACCGGCACTGCCAGTAAACTCACCTTT:2155:3;HD02_clonotype1793_consensus_2:729:TRB:TRBV19:TRBD2:TRBJ2-7:TRBC2:CASSIQRGRSYEQYF:TGTGCCAGTAGTATTCAAAGAGGGCGCTCCTACGAGCAGTACTTC:3538:6	HD02_clonotype1793_consensus_1:2155:3;HD02_clonotype1793_consensus_2:3538:6	CloneType_480	NoClonal
HD_HD02_CGATGGCAGATAGTCA	HD02	CD4+ Naive	HD	HD02_clonotype1794_consensus_1:506:TRA:TRAV38-2DV8:None:TRAJ42:TRAC:CAYLAYGGSQGNLIF:TGTGCTTACTTGGCGTATGGAGGAAGCCAAGGAAATCTCATCTTT:4593:5;HD02_clonotype1794_consensus_2:696:TRB:TRBV20-1:None:TRBJ2-3:TRBC2:CSARPGPDTQYF:TGCAGTGCTAGACCTGGTCCAGATACGCAGTATTTT:11512:16	HD02_clonotype1794_consensus_1:4593:5;HD02_clonotype1794_consensus_2:11512:16	CloneType_481	NoClonal
HD_HD02_CGATGGCCAGAGCCAA	HD02	CD4+ Naive	HD	HD02_clonotype1795_consensus_1:567:TRB:TRBV4-2:TRBD2:TRBJ2-2:TRBC2:CASSPPGLAGVSGELFF:TGTGCCAGCAGCCCACCGGGACTAGCGGGAGTATCCGGGGAGCTGTTTTTT:8820:11;HD02_clonotype1795_consensus_2:480:TRA:TRAV10:None:TRAJ47:TRAC:CVVSARGNKLVF:TGTGTGGTGAGCGCGCGAGGAAACAAGCTGGTCTTT:1103:1	HD02_clonotype1795_consensus_1:8820:11;HD02_clonotype1795_consensus_2:1103:1	CloneType_482	NoClonal
HD_HD02_CGATGGCTCCACGCAG	HD02	CD4+ Naive	HD	HD02_clonotype1799_consensus_1:519:TRA:TRAV1-1:None:TRAJ34:TRAC:CADLGNTDKLIF:TGCGCTGACCTAGGGAACACCGACAAGCTCATCTTT:2664:3;HD02_clonotype1799_consensus_2:476:TRA:TRAV2:None:TRAJ40:TRAC:CAVGTSGTYKYIF:TGTGCTGTGGGAACCTCAGGAACCTACAAATACATCTTT:3732:5;HD02_clonotype1799_consensus_3:688:TRB:TRBV7-2:TRBD2:TRBJ2-3:TRBC2:CATSELAGTDTQYF:TGTGCCACCTCAGAGCTAGCGGGAACAGATACGCAGTATTTT:13539:17	HD02_clonotype1799_consensus_1:2664:3;HD02_clonotype1799_consensus_2:3732:5;HD02_clonotype1799_consensus_3:13539:17	CloneType_483	NoClonal
HD_HD02_CGATGGCTCCTTGACC	HD02	CD4+ Naive	HD	HD02_clonotype1801_consensus_1:532:TRA:TRAV13-1:None:TRAJ54:TRAC:CAARGYQGAQKLVF:TGTGCAGCCCGGGGGTATCAGGGAGCCCAGAAGCTGGTATTT:4004:4;HD02_clonotype1801_consensus_2:1165:TRB:TRBV6-1:None:TRBJ2-1:TRBC2:CASSDGAQINEQFF:TGTGCCAGCAGTGATGGCGCCCAGATCAATGAGCAGTTCTTC:6054:8	HD02_clonotype1801_consensus_1:4004:4;HD02_clonotype1801_consensus_2:6054:8	CloneType_484	NoClonal
HD_HD02_CGATGTAAGAAGGGTA	HD02	CD4+ Naive	HD	HD02_clonotype1803_consensus_1:522:TRA:TRAV41:None:TRAJ28:TRAC:CAAVHSGAGSYQLTF:TGTGCTGCCGTCCACTCTGGGGCTGGGAGTTACCAACTCACTTTC:4828:5;HD02_clonotype1803_consensus_2:710:TRB:TRBV5-4:TRBD1:TRBJ2-5:TRBC2:CASSFERSGKTQYF:TGTGCCAGCAGCTTTGAGAGGTCAGGGAAGACCCAGTACTTC:9025:13	HD02_clonotype1803_consensus_1:4828:5;HD02_clonotype1803_consensus_2:9025:13	CloneType_485	NoClonal
HD_HD02_CGATGTAAGTGGGCTA	HD02	CD4+ Naive	HD	HD02_clonotype1804_consensus_1:677:TRA:TRAV8-3:None:TRAJ43:TRAC:CAVGNNNDMRF:TGTGCTGTGGGCAATAACAATGACATGCGCTTT:644:1;HD02_clonotype1804_consensus_2:723:TRB:TRBV4-3:TRBD2:TRBJ2-7:TRBC2:CASSQVLAGVREQYF:TGCGCCAGCAGCCAAGTACTAGCGGGAGTTCGGGAGCAGTACTTC:1738:2	HD02_clonotype1804_consensus_1:644:1;HD02_clonotype1804_consensus_2:1738:2	CloneType_486	NoClonal
HD_HD02_CGATGTACAGTGGAGT	HD02	CD4+ Naive	HD	HD02_clonotype1806_consensus_1:567:TRA:TRAV39:None:TRAJ32:TRAC:CAVWDGGATNKLIF:TGTGCCGTGTGGGATGGTGGTGCTACAAACAAGCTCATCTTT:597:2;HD02_clonotype1806_consensus_2:606:TRB:TRBV30:TRBD2:TRBJ2-3:TRBC2:CAWSREGTGAWTSGRPDTQYF:TGTGCCTGGAGTAGGGAGGGGACAGGGGCTTGGACTAGCGGGAGACCAGATACGCAGTATTTT:2396:3	HD02_clonotype1806_consensus_1:597:2;HD02_clonotype1806_consensus_2:2396:3	CloneType_487	NoClonal
HD_HD02_CGATGTATCAAACAAG	HD02	CD4+ Naive	HD	HD02_clonotype1808_consensus_1:740:TRB:TRBV7-9:TRBD1:TRBJ1-5:TRBC1:CASSLGTGVSNQPQHF:TGTGCCAGCAGCCTCGGGACAGGGGTTAGCAATCAGCCCCAGCATTTT:5534:8;HD02_clonotype1808_consensus_2:511:TRA:TRAV36DV7:None:TRAJ21:TRAC:CAVEKDNTGDNFNKFYF:TGTGCTGTGGAGAAAGATAATACGGGAGACAACTTCAACAAATTTTACTTT:2008:2	HD02_clonotype1808_consensus_1:5534:8;HD02_clonotype1808_consensus_2:2008:2	CloneType_488	NoClonal
HD_HD02_CGATTGAAGGTAAACT	HD02	CD4+ Naive	HD	HD02_clonotype1809_consensus_1:554:TRA:TRAV16:None:TRAJ39:TRAC:CALSGQNAGNMLTF:TGTGCTCTAAGTGGCCAAAATGCAGGCAACATGCTCACCTTT:1878:2;HD02_clonotype1809_consensus_2:566:TRB:TRBV6-5:TRBD1:TRBJ2-7:TRBC2:CASSWTGGRNEQYF:TGTGCCAGCAGTTGGACAGGGGGCAGGAACGAGCAGTACTTC:8067:12	HD02_clonotype1809_consensus_1:1878:2;HD02_clonotype1809_consensus_2:8067:12	CloneType_489	NoClonal
HD_HD02_CGATTGACAGGCAGTA	HD02	CD4+ Naive	HD	HD02_clonotype1812_consensus_1:713:TRA:TRAV23DV6:None:TRAJ37:TRAC:CAASMVGVTGKLIF:TGTGCAGCAAGCATGGTGGGGGTCACAGGCAAACTAATCTTT:2571:3;HD02_clonotype1812_consensus_2:587:TRA:TRAV9-2:None:TRAJ56:TRAC:CALSKGANSKLTF:TGTGCTCTGAGTAAAGGAGCCAATAGTAAGCTGACATTT:4881:4;HD02_clonotype1812_consensus_3:822:TRB:TRBV9:TRBD2:TRBJ2-1:TRBC2:CASSRLENEQFF:TGTGCCAGCAGCCGACTAGAGAATGAGCAGTTCTTC:4445:5;HD02_clonotype1812_co…	HD02_clonotype1812_consensus_1:2571:3;HD02_clonotype1812_consensus_2:4881:4;HD02_clonotype1812_consensus_3:4445:5;HD02_clonotype1812_consensus_4:7558:10;HD02_clonotype1812_consensus_5:9445:11	CloneType_490	NoClonal
HD_HD02_CGATTGATCACGATGT	HD02	CD4+ Naive	HD	HD02_clonotype1814_consensus_1:574:TRA:TRAV13-2:None:TRAJ42:TRAC:CAEGGSQGNLIF:TGTGCAGAAGGAGGAAGCCAAGGAAATCTCATCTTT:2194:3;HD02_clonotype1814_consensus_2:541:TRB:TRBV5-1:TRBD1:TRBJ2-1:TRBC2:CASSQDSLFREQFF:TGCGCCAGCAGTCAAGACAGTTTATTCAGGGAGCAGTTCTTC:10191:14	HD02_clonotype1814_consensus_1:2194:3;HD02_clonotype1814_consensus_2:10191:14	CloneType_491	NoClonal
HD_HD02_CGATTGATCCTCAACC	HD02	CD4+ Naive	HD	HD02_clonotype1816_consensus_1:520:TRA:TRAV13-2:None:TRAJ33:TRAC:CAENGGNYQLIW:TGTGCAGAGAATGGAGGCAACTATCAGTTAATCTGG:2278:2;HD02_clonotype1816_consensus_2:508:TRB:TRBV3-1:TRBD1:TRBJ2-1:TRBC2:CASGGKYNEQFF:TGTGCCAGCGGGGGCAAGTACAATGAGCAGTTCTTC:2011:3	HD02_clonotype1816_consensus_1:2278:2;HD02_clonotype1816_consensus_2:2011:3	CloneType_492	NoClonal
HD_HD02_CGCCAAGAGAGTCTGG	HD02	CD4+ Naive	HD	HD02_clonotype1818_consensus_1:576:TRA:TRAV29DV5:None:TRAJ48:TRAC:CAASEVGGNEKLTF:TGTGCAGCAAGCGAGGTAGGGGGAAATGAGAAATTAACCTTT:1564:2;HD02_clonotype1818_consensus_2:677:TRB:TRBV2:TRBD2:TRBJ2-7:TRBC2:CASMGGLVEQYF:TGTGCCAGCATGGGCGGACTGGTAGAGCAGTACTTC:4555:7	HD02_clonotype1818_consensus_1:1564:2;HD02_clonotype1818_consensus_2:4555:7	CloneType_493	NoClonal
HD_HD02_CGCCAAGCAGCAGTTT	HD02	CD4+ Naive	HD	NA	NA	NA	NON-TCR
HD_HD02_CGCCAAGCATCTACGA	HD02	CD4+ Naive	HD	HD02_clonotype1821_consensus_1:632:TRA:TRAV26-1:None:TRAJ37:TRAC:CIVRVGSSNTGKLIF:TGCATCGTCAGAGTCGGCTCTAGCAACACAGGCAAACTAATCTTT:3718:4;HD02_clonotype1821_consensus_2:500:TRB:TRBV4-3:TRBD2:TRBJ2-2:TRBC2:CASSPLAGTGELFF:TGCGCCAGCAGCCCATTAGCGGGGACCGGGGAGCTGTTTTTT:929:1	HD02_clonotype1821_consensus_1:3718:4;HD02_clonotype1821_consensus_2:929:1	CloneType_494	NoClonal
HD_HD02_CGCCAAGGTTTGACAC	HD02	CD4+ Naive	HD	NA	NA	NA	NON-TCR
HD_HD02_CGCCAAGTCAAACAAG	HD02	CD4+ Naive	HD	HD02_clonotype1824_consensus_1:504:TRA:TRAV24:None:TRAJ45:TRAC:CAFKFRSGGGADGLTF:TGTGCCTTTAAATTTAGGTCAGGAGGAGGTGCTGACGGACTCACCTTT:1571:2;HD02_clonotype1824_consensus_2:610:TRB:TRBV29-1:None:TRBJ1-2:TRBC1:CSVGLRLNMDYGYTF:TGCAGCGTTGGGCTTCGACTCAATATGGACTATGGCTACACCTTC:3811:5	HD02_clonotype1824_consensus_1:1571:2;HD02_clonotype1824_consensus_2:3811:5	CloneType_495	NoClonal
HD_HD02_CGCGGTACACATTAGC	HD02	CD4+ Naive	HD	HD02_clonotype1829_consensus_1:711:TRB:TRBV20-1:TRBD1:TRBJ1-6:TRBC1:CSARQGNSPLHF:TGCAGTGCTAGACAGGGAAATTCACCCCTCCACTTT:7097:10;HD02_clonotype1829_consensus_2:574:TRA:TRAV26-1:None:TRAJ56:TRAC:CIAPTGANSKLTF:TGCATCGCCCCCACTGGAGCCAATAGTAAGCTGACATTT:2138:3	HD02_clonotype1829_consensus_1:7097:10;HD02_clonotype1829_consensus_2:2138:3	CloneType_496	NoClonal
HD_HD02_CGCGGTACAGGCAGTA	HD02	CD4+ Naive	HD	HD02_clonotype1830_consensus_1:559:TRB:TRBV2:TRBD2:TRBJ2-7:TRBC2:CASRSGEWTYEQYF:TGTGCCAGCAGGTCCGGGGAGTGGACCTACGAGCAGTACTTC:7070:9;HD02_clonotype1830_consensus_2:669:TRA:TRAV3:None:TRAJ15:TRAC:CAVREGQAGTALIF:TGTGCTGTGAGAGAGGGGCAGGCAGGAACTGCTCTGATCTTT:3230:4	HD02_clonotype1830_consensus_1:7070:9;HD02_clonotype1830_consensus_2:3230:4	CloneType_497	NoClonal
HD_HD02_CGCGGTAGTCGAAAGC	HD02	CD4+ Naive	HD	HD02_clonotype1832_consensus_1:546:TRB:TRBV12-4:TRBD1:TRBJ1-2:TRBC1:CASSLRGGYTF:TGTGCCAGCAGTCTCAGGGGCGGCTACACCTTC:4525:5;HD02_clonotype1832_consensus_2:558:TRA:TRAV21:None:TRAJ38:TRAC:CAVLNAGNNRKLIW:TGTGCTGTCCTTAATGCTGGCAACAACCGTAAGCTGATTTGG:7571:7	HD02_clonotype1832_consensus_1:4525:5;HD02_clonotype1832_consensus_2:7571:7	CloneType_498	NoClonal
HD_HD02_CGCGGTATCAGTCCCT	HD02	CD4+ Naive	HD	HD02_clonotype1834_consensus_1:661:TRB:TRBV4-1:TRBD1:TRBJ2-5:TRBC2:CASSQEDRVETQYF:TGCGCCAGCAGCCAAGAGGACAGGGTAGAGACCCAGTACTTC:3910:5;HD02_clonotype1834_consensus_2:510:TRA:TRAV35:None:TRAJ29:TRAC:CAGRSGNTPLVF:TGTGCTGGCCGTTCAGGAAACACACCTCTTGTCTTT:347:2	HD02_clonotype1834_consensus_1:3910:5;HD02_clonotype1834_consensus_2:347:2	CloneType_499	NoClonal
HD_HD02_CGCGGTATCCCAAGTA	HD02	CD4+ Naive	HD	NA	NA	NA	NON-TCR
HD_HD02_CGCGTTTAGAGCCCAA	HD02	CD4+ Naive	HD	HD02_clonotype1836_consensus_1:524:TRA:TRAV13-1:None:TRAJ45:TRAC:CAASIGSGGGADGLTF:TGTGCAGCAAGTATCGGTTCAGGAGGAGGTGCTGACGGACTCACCTTT:1291:2;HD02_clonotype1836_consensus_2:657:TRB:TRBV4-3:None:TRBJ2-1:TRBC2:CASSQALKNNEQFF:TGCGCCAGCAGCCAGGCCCTTAAGAACAATGAGCAGTTCTTC:10398:12;HD02_clonotype1836_consensus_3:723:TRB:TRBV21-1:TRBD1:TRBJ2-5:TRBC2:CQQQRRQGERKETQYF:TGCCAGCAGCAAAGAAGACAGGGAGAACGGAAAGAGACCCAGT…	HD02_clonotype1836_consensus_1:1291:2;HD02_clonotype1836_consensus_2:10398:12;HD02_clonotype1836_consensus_3:8103:9	CloneType_500	NoClonal
HD_HD02_CGCGTTTGTCACCTAA	HD02	CD4+ Naive	HD	HD02_clonotype1842_consensus_1:519:TRA:TRAV12-2:None:TRAJ18:TRAC:CAVNMGGSTLGRLYF:TGTGCCGTGAACATGGGAGGCTCAACCCTGGGGAGGCTATACTTT:1114:1;HD02_clonotype1842_consensus_2:736:TRB:TRBV15:TRBD2:TRBJ2-7:TRBC2:CATSELAGAYEQYF:TGTGCCACCAGCGAGCTAGCGGGGGCCTACGAGCAGTACTTC:4013:5	HD02_clonotype1842_consensus_1:1114:1;HD02_clonotype1842_consensus_2:4013:5	CloneType_501	NoClonal
HD_HD02_CGCGTTTTCGGCGCAT	HD02	CD4+ Naive	HD	HD02_clonotype1845_consensus_1:521:TRA:TRAV17:None:TRAJ28:TRAC:CATPPSGAGSYQLTF:TGTGCTACCCCCCCCTCTGGGGCTGGGAGTTACCAACTCACTTTC:3098:3;HD02_clonotype1845_consensus_2:659:TRB:TRBV5-1:TRBD2:TRBJ1-5:TRBC1:CASSKDGSGQPQHF:TGCGCCAGCAGCAAAGACGGCTCGGGACAGCCCCAGCATTTT:8793:11	HD02_clonotype1845_consensus_1:3098:3;HD02_clonotype1845_consensus_2:8793:11	CloneType_502	NoClonal
HD_HD02_CGCTATCAGGGCTTGA	HD02	CD4+ Naive	HD	HD02_clonotype1847_consensus_1:720:TRB:TRBV6-5:TRBD1:TRBJ1-5:TRBC1:CASRLGQGSNQPQHF:TGTGCCAGCAGATTAGGACAGGGGAGCAATCAGCCCCAGCATTTT:4486:6;HD02_clonotype1847_consensus_2:519:TRA:TRAV27:None:TRAJ37:TRAC:CALRASNTGKLIF:TGTGCCCTAAGGGCCAGCAACACAGGCAAACTAATCTTT:2930:3	HD02_clonotype1847_consensus_1:4486:6;HD02_clonotype1847_consensus_2:2930:3	CloneType_503	NoClonal
HD_HD02_CGCTATCAGTCGTTTG	HD02	CD4+ Naive	HD	HD02_clonotype1849_consensus_1:502:TRB:TRBV20-1:TRBD2:TRBJ2-3:TRBC2:CSARLSGGTDTQYF:TGCAGTGCTAGACTTAGCGGGGGCACAGATACGCAGTATTTT:5224:7;HD02_clonotype1849_consensus_2:651:TRA:TRAV1-2:None:TRAJ36:TRAC:CAVKTGANNLFF:TGTGCTGTGAAAACTGGGGCAAACAACCTCTTCTTT:2720:3	HD02_clonotype1849_consensus_1:5224:7;HD02_clonotype1849_consensus_2:2720:3	CloneType_504	NoClonal
HD_HD02_CGCTATCGTACAGCAG	HD02	CD4+ Naive	HD	HD02_clonotype1853_consensus_1:693:TRB:TRBV7-2:TRBD2:TRBJ2-5:TRBC2:CASSVLPDGMGTQYF:TGTGCCAGCAGCGTCTTACCCGACGGGATGGGGACCCAGTACTTC:14808:21;HD02_clonotype1853_consensus_2:561:TRA:TRAV16:None:TRAJ31:TRAC:CALRNNNARLMF:TGTGCTCTAAGGAATAACAATGCCAGACTCATGTTT:4298:6	HD02_clonotype1853_consensus_1:14808:21;HD02_clonotype1853_consensus_2:4298:6	CloneType_505	NoClonal
HD_HD02_CGCTATCGTACCAGTT	HD02	CD4+ Naive	HD	HD02_clonotype1854_consensus_1:752:TRB:TRBV6-1:None:TRBJ2-7:TRBC2:CASSDGTRSYEQYF:TGTGCCAGCAGTGATGGAACCCGCTCCTACGAGCAGTACTTC:6800:8;HD02_clonotype1854_consensus_2:515:TRA:TRAV17:None:TRAJ40:TRAC:CATDVSGTYKYIF:TGTGCTACGGACGTCTCAGGAACCTACAAATACATCTTT:900:1	HD02_clonotype1854_consensus_1:6800:8;HD02_clonotype1854_consensus_2:900:1	CloneType_506	NoClonal
HD_HD02_CGCTATCGTGTTCGAT	HD02	CD4+ Naive	HD	HD02_clonotype1855_consensus_1:876:TRB:TRBV5-4:TRBD1:TRBJ1-1:TRBC1:CASSPLTGGTEAFF:TGTGCCAGCAGCCCACTGACAGGGGGCACTGAAGCTTTCTTT:7490:12;HD02_clonotype1855_consensus_2:507:TRA:TRAV13-2:None:TRAJ49:TRAC:CAENPGNQFYF:TGTGCAGAGAACCCCGGTAACCAGTTCTATTTT:2179:2	HD02_clonotype1855_consensus_1:7490:12;HD02_clonotype1855_consensus_2:2179:2	CloneType_507	NoClonal
HD_HD02_CGCTATCGTTGGAGGT	HD02	CD4+ Naive	HD	HD02_clonotype1856_consensus_1:506:TRA:TRAV9-2:None:TRAJ17:TRAC:CALSDRKAAGNKLTF:TGTGCTCTGAGTGATCGAAAAGCTGCAGGCAACAAGCTAACTTTT:2108:2;HD02_clonotype1856_consensus_2:507:TRB:TRBV10-1:TRBD1:TRBJ2-7:TRBC2:CASSESGTGAYEQYF:TGCGCCAGCAGTGAGTCCGGGACAGGGGCCTACGAGCAGTACTTC:3268:4	HD02_clonotype1856_consensus_1:2108:2;HD02_clonotype1856_consensus_2:3268:4	CloneType_508	NoClonal
HD_HD02_CGCTGGAAGACACGAC	HD02	CD4+ Naive	HD	HD02_clonotype1857_consensus_1:484:TRA:TRAV24:None:TRAJ32:TRAC:CAPDYGGATNKLIF:TGTGCCCCCGATTATGGTGGTGCTACAAACAAGCTCATCTTT:701:1;HD02_clonotype1857_consensus_2:638:TRB:TRBV28:None:TRBJ2-1:TRBC2:CASSGFHNEQFF:TGTGCCAGCAGTGGGTTCCACAATGAGCAGTTCTTC:3669:4	HD02_clonotype1857_consensus_1:701:1;HD02_clonotype1857_consensus_2:3669:4	CloneType_509	NoClonal
HD_HD02_CGCTGGACACCTCGTT	HD02	CD4+ Naive	HD	HD02_clonotype1860_consensus_1:646:TRB:TRBV2:TRBD2:TRBJ2-3:TRBC2:CASGGTATQYF:TGTGCCAGCGGAGGGACTGCTACGCAGTATTTT:8701:12;HD02_clonotype1860_consensus_2:645:TRA:TRAV8-3:None:TRAJ45:TRAC:CAVGASGGGADGLTF:TGTGCTGTGGGTGCTTCAGGAGGAGGTGCTGACGGACTCACCTTT:1368:2	HD02_clonotype1860_consensus_1:8701:12;HD02_clonotype1860_consensus_2:1368:2	CloneType_510	NoClonal
HD_HD02_CGCTGGAGTCAAGCGA	HD02	CD4+ Naive	HD	HD02_clonotype1861_consensus_1:477:TRA:TRAV9-2:None:TRAJ4:TRAC:CALPVRGGYNKLIF:TGTGCTCTCCCCGTTAGGGGTGGCTACAATAAGCTGATTTTT:3708:4;HD02_clonotype1861_consensus_2:604:TRB:TRBV18:TRBD1:TRBJ1-2:TRBC1:CASSPKNTQGNYGYTF:TGTGCCAGCTCACCAAAGAATACCCAGGGGAACTATGGCTACACCTTC:5097:6	HD02_clonotype1861_consensus_1:3708:4;HD02_clonotype1861_consensus_2:5097:6	CloneType_511	NoClonal
HD_HD02_CGCTGGAGTTTGACAC	HD02	CD4+ Naive	HD	HD02_clonotype1863_consensus_1:890:TRB:TRBV11-2:None:TRBJ2-2:TRBC2:CATGFSGELFF:TGTGCCACCGGCTTTTCCGGGGAGCTGTTTTTT:5720:8;HD02_clonotype1863_consensus_2:626:TRA:TRAV25:None:TRAJ54:TRAC:CAGPTLGAQKLVF:TGTGCAGGCCCAACGCTGGGAGCCCAGAAGCTGGTATTT:2928:4	HD02_clonotype1863_consensus_1:5720:8;HD02_clonotype1863_consensus_2:2928:4	CloneType_512	NoClonal
HD_HD02_CGCTTCACAAGTCTAC	HD02	CD4+ Naive	HD	HD02_clonotype1868_consensus_1:706:TRB:TRBV25-1:None:TRBJ1-3:TRBC1:CASTPPNSGNTIYF:TGTGCCAGCACCCCCCCTAACTCTGGAAACACCATATATTTT:626:1;HD02_clonotype1868_consensus_2:485:TRA:TRAV38-1:None:TRAJ37:TRAC:CAFMNYSSNTGKLIF:TGTGCTTTCATGAATTACTCTAGCAACACAGGCAAACTAATCTTT:1159:1	HD02_clonotype1868_consensus_1:626:1;HD02_clonotype1868_consensus_2:1159:1	CloneType_513	NoClonal
HD_HD02_CGGACACAGTTCGCAT	HD02	CD4+ Naive	HD	HD02_clonotype1875_consensus_1:548:TRB:TRBV3-1:TRBD2:TRBJ2-5:TRBC2:CASSQFPSGGAVETQYF:TGTGCCAGCAGCCAGTTTCCTAGCGGGGGGGCCGTGGAGACCCAGTACTTC:1548:2;HD02_clonotype1875_consensus_2:557:TRA:TRAV21:None:TRAJ33:TRAC:CAVLDSNYQLIW:TGTGCTGTGCTGGATAGCAACTATCAGTTAATCTGG:434:1	HD02_clonotype1875_consensus_1:1548:2;HD02_clonotype1875_consensus_2:434:1	CloneType_514	NoClonal
HD_HD02_CGGACACCACGGTAAG	HD02	CD4+ Naive	HD	HD02_clonotype1876_consensus_1:916:TRB:TRBV11-2:TRBD1:TRBJ1-5:TRBC1:CASSTRPGEGSDSNQPQHF:TGTGCCAGCAGCACCCGACCGGGGGAAGGGTCTGATAGCAATCAGCCCCAGCATTTT:4612:9;HD02_clonotype1876_consensus_2:517:TRA:TRAV29DV5:None:TRAJ44:TRAC:CAALITGTASKLTF:TGTGCAGCATTAATTACCGGCACTGCCAGTAAACTCACCTTT:1709:2;HD02_clonotype1876_consensus_3:762:TRB:TRBV18:TRBD1:TRBJ1-1:TRBC1:CASSPLRQGVNTEAFF:TGTGCCAGCTCACCCCTAAGACAGGGGGTGAA…	HD02_clonotype1876_consensus_1:4612:9;HD02_clonotype1876_consensus_2:1709:2;HD02_clonotype1876_consensus_3:2602:3	CloneType_515	NoClonal
HD_HD02_CGGACACGTGTGAAAT	HD02	CD4+ Naive	HD	HD02_clonotype1878_consensus_1:514:TRB:TRBV12-4:TRBD2:TRBJ2-7:TRBC2:CASSTGLAPGYEQYF:TGTGCCAGCAGTACCGGACTAGCACCAGGCTACGAGCAGTACTTC:9737:13;HD02_clonotype1878_consensus_2:1055:TRA:TRAV8-1:None:TRAJ24:TRAC:CAVNPDSWGKLQF:TGTGCCGTGAATCCCGACAGCTGGGGGAAATTGCAGTTT:2634:3	HD02_clonotype1878_consensus_1:9737:13;HD02_clonotype1878_consensus_2:2634:3	CloneType_516	NoClonal
HD_HD02_CGGACACTCGGCATCG	HD02	CD4+ Naive	HD	HD02_clonotype1880_consensus_1:732:TRB:TRBV29-1:None:TRBJ2-3:TRBC2:CSVDGSYRTDTQYF:TGCAGCGTTGATGGCTCCTACCGCACAGATACGCAGTATTTT:12497:17;HD02_clonotype1880_consensus_2:510:TRA:TRAV35:None:TRAJ58:TRAC:CAGPEETSGSRLTF:TGTGCTGGGCCAGAAGAAACCAGTGGCTCTAGGTTGACCTTT:1181:2	HD02_clonotype1880_consensus_1:12497:17;HD02_clonotype1880_consensus_2:1181:2	CloneType_517	NoClonal
HD_HD02_CGGACGTCATGAACCT	HD02	CD4+ Naive	HD	HD02_clonotype1885_consensus_1:568:TRA:TRAV19:None:TRAJ29:TRAC:CALSDTGNTPLVF:TGTGCTCTGAGTGACACGGGAAACACACCTCTTGTCTTT:4931:6;HD02_clonotype1885_consensus_2:495:TRB:TRBV28:None:TRBJ1-6:TRBC1:CASSFPLENSPLHF:TGTGCCAGCAGTTTCCCCCTAGAAAATTCACCCCTCCACTTT:2783:5	HD02_clonotype1885_consensus_1:4931:6;HD02_clonotype1885_consensus_2:2783:5	CloneType_518	NoClonal
HD_HD02_CGGACGTGTAGTACCT	HD02	CD4+ Naive	HD	HD02_clonotype1887_consensus_1:497:TRB:TRBV5-1:TRBD1:TRBJ1-2:TRBC1:CASTLQQGGYGYTF:TGCGCCAGCACCCTACAACAGGGCGGCTATGGCTACACCTTC:710:2;HD02_clonotype1887_consensus_2:531:TRA:TRAV1-1:None:TRAJ18:TRAC:CAVTAADRGSTLGRLYF:TGCGCTGTGACAGCGGCCGACAGAGGCTCAACCCTGGGGAGGCTATACTTT:1924:4	HD02_clonotype1887_consensus_1:710:2;HD02_clonotype1887_consensus_2:1924:4	CloneType_519	NoClonal
HD_HD02_CGGACGTTCCGAATGT	HD02	CD4+ Naive	HD	HD02_clonotype1889_consensus_1:831:TRB:TRBV14:TRBD1:TRBJ1-2:TRBC1:CASSPDRGHLYGYTF:TGTGCCAGCAGCCCGGACAGGGGGCACCTCTATGGCTACACCTTC:6075:8;HD02_clonotype1889_consensus_2:537:TRA:TRAV21:None:TRAJ37:TRAC:CAIGSSNTGKLIF:TGTGCCATTGGCTCTAGCAACACAGGCAAACTAATCTTT:3344:5	HD02_clonotype1889_consensus_1:6075:8;HD02_clonotype1889_consensus_2:3344:5	CloneType_520	NoClonal
HD_HD02_CGGACTGAGGCTCAGA	HD02	CD4+ Naive	HD	HD02_clonotype1892_consensus_1:707:TRB:TRBV5-6:TRBD2:TRBJ2-4:TRBC2:CASSTRQTRLAKNIQYF:TGTGCCAGCAGCACCCGACAGACTAGACTAGCCAAAAACATTCAGTACTTC:8703:11;HD02_clonotype1892_consensus_2:554:TRA:TRAV23DV6:None:TRAJ36:TRAC:CAAPKTGANNLFF:TGTGCAGCTCCCAAAACTGGGGCAAACAACCTCTTCTTT:2253:3	HD02_clonotype1892_consensus_1:8703:11;HD02_clonotype1892_consensus_2:2253:3	CloneType_521	NoClonal
HD_HD02_CGGACTGTCCAAAGTC	HD02	CD4+ Naive	HD	HD02_clonotype1899_consensus_1:714:TRB:TRBV18:TRBD1:TRBJ2-7:TRBC2:CASSPRTGSSYEQYF:TGTGCCAGCTCACCACGGACAGGAAGCTCCTACGAGCAGTACTTC:3318:4;HD02_clonotype1899_consensus_2:451:TRA:TRAV35:None:TRAJ26:TRAC:CAGNGQNFVF:TGTGCTGGGAATGGTCAGAATTTTGTCTTT:1144:1	HD02_clonotype1899_consensus_1:3318:4;HD02_clonotype1899_consensus_2:1144:1	CloneType_522	NoClonal
HD_HD02_CGGACTGTCCCAAGAT	HD02	CD4+ Naive	HD	HD02_clonotype1900_consensus_1:552:TRA:TRAV26-1:None:TRAJ42:TRAC:CIVRGRYGGSQGNLIF:TGCATCGTCAGAGGACGGTATGGAGGAAGCCAAGGAAATCTCATCTTT:3187:4;HD02_clonotype1900_consensus_2:608:TRB:TRBV6-1:TRBD2:TRBJ2-7:TRBC2:CASSERTSGSPYEQYF:TGTGCCAGCAGTGAACGGACTAGCGGCAGCCCCTACGAGCAGTACTTC:10595:13	HD02_clonotype1900_consensus_1:3187:4;HD02_clonotype1900_consensus_2:10595:13	CloneType_523	NoClonal
HD_HD02_CGGACTGTCGAATGGG	HD02	CD4+ Naive	HD	HD02_clonotype1901_consensus_1:707:TRB:TRBV20-1:None:TRBJ1-1:TRBC1:CSARDPTRGLNTEAFF:TGCAGTGCTAGAGACCCGACCCGGGGTTTGAACACTGAAGCTTTCTTT:8573:10;HD02_clonotype1901_consensus_2:552:TRA:TRAV20:None:TRAJ26:TRAC:CAVQTRDNYGQNFVF:TGTGCTGTGCAGACCCGGGATAACTATGGTCAGAATTTTGTCTTT:1097:1	HD02_clonotype1901_consensus_1:8573:10;HD02_clonotype1901_consensus_2:1097:1	CloneType_524	NoClonal
HD_HD02_CGGAGCTAGACCACGA	HD02	CD4+ Naive	HD	HD02_clonotype1903_consensus_1:670:TRB:TRBV19:TRBD1:TRBJ1-1:TRBC1:CASSRGQMNTEAFF:TGTGCCAGTAGTAGGGGCCAGATGAACACTGAAGCTTTCTTT:2188:3;HD02_clonotype1903_consensus_2:650:TRA:TRAV8-6:None:TRAJ18:TRAC:CAVSRSRGSTLGRLYF:TGTGCTGTGAGTAGATCCAGAGGCTCAACCCTGGGGAGGCTATACTTT:300:1	HD02_clonotype1903_consensus_1:2188:3;HD02_clonotype1903_consensus_2:300:1	CloneType_525	NoClonal
HD_HD02_CGGAGCTCATATGGTC	HD02	CD4+ Naive	HD	HD02_clonotype1906_consensus_1:679:TRB:TRBV7-9:None:TRBJ1-3:TRBC1:CASSLDNSGNTIYF:TGTGCCAGCAGCTTAGATAACTCTGGAAACACCATATATTTT:2801:3;HD02_clonotype1906_consensus_2:491:TRA:TRAV10:None:TRAJ10:TRAC:CVVSAFRAGGGNKLTF:TGTGTGGTGAGCGCGTTTAGGGCGGGAGGAGGAAACAAACTCACCTTT:2868:4	HD02_clonotype1906_consensus_1:2801:3;HD02_clonotype1906_consensus_2:2868:4	CloneType_526	NoClonal
HD_HD02_CGGAGCTTCCTGTACC	HD02	CD4+ Naive	HD	NA	NA	NA	NON-TCR
HD_HD02_CGGAGCTTCTGCCAGG	HD02	CD4+ Naive	HD	NA	NA	NA	NON-TCR
HD_HD02_CGGAGTCGTCTGGAGA	HD02	CD4+ Naive	HD	HD02_clonotype1909_consensus_1:623:TRB:TRBV27:TRBD1:TRBJ1-2:TRBC1:CASSQGTGGYGYTF:TGTGCCAGCAGTCAGGGGACAGGGGGCTATGGCTACACCTTC:1070:1;HD02_clonotype1909_consensus_2:495:TRA:TRAV9-2:None:TRAJ3:TRAC:CALRDSSASKIIF:TGTGCTCTGAGAGACAGCAGTGCTTCCAAGATAATCTTT:5040:5	HD02_clonotype1909_consensus_1:1070:1;HD02_clonotype1909_consensus_2:5040:5	CloneType_527	NoClonal
HD_HD02_CGGAGTCTCATTTGGG	HD02	CD4+ Naive	HD	HD02_clonotype1912_consensus_1:715:TRB:TRBV25-1:TRBD1:TRBJ2-2:TRBC2:CASGSDRGRNTGELFF:TGTGCCAGCGGGTCTGACAGGGGAAGGAACACCGGGGAGCTGTTTTTT:11070:14;HD02_clonotype1912_consensus_2:508:TRA:TRAV36DV7:None:TRAJ57:TRAC:CAHQGGSEKLVF:TGTGCCCACCAGGGCGGATCTGAAAAGCTGGTCTTT:1785:2	HD02_clonotype1912_consensus_1:11070:14;HD02_clonotype1912_consensus_2:1785:2	CloneType_528	NoClonal
HD_HD02_CGGGTCACAGATGGGT	HD02	CD4+ Naive	HD	HD02_clonotype1923_consensus_1:532:TRB:TRBV6-3:TRBD1:TRBJ1-2:TRBC1:CASSRDRDGYTF:TGTGCCAGCAGTCGGGACAGGGATGGCTACACCTTC:6558:7;HD02_clonotype1923_consensus_2:501:TRA:TRAV26-1:None:TRAJ21:TRAC:CIVRVDYNFNKFYF:TGCATCGTCAGAGTCGACTACAACTTCAACAAATTTTACTTT:1140:1	HD02_clonotype1923_consensus_1:6558:7;HD02_clonotype1923_consensus_2:1140:1	CloneType_529	NoClonal
HD_HD02_CGGGTCAGTATGCTTG	HD02	CD4+ Naive	HD	HD02_clonotype1926_consensus_1:521:TRB:TRBV6-4:TRBD2:TRBJ1-1:TRBC1:CASSDSWGGTIAEAFF:TGTGCCAGCAGTGACTCATGGGGAGGAACAATCGCTGAAGCTTTCTTT:3793:5;HD02_clonotype1926_consensus_2:749:TRA:TRAV23DV6:None:TRAJ32:TRAC:CAAMWANYGGATNKLIF:TGTGCAGCAATGTGGGCGAATTATGGTGGTGCTACAAACAAGCTCATCTTT:485:1	HD02_clonotype1926_consensus_1:3793:5;HD02_clonotype1926_consensus_2:485:1	CloneType_530	NoClonal
HD_HD02_CGGTTAAAGAGACTAT	HD02	CD4+ Naive	HD	NA	NA	NA	NON-TCR
HD_HD02_CGGTTAAAGATGTGTA	HD02	CD4+ Naive	HD	HD02_clonotype1930_consensus_1:632:TRA:TRAV20:None:TRAJ6:TRAC:CALLSGGSYIPTF:TGTGCCCTTCTATCAGGAGGAAGCTACATACCTACATTT:3924:4;HD02_clonotype1930_consensus_2:639:TRA:TRAV17:None:TRAJ3:TRAC:CATDSSASKIIF:TGTGCTACGGACAGCAGTGCTTCCAAGATAATCTTT:6279:6;HD02_clonotype1930_consensus_3:670:TRB:TRBV25-1:None:TRBJ1-4:TRBC1:CASSAEYPPFEKLFF:TGTGCCAGCAGTGCCGAGTACCCCCCTTTTGAAAAACTGTTTTTT:6359:8	HD02_clonotype1930_consensus_1:3924:4;HD02_clonotype1930_consensus_2:6279:6;HD02_clonotype1930_consensus_3:6359:8	CloneType_531	NoClonal
HD_HD02_CGGTTAAAGCGTTCCG	HD02	CD4+ Naive	HD	NA	NA	NA	NON-TCR
HD_HD02_CGGTTAACAAGCGTAG	HD02	CD4+ Naive	HD	HD02_clonotype1931_consensus_1:586:TRB:TRBV20-1:TRBD2:TRBJ2-7:TRBC2:CSATPGTATYEQYF:TGCAGTGCTACGCCCGGGACTGCCACCTACGAGCAGTACTTC:15010:20;HD02_clonotype1931_consensus_2:572:TRA:TRAV25:None:TRAJ15:TRAC:CAGPDQAGTALIF:TGTGCAGGGCCCGACCAGGCAGGAACTGCTCTGATCTTT:3744:5	HD02_clonotype1931_consensus_1:15010:20;HD02_clonotype1931_consensus_2:3744:5	CloneType_532	NoClonal
HD_HD02_CGTAGCGAGCGCTTAT	HD02	CD4+ Naive	HD	NA	NA	NA	NON-TCR
HD_HD02_CGTAGCGAGTTGAGAT	HD02	CD4+ Naive	HD	NA	NA	NA	NON-TCR
HD_HD02_CGTAGCGGTTCCACGG	HD02	CD4+ Naive	HD	HD02_clonotype1941_consensus_1:691:TRA:TRAV8-4:None:TRAJ29:TRAC:CAVSSSGNTPLVF:TGTGCTGTGAGCAGCTCAGGAAACACACCTCTTGTCTTT:1568:3;HD02_clonotype1941_consensus_2:816:TRB:TRBV19:TRBD2:TRBJ2-7:TRBC2:CASSIGRAKFYEQYF:TGTGCCAGTAGTATTGGGCGGGCGAAATTCTACGAGCAGTACTTC:3604:5	HD02_clonotype1941_consensus_1:1568:3;HD02_clonotype1941_consensus_2:3604:5	CloneType_533	NoClonal
HD_HD02_CGTAGCGTCGGATGGA	HD02	CD4+ Naive	HD	HD02_clonotype1942_consensus_1:544:TRB:TRBV5-5:TRBD1:TRBJ2-3:TRBC2:CASILYRDTQYF:TGTGCCAGCATCCTGTACAGGGATACGCAGTATTTT:2369:6;HD02_clonotype1942_consensus_2:556:TRA:TRAV13-1:None:TRAJ42:TRAC:CAASIGGGSQGNLIF:TGTGCAGCAAGTATAGGCGGAGGAAGCCAAGGAAATCTCATCTTT:1354:2;HD02_clonotype1942_consensus_3:499:TRB:TRBV9:TRBD1:TRBJ2-3:TRBC2:CASSGPWGDTQYF:TGTGCCAGCAGCGGGCCGTGGGGGGATACGCAGTATTTT:1744:3	HD02_clonotype1942_consensus_1:2369:6;HD02_clonotype1942_consensus_2:1354:2;HD02_clonotype1942_consensus_3:1744:3	CloneType_534	NoClonal
HD_HD02_CGTAGGCAGCCCGAAA	HD02	CD4+ Naive	HD	HD02_clonotype1943_consensus_1:593:TRA:TRAV8-1:None:TRAJ9:TRAC:CAVNPNTGGFKTIF:TGTGCCGTGAACCCCAATACTGGAGGCTTCAAAACTATCTTT:1218:2;HD02_clonotype1943_consensus_2:588:TRB:TRBV29-1:TRBD1:TRBJ2-5:TRBC2:CSVVPGGETQYF:TGCAGCGTTGTGCCAGGGGGGGAGACCCAGTACTTC:4745:6	HD02_clonotype1943_consensus_1:1218:2;HD02_clonotype1943_consensus_2:4745:6	CloneType_535	NoClonal
HD_HD02_CGTAGGCCACAGCGTC	HD02	CD4+ Naive	HD	NA	NA	NA	NON-TCR
HD_HD02_CGTAGGCCAGACGCTC	HD02	CD4+ Naive	HD	HD02_clonotype1946_consensus_1:609:TRA:TRAV30:None:TRAJ58:TRAC:CGTEFETSGSRLTF:TGTGGCACAGAGTTCGAAACCAGTGGCTCTAGGTTGACCTTT:1726:4;HD02_clonotype1946_consensus_2:542:TRB:TRBV28:TRBD1:TRBJ2-5:TRBC2:CASSFGGGETQYF:TGTGCCAGCAGTTTCGGGGGTGGAGAGACCCAGTACTTC:1416:3	HD02_clonotype1946_consensus_1:1726:4;HD02_clonotype1946_consensus_2:1416:3	CloneType_536	NoClonal
HD_HD02_CGTCACTGTACGCACC	HD02	CD4+ Naive	HD	HD02_clonotype1954_consensus_1:793:TRB:TRBV7-9:TRBD1:TRBJ2-3:TRBC1:CASSSPQGIRTDTQYF:TGTGCCAGCAGCTCTCCACAGGGTATTAGAACAGATACGCAGTATTTT:6798:8;HD02_clonotype1954_consensus_2:574:TRA:TRAV26-1:None:TRAJ54:TRAC:CIVRVVHRAQGAQKLVF:TGCATCGTCAGAGTCGTTCACCGGGCCCAGGGAGCCCAGAAGCTGGTATTT:837:1	HD02_clonotype1954_consensus_1:6798:8;HD02_clonotype1954_consensus_2:837:1	CloneType_537	NoClonal
HD_HD02_CGTCACTTCGTGGTCG	HD02	CD4+ Naive	HD	HD02_clonotype1958_consensus_1:567:TRA:TRAV29DV5:None:TRAJ20:TRAC:CAASDGYKLSF:TGTGCAGCAAGCGATGGCTACAAGCTCAGCTTT:3148:4;HD02_clonotype1958_consensus_2:680:TRB:TRBV9:TRBD1:TRBJ1-1:TRBC1:CASSVGVREGGEAFF:TGTGCCAGCAGCGTAGGGGTCAGGGAAGGGGGAGAAGCTTTCTTT:3968:6	HD02_clonotype1958_consensus_1:3148:4;HD02_clonotype1958_consensus_2:3968:6	CloneType_538	NoClonal
HD_HD02_CGTCAGGAGTCCGTAT	HD02	CD4+ Naive	HD	NA	NA	NA	NON-TCR
HD_HD02_CGTCAGGAGTTAACGA	HD02	CD4+ Naive	HD	HD02_clonotype1963_consensus_1:604:TRA:TRAV13-2:None:TRAJ15:TRAC:CAEGKAGTALIF:TGTGCAGAGGGCAAGGCAGGAACTGCTCTGATCTTT:3249:4;HD02_clonotype1963_consensus_2:695:TRB:TRBV5-1:TRBD1:TRBJ2-5:TRBC2:CASNGGSGQETQYF:TGCGCCAGCAATGGGGGCTCGGGCCAAGAGACCCAGTACTTC:10795:16;HD02_clonotype1963_consensus_3:685:TRA:TRAV8-3:None:TRAJ30:TRAC:CAVGEGNRDDKIIF:TGTGCTGTGGGTGAAGGGAACAGAGATGACAAGATCATCTTT:742:3	HD02_clonotype1963_consensus_1:3249:4;HD02_clonotype1963_consensus_2:10795:16;HD02_clonotype1963_consensus_3:742:3	CloneType_539	NoClonal
HD_HD02_CGTCAGGCAAATTGCC	HD02	CD4+ Naive	HD	NA	NA	NA	NON-TCR
HD_HD02_CGTCAGGCAATCTGCA	HD02	CD4+ Naive	HD	HD02_clonotype1966_consensus_1:671:TRB:TRBV15:TRBD2:TRBJ2-7:TRBC2:CATSRELESYEQYF:TGTGCCACCAGCAGAGAGCTGGAGAGCTACGAGCAGTACTTC:7237:9;HD02_clonotype1966_consensus_2:505:TRA:TRAV12-3:None:TRAJ15:TRAC:CAMSYNQAGTALIF:TGTGCAATGAGTTACAACCAGGCAGGAACTGCTCTGATCTTT:425:1	HD02_clonotype1966_consensus_1:7237:9;HD02_clonotype1966_consensus_2:425:1	CloneType_540	NoClonal
HD_HD02_CGTCAGGTCCGCATCT	HD02	CD4+ Naive	HD	HD02_clonotype1969_consensus_1:531:TRB:TRBV20-1:TRBD2:TRBJ2-3:TRBC2:CSGGLAGGTDTQYF:TGCAGTGGGGGGCTAGCGGGGGGCACAGATACGCAGTATTTT:5945:8;HD02_clonotype1969_consensus_2:679:TRA:TRAV8-4:None:TRAJ37:TRAC:CAVSDSGSSNTGKLIF:TGTGCTGTGAGTGACTCTGGCTCTAGCAACACAGGCAAACTAATCTTT:4490:6	HD02_clonotype1969_consensus_1:5945:8;HD02_clonotype1969_consensus_2:4490:6	CloneType_541	NoClonal
HD_HD02_CGTCAGGTCTTTACGT	HD02	CD4+ Naive	HD	HD02_clonotype1970_consensus_1:539:TRA:TRAV5:None:TRAJ52:TRAC:CAEEVVRGGTSYGKLTF:TGTGCTGAGGAGGTGGTACGTGGTGGTACTAGCTATGGAAAGCTGACATTT:1302:1;HD02_clonotype1970_consensus_2:581:TRB:TRBV30:TRBD1:TRBJ1-5:TRBC1:CAWSPRRRVSNQPQHF:TGTGCCTGGAGTCCCCGCCGCAGGGTCAGCAATCAGCCCCAGCATTTT:2980:4	HD02_clonotype1970_consensus_1:1302:1;HD02_clonotype1970_consensus_2:2980:4	CloneType_542	NoClonal
HD_HD02_CGTCCATCAATGGACG	HD02	CD4+ Naive	HD	HD02_clonotype1975_consensus_1:835:TRB:TRBV30:TRBD1:TRBJ1-1:TRBC1:CAWSSNNRGHSNTEAFF:TGTGCCTGGAGTTCAAATAATCGGGGACATTCGAACACTGAAGCTTTCTTT:8440:10;HD02_clonotype1975_consensus_2:644:TRA:TRAV14DV4:None:TRAJ8:TRAC:CAMSPNTGFQKLVF:TGTGCAATGAGCCCGAACACAGGCTTTCAGAAACTTGTATTT:4349:6	HD02_clonotype1975_consensus_1:8440:10;HD02_clonotype1975_consensus_2:4349:6	CloneType_543	NoClonal
HD_HD02_CGTCCATTCGCACTCT	HD02	CD4+ Naive	HD	HD02_clonotype1982_consensus_1:579:TRA:TRAV35:None:TRAJ57:TRAC:CAGRNQGGSEKLVF:TGTGCTGGGCGCAATCAGGGCGGATCTGAAAAGCTGGTCTTT:1140:3;HD02_clonotype1982_consensus_2:713:TRB:TRBV20-1:TRBD1:TRBJ2-7:TRBC1:CSARIQGWTYEQYF:TGCAGTGCTAGAATCCAGGGCTGGACCTACGAGCAGTACTTC:5562:7	HD02_clonotype1982_consensus_1:1140:3;HD02_clonotype1982_consensus_2:5562:7	CloneType_544	NoClonal
HD_HD02_CGTCCATTCTGCCCTA	HD02	CD4+ Naive	HD	HD02_clonotype1983_consensus_1:709:TRB:TRBV20-1:TRBD2:TRBJ1-2:TRBC1:CSARDLRQEGNYGYTF:TGCAGTGCTAGAGACCTTCGGCAGGAGGGAAACTATGGCTACACCTTC:10881:14;HD02_clonotype1983_consensus_2:492:TRA:TRAV9-2:None:TRAJ23:TRAC:CALSHQGGKLIF:TGTGCTCTGAGTCATCAGGGAGGAAAGCTTATCTTC:6015:7	HD02_clonotype1983_consensus_1:10881:14;HD02_clonotype1983_consensus_2:6015:7	CloneType_545	NoClonal
HD_HD02_CGTCTACAGCCTCGTG	HD02	CD4+ Naive	HD	HD02_clonotype1984_consensus_1:681:TRA:TRAV8-3:None:TRAJ10:TRAC:CAVGAGLTGGGNKLTF:TGTGCTGTGGGTGCAGGACTCACGGGAGGAGGAAACAAACTCACCTTT:744:2;HD02_clonotype1984_consensus_2:742:TRB:TRBV6-1:TRBD2:TRBJ1-5:TRBC1:CASSAGRGNQPQHF:TGTGCCAGCAGTGCAGGGCGAGGGAATCAGCCCCAGCATTTT:6394:8	HD02_clonotype1984_consensus_1:744:2;HD02_clonotype1984_consensus_2:6394:8	CloneType_546	NoClonal
HD_HD02_CGTCTACAGCTAGCCC	HD02	CD4+ Naive	HD	HD02_clonotype1985_consensus_1:514:TRA:TRAV9-2:None:TRAJ29:TRAC:CALRSGNTPLVF:TGTGCTCTGAGGTCAGGAAACACACCTCTTGTCTTT:4995:5;HD02_clonotype1985_consensus_2:688:TRB:TRBV12-3:TRBD1:TRBJ1-4:TRBC1:CASSIPRGHSEKLFF:TGTGCCAGCAGTATCCCCAGGGGGCATTCTGAAAAACTGTTTTTT:5000:6	HD02_clonotype1985_consensus_1:4995:5;HD02_clonotype1985_consensus_2:5000:6	CloneType_547	NoClonal
HD_HD02_CGTCTACCAATAAGCA	HD02	CD4+ Naive	HD	HD02_clonotype1986_consensus_1:547:TRB:TRBV25-1:TRBD2:TRBJ2-1:TRBC2:CASSGEGSYNEQFF:TGTGCCAGCAGTGGGGAGGGTTCCTACAATGAGCAGTTCTTC:9806:11;HD02_clonotype1986_consensus_2:557:TRA:TRAV21:None:TRAJ40:TRAC:CAVRAGTYKYIF:TGTGCTGTGAGGGCAGGAACCTACAAATACATCTTT:7321:11	HD02_clonotype1986_consensus_1:9806:11;HD02_clonotype1986_consensus_2:7321:11	CloneType_548	NoClonal
HD_HD02_CGTCTACCAGGACCCT	HD02	CD4+ Naive	HD	HD02_clonotype1988_consensus_1:565:TRA:TRAV22:None:TRAJ15:TRAC:CAVEFRAGTALIF:TGTGCTGTGGAATTCCGGGCAGGAACTGCTCTGATCTTT:4099:4;HD02_clonotype1988_consensus_2:543:TRB:TRBV3-1:TRBD2:TRBJ2-7:TRBC2:CASSPGLAKQYF:TGTGCCAGCAGTCCGGGACTAGCAAAGCAGTACTTC:7532:10	HD02_clonotype1988_consensus_1:4099:4;HD02_clonotype1988_consensus_2:7532:10	CloneType_549	NoClonal
HD_HD02_CGTCTACGTCCAGTTA	HD02	CD4+ Naive	HD	HD02_clonotype1989_consensus_1:663:TRB:TRBV9:TRBD2:TRBJ2-3:TRBC2:CASSVERAGGPDTQYF:TGTGCCAGCAGCGTAGAACGAGCGGGAGGGCCAGATACGCAGTATTTT:5168:6;HD02_clonotype1989_consensus_2:715:TRA:TRAV3:None:TRAJ31:TRAC:CAVRDMSVNARLMF:TGTGCTGTGAGAGACATGTCGGTCAATGCCAGACTCATGTTT:2776:3	HD02_clonotype1989_consensus_1:5168:6;HD02_clonotype1989_consensus_2:2776:3	CloneType_550	NoClonal
HD_HD02_CGTCTACTCATCTGTT	HD02	CD4+ Naive	HD	HD02_clonotype1991_consensus_1:640:TRA:TRAV26-1:None:TRAJ43:TRAC:CIVRLKYNNNDMRF:TGCATCGTCAGACTCAAGTACAATAACAATGACATGCGCTTT:2839:3;HD02_clonotype1991_consensus_2:868:TRB:TRBV19:TRBD1:TRBJ2-5:TRBC2:CASSPSPDRVPLQETQYF:TGTGCCAGTAGTCCCTCCCCTGACAGGGTGCCTTTACAAGAGACCCAGTACTTC:7324:12	HD02_clonotype1991_consensus_1:2839:3;HD02_clonotype1991_consensus_2:7324:12	CloneType_551	NoClonal
HD_HD02_CGTCTACTCTAGAGTC	HD02	CD4+ Naive	HD	HD02_clonotype1992_consensus_1:567:TRB:TRBV20-1:TRBD2:TRBJ2-5:TRBC2:CSAPREGRETQYF:TGCAGTGCTCCGCGGGAGGGCCGAGAGACCCAGTACTTC:10130:14;HD02_clonotype1992_consensus_2:526:TRA:TRAV26-1:None:TRAJ48:TRAC:CIVFFLGGNEKLTF:TGCATCGTCTTTTTCTTGGGTGGAAATGAGAAATTAACCTTT:1942:2	HD02_clonotype1992_consensus_1:10130:14;HD02_clonotype1992_consensus_2:1942:2	CloneType_552	NoClonal
HD_HD02_CGTGAGCAGCTAGTGG	HD02	CD4+ Naive	HD	HD02_clonotype1993_consensus_1:474:TRA:TRAV13-1:None:TRAJ5:TRAC:CAASMGRRALTF:TGTGCAGCCTCCATGGGCAGGAGAGCACTTACTTTT:3267:4;HD02_clonotype1993_consensus_2:746:TRB:TRBV5-4:TRBD2:TRBJ2-6:TRBC2:CASSLGGRGSSGANVLTF:TGTGCCAGCAGCTTGGGTGGGAGGGGGTCCTCTGGGGCCAACGTCCTGACTTTC:1354:2	HD02_clonotype1993_consensus_1:3267:4;HD02_clonotype1993_consensus_2:1354:2	CloneType_553	NoClonal
HD_HD02_CGTGAGCCAGGAATCG	HD02	CD4+ Naive	HD	HD02_clonotype1996_consensus_1:677:TRB:TRBV12-3:None:TRBJ2-5:TRBC2:CASSLGGETQYF:TGTGCCAGCAGTTTAGGGGGAGAGACCCAGTACTTC:12851:19;HD02_clonotype1996_consensus_2:637:TRA:TRAV3:None:TRAJ18:TRAC:CAVRDPRGSTLGRLYF:TGTGCTGTGAGAGACCCCAGAGGCTCAACCCTGGGGAGGCTATACTTT:673:1	HD02_clonotype1996_consensus_1:12851:19;HD02_clonotype1996_consensus_2:673:1	CloneType_554	NoClonal
HD_HD02_CGTGAGCGTAGAGTGC	HD02	CD4+ Naive	HD	NA	NA	NA	NON-TCR
HD_HD02_CGTGAGCTCTGGAGCC	HD02	CD4+ Naive	HD	HD02_clonotype1998_consensus_1:595:TRA:TRAV17:None:TRAJ24:TRAC:CATDEMTTDSWGKLQF:TGTGCTACGGACGAGATGACAACTGACAGCTGGGGGAAATTGCAGTTT:2829:3;HD02_clonotype1998_consensus_2:686:TRB:TRBV12-3:TRBD1:TRBJ1-5:TRBC1:CASSLGGKVGPQHF:TGTGCCAGCAGTTTGGGGGGCAAGGTAGGGCCCCAGCATTTT:6733:8	HD02_clonotype1998_consensus_1:2829:3;HD02_clonotype1998_consensus_2:6733:8	CloneType_555	NoClonal
HD_HD02_CGTGTAAGTCGCATCG	HD02	CD4+ Naive	HD	HD02_clonotype2001_consensus_1:554:TRB:TRBV5-5:None:TRBJ1-1:TRBC1:CASSPTTSMASSGAFF:TGTGCCAGCTCCCCCACGACCTCCATGGCTTCATCCGGAGCTTTCTTT:1084:3;HD02_clonotype2001_consensus_2:710:TRA:TRAV8-6:None:TRAJ49:TRAC:CAVSDRNGNQFYF:TGTGCTGTGAGTGATCGGAACGGTAACCAGTTCTATTTT:1184:3	HD02_clonotype2001_consensus_1:1084:3;HD02_clonotype2001_consensus_2:1184:3	CloneType_556	NoClonal
HD_HD02_CGTGTAAGTCTAGAGG	HD02	CD4+ Naive	HD	HD02_clonotype2002_consensus_1:602:TRA:TRAV21:None:TRAJ32:TRAC:CAVFLYGGATNKLIF:TGTGCTGTGTTTCTCTATGGTGGTGCTACAAACAAGCTCATCTTT:2862:5;HD02_clonotype2002_consensus_2:541:TRB:TRBV6-3:None:TRBJ1-2:TRBC1:CASSYGSRYGYTF:TGTGCCAGCAGTTACGGCAGTCGGTATGGCTACACCTTC:6925:13	HD02_clonotype2002_consensus_1:2862:5;HD02_clonotype2002_consensus_2:6925:13	CloneType_557	NoClonal
HD_HD02_CGTGTAAGTTTGTTTC	HD02	CD4+ Naive	HD	NA	NA	NA	NON-TCR
HD_HD02_CGTGTAATCACCCGAG	HD02	CD4+ Naive	HD	HD02_clonotype2005_consensus_1:494:TRB:TRBV29-1:TRBD2:TRBJ2-3:TRBC2:CSTPGFAGHTDTQYF:TGCAGCACACCCGGTTTTGCGGGGCACACAGATACGCAGTATTTT:4224:8;HD02_clonotype2005_consensus_2:490:TRA:TRAV6:None:TRAJ43:TRAC:CALDDMRF:TGTGCTCTCGATGACATGCGCTTT:318:1	HD02_clonotype2005_consensus_1:4224:8;HD02_clonotype2005_consensus_2:318:1	CloneType_558	NoClonal
HD_HD02_CGTGTAATCAGAGACG	HD02	CD4+ Naive	HD	NA	NA	NA	NON-TCR
HD_HD02_CGTGTAATCTCGATGA	HD02	CD4+ Naive	HD	HD02_clonotype2008_consensus_1:526:TRB:TRBV2:TRBD2:TRBJ2-5:TRBC2:CASNGLAGETQYF:TGTGCCAGCAACGGACTAGCTGGGGAGACCCAGTACTTC:5687:10;HD02_clonotype2008_consensus_2:582:TRA:TRAV26-1:None:TRAJ57:TRAC:CIVRSLTQGGSEKLVF:TGCATCGTCAGATCCTTAACTCAGGGCGGATCTGAAAAGCTGGTCTTT:1929:3	HD02_clonotype2008_consensus_1:5687:10;HD02_clonotype2008_consensus_2:1929:3	CloneType_559	NoClonal
HD_HD02_CGTGTCTAGCCGCCTA	HD02	CD4+ Naive	HD	HD02_clonotype2010_consensus_1:689:TRB:TRBV10-3:TRBD1:TRBJ2-6:TRBC2:CAISGVGGSSGANVLTF:TGTGCCATCAGTGGTGTCGGGGGGTCCTCTGGGGCCAACGTCCTGACTTTC:7360:10;HD02_clonotype2010_consensus_2:487:TRA:TRAV36DV7:None:TRAJ31:TRAC:CAKNGLMF:TGTGCTAAGAACGGACTCATGTTT:2998:5	HD02_clonotype2010_consensus_1:7360:10;HD02_clonotype2010_consensus_2:2998:5	CloneType_560	NoClonal
HD_HD02_CGTGTCTCATTGGTAC	HD02	CD4+ Naive	HD	HD02_clonotype2013_consensus_1:719:TRB:TRBV6-3:None:TRBJ2-3:TRBC1:CASSYSFPSTDTQYF:TGTGCCAGCAGTTACTCTTTTCCTAGCACAGATACGCAGTATTTT:1618:3;HD02_clonotype2013_consensus_2:510:TRA:TRAV20:None:TRAJ17:TRAC:CAVQDMAAGNKLTF:TGTGCTGTGCAGGATATGGCTGCAGGCAACAAGCTAACTTTT:1631:2	HD02_clonotype2013_consensus_1:1618:3;HD02_clonotype2013_consensus_2:1631:2	CloneType_561	NoClonal
HD_HD02_CGTGTCTGTCCAGTGC	HD02	CD4+ Naive	HD	HD02_clonotype2015_consensus_1:537:TRA:TRAV17:None:TRAJ27:TRAC:CAINTNAGKSTF:TGTGCTATTAACACCAATGCAGGCAAATCAACCTTT:3044:3;HD02_clonotype2015_consensus_2:864:TRB:TRBV19:TRBD2:TRBJ2-2:TRBC2:CASRTEVTSWTGELFF:TGTGCCAGTCGAACTGAGGTGACTAGCTGGACCGGGGAGCTGTTTTTT:5237:9	HD02_clonotype2015_consensus_1:3044:3;HD02_clonotype2015_consensus_2:5237:9	CloneType_562	NoClonal
HD_HD02_CGTGTCTTCTCTGAGA	HD02	CD4+ Naive	HD	HD02_clonotype2019_consensus_1:575:TRA:TRAV29DV5:None:TRAJ33:TRAC:CAARVGSNYQLIW:TGTGCAGCAAGGGTGGGTAGCAACTATCAGTTAATCTGG:784:2;HD02_clonotype2019_consensus_2:602:TRB:TRBV3-1:TRBD1:TRBJ2-1:TRBC2:CAVGQGFHEQFF:TGTGCCGTAGGACAGGGGTTCCATGAGCAGTTCTTC:2416:4	HD02_clonotype2019_consensus_1:784:2;HD02_clonotype2019_consensus_2:2416:4	CloneType_563	NoClonal
HD_HD02_CGTTAGAAGGCTCAGA	HD02	CD4+ Naive	HD	HD02_clonotype2020_consensus_1:679:TRB:TRBV7-3:TRBD2:TRBJ2-7:TRBC2:CASSPTKDSYEQYF:TGTGCCAGCAGCCCGACTAAGGACTCCTACGAGCAGTACTTC:7876:9;HD02_clonotype2020_consensus_2:632:TRA:TRAV8-6:None:TRAJ30:TRAC:CAVSYRDDKIIF:TGTGCTGTGAGCTACAGAGATGACAAGATCATCTTT:1892:4	HD02_clonotype2020_consensus_1:7876:9;HD02_clonotype2020_consensus_2:1892:4	CloneType_564	NoClonal
HD_HD02_CGTTAGACATTAGCCA	HD02	CD4+ Naive	HD	HD02_clonotype2023_consensus_1:520:TRB:TRBV9:TRBD1:TRBJ1-3:TRBC1:CASSGLGRGASGNTIYF:TGTGCCAGCAGCGGGCTCGGACGGGGGGCTTCTGGAAACACCATATATTTT:5736:7;HD02_clonotype2023_consensus_2:499:TRA:TRAV13-1:None:TRAJ43:TRAC:CASRWNNNDMRF:TGTGCCTCAAGGTGGAATAACAATGACATGCGCTTT:2222:2	HD02_clonotype2023_consensus_1:5736:7;HD02_clonotype2023_consensus_2:2222:2	CloneType_565	NoClonal
HD_HD02_CGTTAGAGTCCAGTGC	HD02	CD4+ Naive	HD	NA	NA	NA	NON-TCR
HD_HD02_CGTTCTGAGATAGCAT	HD02	CD4+ Naive	HD	HD02_clonotype2028_consensus_1:522:TRA:TRAV13-1:None:TRAJ49:TRAC:CAAPPTGNQFYF:TGTGCAGCACCTCCTACCGGTAACCAGTTCTATTTT:4226:5;HD02_clonotype2028_consensus_2:640:TRA:TRAV16:None:TRAJ38:TRAC:CALSVCNAGNNRKLIW:TGTGCTCTAAGTGTCTGTAATGCTGGCAACAACCGTAAGCTGATTTGG:1980:5;HD02_clonotype2028_consensus_3:695:TRB:TRBV20-1:None:TRBJ1-1:TRBC1:CSARRTNTEAFF:TGCAGTGCTAGACGTACGAACACTGAAGCTTTCTTT:5483:7	HD02_clonotype2028_consensus_1:4226:5;HD02_clonotype2028_consensus_2:1980:5;HD02_clonotype2028_consensus_3:5483:7	CloneType_566	NoClonal
HD_HD02_CGTTCTGAGGACAGAA	HD02	CD4+ Naive	HD	HD02_clonotype2030_consensus_1:666:TRB:TRBV29-1:None:TRBJ1-4:TRBC1:CSVKRTDLNEKLFF:TGCAGCGTCAAAAGGACGGATCTTAATGAAAAACTGTTTTTT:11524:12;HD02_clonotype2030_consensus_2:521:TRA:TRAV29DV5:None:TRAJ31:TRAC:CAASEWGNNARLMF:TGTGCAGCAAGCGAATGGGGTAACAATGCCAGACTCATGTTT:3639:4	HD02_clonotype2030_consensus_1:11524:12;HD02_clonotype2030_consensus_2:3639:4	CloneType_567	NoClonal
HD_HD02_CGTTCTGAGGCAATTA	HD02	CD4+ Naive	HD	NA	NA	NA	NON-TCR
HD_HD02_CGTTCTGCATAAGACA	HD02	CD4+ Naive	HD	HD02_clonotype2033_consensus_1:451:TRA:TRAV2:None:TRAJ6:TRAC:CAVVSGGSYIPTF:TGTGCTGTGGTATCAGGAGGAAGCTACATACCTACATTT:2155:2;HD02_clonotype2033_consensus_2:675:TRB:TRBV9:TRBD2:TRBJ2-5:TRBC2:CASTAGTREETQYF:TGTGCCAGCACCGCCGGGACTAGAGAAGAGACCCAGTACTTC:9645:13	HD02_clonotype2033_consensus_1:2155:2;HD02_clonotype2033_consensus_2:9645:13	CloneType_568	NoClonal
HD_HD02_CGTTCTGGTAAAGTCA	HD02	CD4+ Naive	HD	NA	NA	NA	NON-TCR
HD_HD02_CGTTGGGCAAATCCGT	HD02	CD4+ Naive	HD	HD02_clonotype2037_consensus_1:685:TRA:TRAV8-3:None:TRAJ47:TRAC:CAVGAREYGNKLVF:TGTGCTGTGGGTGCGCGAGAATATGGAAACAAGCTGGTCTTT:1888:4;HD02_clonotype2037_consensus_2:641:TRB:TRBV19:TRBD1:TRBJ1-4:TRBC1:CASSKAPGTGGEKLFF:TGTGCCAGTAGTAAGGCCCCCGGGACAGGGGGCGAAAAACTGTTTTTT:693:1	HD02_clonotype2037_consensus_1:1888:4;HD02_clonotype2037_consensus_2:693:1	CloneType_569	NoClonal
HD_HD02_CGTTGGGCAAATTGCC	HD02	CD4+ Naive	HD	NA	NA	NA	NON-TCR
HD_HD02_CGTTGGGCACGACTCG	HD02	CD4+ Naive	HD	HD02_clonotype2040_consensus_1:537:TRA:TRAV2:None:TRAJ30:TRAC:CAVVLGNRDDKIIF:TGTGCTGTGGTTTTGGGGAACAGAGATGACAAGATCATCTTT:2705:3;HD02_clonotype2040_consensus_2:593:TRA:TRAV14DV4:None:TRAJ16:TRAC:CAMRDVEF:TGTGCAATGAGAGACGTCGAGTTT:1803:2;HD02_clonotype2040_consensus_3:697:TRB:TRBV20-1:None:TRBJ1-5:TRBC1:CSARESLHMNQPQHF:TGCAGTGCTAGGGAATCACTACATATGAATCAGCCCCAGCATTTT:620:1	HD02_clonotype2040_consensus_1:2705:3;HD02_clonotype2040_consensus_2:1803:2;HD02_clonotype2040_consensus_3:620:1	CloneType_570	NoClonal
HD_HD02_CGTTGGGGTACATGTC	HD02	CD4+ Naive	HD	HD02_clonotype2042_consensus_1:582:TRA:TRAV17:None:TRAJ29:TRAC:CATDSGNTPLVF:TGTGCTACGGACTCAGGAAACACACCTCTTGTCTTT:4258:6;HD02_clonotype2042_consensus_2:699:TRB:TRBV7-2:TRBD1:TRBJ1-2:TRBC1:CASSLVFPGGGYTF:TGTGCCAGCAGCTTAGTTTTTCCAGGGGGGGGCTACACCTTC:6237:10	HD02_clonotype2042_consensus_1:4258:6;HD02_clonotype2042_consensus_2:6237:10	CloneType_571	NoClonal
HD_HD02_CGTTGGGTCCTGCTTG	HD02	CD4+ Naive	HD	NA	NA	NA	NON-TCR
HD_HD02_CTAACTTAGTGCGTGA	HD02	CD4+ Naive	HD	NA	NA	NA	NON-TCR
HD_HD02_CTAAGACCACTCGACG	HD02	CD4+ Naive	HD	HD02_clonotype2049_consensus_1:566:TRA:TRAV12-3:None:TRAJ49:TRAC:CAMSQDGNQFYF:TGTGCAATGAGCCAAGACGGTAACCAGTTCTATTTT:2965:3;HD02_clonotype2049_consensus_2:742:TRB:TRBV5-1:None:TRBJ2-5:TRBC2:CASSSSQETQYF:TGCGCCAGCAGCTCCTCCCAAGAGACCCAGTACTTC:3911:6	HD02_clonotype2049_consensus_1:2965:3;HD02_clonotype2049_consensus_2:3911:6	CloneType_572	NoClonal
HD_HD02_CTAAGACTCCTACAGA	HD02	CD4+ Naive	HD	NA	NA	NA	NON-TCR
HD_HD02_CTAAGACTCCTCAACC	HD02	CD4+ Naive	HD	HD02_clonotype2053_consensus_1:714:TRB:TRBV20-1:TRBD2:TRBJ2-2:TRBC2:CSGAGGRGGELFF:TGCAGTGGGGCGGGAGGGCGAGGCGGGGAGCTGTTTTTT:9967:14;HD02_clonotype2053_consensus_2:541:TRA:TRAV26-1:None:TRAJ49:TRAC:CIVRPPNTGNQFYF:TGCATCGTCAGACCCCCGAACACCGGTAACCAGTTCTATTTT:5596:6	HD02_clonotype2053_consensus_1:9967:14;HD02_clonotype2053_consensus_2:5596:6	CloneType_573	NoClonal
HD_HD02_CTAAGACTCTGGTGTA	HD02	CD4+ Naive	HD	NA	NA	NA	NON-TCR
HD_HD02_CTAATGGAGTTTCCTT	HD02	CD4+ Naive	HD	NA	NA	NA	NON-TCR
HD_HD02_CTAATGGGTCAAGCGA	HD02	CD4+ Naive	HD	NA	NA	NA	NON-TCR
HD_HD02_CTACACCCAATAAGCA	HD02	CD4+ Naive	HD	HD02_clonotype2066_consensus_1:713:TRB:TRBV6-6:TRBD1:TRBJ1-2:TRBC1:CASSQIIPGQFGYTF:TGTGCCAGCAGTCAGATCATACCGGGACAGTTTGGCTACACCTTC:6756:8;HD02_clonotype2066_consensus_2:493:TRA:TRAV9-2:None:TRAJ43:TRAC:CALSDNNNDMRF:TGTGCTCTGAGTGACAATAACAATGACATGCGCTTT:2758:4	HD02_clonotype2066_consensus_1:6756:8;HD02_clonotype2066_consensus_2:2758:4	CloneType_574	NoClonal
HD_HD02_CTACACCCACAGTCGC	HD02	CD4+ Naive	HD	HD02_clonotype2067_consensus_1:725:TRB:TRBV6-1:TRBD1:TRBJ1-6:TRBC1:CASRDRVSYNSPLHF:TGTGCCAGCAGGGACAGGGTCTCCTATAATTCACCCCTCCACTTT:4521:5;HD02_clonotype2067_consensus_2:688:TRB:TRBV7-2:TRBD2:TRBJ1-2:TRBC1:CASSREKVDDYGYTF:TGTGCCAGCAGCCGGGAGAAGGTCGATGACTATGGCTACACCTTC:10177:13;HD02_clonotype2067_consensus_3:591:TRA:TRAV23DV6:None:TRAJ40:TRAC:CAARMKPGTYKYIF:TGTGCAGCAAGGATGAAACCAGGAACCTACAAATACATCTTT:3…	HD02_clonotype2067_consensus_1:4521:5;HD02_clonotype2067_consensus_2:10177:13;HD02_clonotype2067_consensus_3:3910:4	CloneType_575	NoClonal
HD_HD02_CTACACCCATTAACCG	HD02	CD4+ Naive	HD	HD02_clonotype2068_consensus_1:559:TRA:TRAV12-3:None:TRAJ53:TRAC:CAMRGGGSNYKLTF:TGTGCAATGAGGGGTGGAGGTAGCAACTATAAACTGACATTT:2634:4;HD02_clonotype2068_consensus_2:691:TRB:TRBV6-4:TRBD2:TRBJ2-1:TRBC2:CASSESSGGFDEQFF:TGTGCCAGCAGTGAATCGTCGGGAGGGTTTGATGAGCAGTTCTTC:5550:6	HD02_clonotype2068_consensus_1:2634:4;HD02_clonotype2068_consensus_2:5550:6	CloneType_576	NoClonal
HD_HD02_CTACACCGTCAATGTC	HD02	CD4+ Naive	HD	NA	NA	NA	NON-TCR
HD_HD02_CTACACCGTTAAAGTG	HD02	CD4+ Naive	HD	NA	NA	NA	NON-TCR
HD_HD02_CTACACCTCACAACGT	HD02	CD4+ Naive	HD	NA	NA	NA	NON-TCR
HD_HD02_CTACATTCAGGGAGAG	HD02	CD4+ Naive	HD	HD02_clonotype2079_consensus_1:682:TRB:TRBV5-1:None:TRBJ2-7:TRBC2:CASSLGQLYEQYF:TGCGCCAGCAGCTTGGGCCAGCTCTACGAGCAGTACTTC:8671:12;HD02_clonotype2079_consensus_2:565:TRA:TRAV23DV6:None:TRAJ17:TRAC:CAASKAAGNKLTF:TGTGCAGCAAGCAAAGCTGCAGGCAACAAGCTAACTTTT:1488:2	HD02_clonotype2079_consensus_1:8671:12;HD02_clonotype2079_consensus_2:1488:2	CloneType_577	NoClonal
HD_HD02_CTACATTGTCAGATAA	HD02	CD4+ Naive	HD	HD02_clonotype2080_consensus_1:535:TRA:TRAV16:None:TRAJ39:TRAC:CALSGRNAGNMLTF:TGTGCTCTAAGTGGCCGGAATGCAGGCAACATGCTCACCTTT:1444:3;HD02_clonotype2080_consensus_2:758:TRB:TRBV6-1:TRBD1:TRBJ1-2:TRBC1:CASSETGRGQSGYTF:TGTGCCAGCAGTGAAACGGGCAGGGGGCAGTCCGGCTACACCTTC:6603:8	HD02_clonotype2080_consensus_1:1444:3;HD02_clonotype2080_consensus_2:6603:8	CloneType_578	NoClonal
HD_HD02_CTACATTGTCCGTGAC	HD02	CD4+ Naive	HD	NA	NA	NA	NON-TCR
HD_HD02_CTACATTGTCTTTCAT	HD02	CD4+ Naive	HD	HD02_clonotype2082_consensus_1:533:TRA:TRAV27:None:TRAJ39:TRAC:CAGELHNAGNMLTF:TGTGCAGGAGAGCTCCATAATGCAGGCAACATGCTCACCTTT:850:1;HD02_clonotype2082_consensus_2:500:TRB:TRBV7-3:TRBD2:TRBJ2-7:TRBC2:CASSLVSGGEQYF:TGTGCCAGCAGCTTAGTCAGCGGAGGCGAGCAGTACTTC:2246:3	HD02_clonotype2082_consensus_1:850:1;HD02_clonotype2082_consensus_2:2246:3	CloneType_579	NoClonal
HD_HD02_CTACCCACACGTCAGC	HD02	CD4+ Naive	HD	NA	NA	NA	NON-TCR
HD_HD02_CTACCCAGTCCAGTGC	HD02	CD4+ Naive	HD	NA	NA	NA	NON-TCR
HD_HD02_CTACCCATCACCTCGT	HD02	CD4+ Naive	HD	HD02_clonotype2097_consensus_1:462:TRA:TRAV35:None:TRAJ3:TRAC:CAGAGYSSASKIIF:TGTGCTGGGGCGGGGTACAGCAGTGCTTCCAAGATAATCTTT:1795:2;HD02_clonotype2097_consensus_2:699:TRB:TRBV20-1:None:TRBJ2-1:TRBC2:CSASGTSYNEQFF:TGCAGTGCTAGCGGAACGTCCTACAATGAGCAGTTCTTC:12531:18	HD02_clonotype2097_consensus_1:1795:2;HD02_clonotype2097_consensus_2:12531:18	CloneType_580	NoClonal
HD_HD02_CTACCCATCGGAAACG	HD02	CD4+ Naive	HD	HD02_clonotype2098_consensus_1:548:TRA:TRAV1-2:None:TRAJ42:TRAC:CAVRLRDYGGSQGNLIF:TGTGCTGTGAGACTCAGGGATTATGGAGGAAGCCAAGGAAATCTCATCTTT:2590:3;HD02_clonotype2098_consensus_2:605:TRB:TRBV30:TRBD1:TRBJ2-7:TRBC2:CAGGRAGGLEQYF:TGTGCCGGGGGCAGGGCGGGGGGCTTGGAGCAGTACTTC:800:1	HD02_clonotype2098_consensus_1:2590:3;HD02_clonotype2098_consensus_2:800:1	CloneType_581	NoClonal
HD_HD02_CTACGTCGTCGAATCT	HD02	CD4+ Naive	HD	HD02_clonotype2102_consensus_1:495:TRA:TRAV38-1:None:TRAJ53:TRAC:CAFMSGSGGSNYKLTF:TGTGCTTTCATGAGTGGTAGTGGAGGTAGCAACTATAAACTGACATTT:1588:2;HD02_clonotype2102_consensus_2:696:TRB:TRBV7-3:TRBD1:TRBJ2-5:TRBC2:CASSRQGNQETQYF:TGTGCCAGCAGCCGTCAGGGCAACCAAGAGACCCAGTACTTC:3182:5	HD02_clonotype2102_consensus_1:1588:2;HD02_clonotype2102_consensus_2:3182:5	CloneType_582	NoClonal
HD_HD02_CTAGAGTAGAAGGCCT	HD02	CD4+ Naive	HD	NA	NA	NA	NON-TCR
HD_HD02_CTAGAGTAGACTACAA	HD02	CD4+ Naive	HD	HD02_clonotype2106_consensus_1:522:TRA:TRAV13-1:None:TRAJ44:TRAC:CAASIPASKLTF:TGTGCAGCAAGTATCCCTGCCAGTAAACTCACCTTT:1215:1;HD02_clonotype2106_consensus_2:583:TRB:TRBV3-1:None:TRBJ2-3:TRBC2:CASSQLSVSTDTQYF:TGTGCCAGCAGCCAATTAAGCGTAAGCACAGATACGCAGTATTTT:6265:7	HD02_clonotype2106_consensus_1:1215:1;HD02_clonotype2106_consensus_2:6265:7	CloneType_583	NoClonal
HD_HD02_CTAGAGTCATGCTGGC	HD02	CD4+ Naive	HD	NA	NA	NA	NON-TCR
HD_HD02_CTAGAGTTCGGAAATA	HD02	CD4+ Naive	HD	HD02_clonotype2112_consensus_1:500:TRB:TRBV11-2:None:TRBJ2-5:TRBC2:CASSFQVETQYF:TGTGCCAGCAGCTTCCAGGTAGAGACCCAGTACTTC:982:3;HD02_clonotype2112_consensus_2:498:TRA:TRAV12-1:None:TRAJ22:TRAC:CAVIPSGSARQLTF:TGTGCGGTGATCCCCTCGGGTTCTGCAAGGCAACTGACCTTT:3974:4	HD02_clonotype2112_consensus_1:982:3;HD02_clonotype2112_consensus_2:3974:4	CloneType_584	NoClonal
HD_HD02_CTAGCCTAGCTAGTTC	HD02	CD4+ Naive	HD	NA	NA	NA	NON-TCR
HD_HD02_CTAGCCTGTAAGGGAA	HD02	CD4+ Naive	HD	HD02_clonotype2118_consensus_1:531:TRB:TRBV6-6:TRBD1:TRBJ2-5:TRBC2:CASRETGGETQYF:TGTGCCAGCAGGGAGACAGGGGGCGAGACCCAGTACTTC:6098:9;HD02_clonotype2118_consensus_2:500:TRA:TRAV20:None:TRAJ7:TRAC:CAVQERDGNNRLAF:TGTGCTGTGCAGGAAAGGGATGGGAACAACAGACTCGCTTTT:442:1	HD02_clonotype2118_consensus_1:6098:9;HD02_clonotype2118_consensus_2:442:1	CloneType_585	NoClonal
HD_HD02_CTAGCCTGTCAATGTC	HD02	CD4+ Naive	HD	HD02_clonotype2119_consensus_1:456:TRA:TRAV9-2:None:TRAJ13:TRAC:CALNKYSGGYQKVTF:TGTGCTCTGAATAAGTATTCTGGGGGTTACCAGAAAGTTACCTTT:2609:3;HD02_clonotype2119_consensus_2:702:TRB:TRBV20-1:TRBD1:TRBJ2-3:TRBC2:CSARPGVGTDTQYF:TGCAGTGCTAGACCGGGGGTGGGCACAGATACGCAGTATTTT:10851:15	HD02_clonotype2119_consensus_1:2609:3;HD02_clonotype2119_consensus_2:10851:15	CloneType_586	NoClonal
HD_HD02_CTAGCCTTCGGACAAG	HD02	CD4+ Naive	HD	HD02_clonotype2121_consensus_1:686:TRB:TRBV5-1:TRBD1:TRBJ2-7:TRBC1:CASSSTGNEQYF:TGCGCCAGCAGCTCAACAGGGAACGAGCAGTACTTC:8002:10;HD02_clonotype2121_consensus_2:582:TRA:TRAV14DV4:None:TRAJ30:TRAC:CAMNPNRDDKIIF:TGTGCAATGAATCCGAACAGAGATGACAAGATCATCTTT:2444:3	HD02_clonotype2121_consensus_1:8002:10;HD02_clonotype2121_consensus_2:2444:3	CloneType_587	NoClonal
HD_HD02_CTAGTGAAGAGTGAGA	HD02	CD4+ Naive	HD	HD02_clonotype2123_consensus_1:651:TRB:TRBV28:TRBD1:TRBJ1-2:TRBC1:CASSLGGASYGYTF:TGTGCCAGCAGTTTGGGGGGGGCTAGCTATGGCTACACCTTC:2588:4;HD02_clonotype2123_consensus_2:564:TRA:TRAV20:None:TRAJ27:TRAC:CAVIAGKSTF:TGTGCTGTGATCGCAGGCAAATCAACCTTT:1786:3	HD02_clonotype2123_consensus_1:2588:4;HD02_clonotype2123_consensus_2:1786:3	CloneType_588	NoClonal
HD_HD02_CTAGTGATCCGTCAAA	HD02	CD4+ Naive	HD	HD02_clonotype2132_consensus_1:692:TRB:TRBV6-1:TRBD1:TRBJ1-1:TRBC1:CASSETDRLEAFF:TGTGCCAGCAGTGAAACCGACAGGTTGGAAGCTTTCTTT:3752:5;HD02_clonotype2132_consensus_2:563:TRA:TRAV25:None:TRAJ40:TRAC:CAGTTSGTYKYIF:TGTGCAGGGACTACCTCAGGAACCTACAAATACATCTTT:904:1	HD02_clonotype2132_consensus_1:3752:5;HD02_clonotype2132_consensus_2:904:1	CloneType_589	NoClonal
HD_HD02_CTCACACAGCGATAGC	HD02	CD4+ Naive	HD	HD02_clonotype2134_consensus_1:563:TRB:TRBV28:TRBD1:TRBJ2-3:TRBC2:CASSFLGGSLTDTQYF:TGTGCCAGCAGTTTTTTGGGGGGCTCGTTGACAGATACGCAGTATTTT:5356:7;HD02_clonotype2134_consensus_2:482:TRA:TRAV21:None:TRAJ58:TRAC:CAVKTSGSRLTF:TGTGCTGTGAAAACCAGTGGCTCTAGGTTGACCTTT:3356:3;HD02_clonotype2134_consensus_3:515:TRA:TRAV16:None:TRAJ56:TRAC:CALSGANSKLTF:TGTGCTCTAAGTGGAGCCAATAGTAAGCTGACATTT:1981:2	HD02_clonotype2134_consensus_1:5356:7;HD02_clonotype2134_consensus_2:3356:3;HD02_clonotype2134_consensus_3:1981:2	CloneType_590	NoClonal
HD_HD02_CTCACACGTTGTTTGG	HD02	CD4+ Naive	HD	HD02_clonotype2139_consensus_1:500:TRA:TRAV38-2DV8:None:TRAJ45:TRAC:CAYRSDSGGGADGLTF:TGTGCTTATAGGTCTGATTCAGGAGGAGGTGCTGACGGACTCACCTTT:1024:2;HD02_clonotype2139_consensus_2:515:TRB:TRBV20-1:None:TRBJ1-6:TRBC1:CSARGNWGNSPLHF:TGCAGTGCTAGGGGGAATTGGGGTAATTCACCCCTCCACTTT:3126:5	HD02_clonotype2139_consensus_1:1024:2;HD02_clonotype2139_consensus_2:3126:5	CloneType_591	NoClonal
HD_HD02_CTCACACTCAGTCCCT	HD02	CD4+ Naive	HD	HD02_clonotype2140_consensus_1:703:TRB:TRBV20-1:TRBD1:TRBJ1-2:TRBC1:CSARGQGSPYGYTF:TGCAGTGCTAGAGGCCAGGGAAGTCCCTATGGCTACACCTTC:3133:4;HD02_clonotype2140_consensus_2:556:TRA:TRAV23DV6:None:TRAJ15:TRAC:CAARSNQAGTALIF:TGTGCAGCAAGAAGTAACCAGGCAGGAACTGCTCTGATCTTT:4088:4	HD02_clonotype2140_consensus_1:3133:4;HD02_clonotype2140_consensus_2:4088:4	CloneType_592	NoClonal
HD_HD02_CTCACACTCTGGTATG	HD02	CD4+ Naive	HD	HD02_clonotype2143_consensus_1:572:TRA:TRAV5:None:TRAJ41:TRAC:CAERRGSGYALNF:TGTGCAGAGAGAAGAGGTTCCGGGTATGCACTCAACTTC:3059:5;HD02_clonotype2143_consensus_2:525:TRB:TRBV20-1:TRBD2:TRBJ2-2:TRBC2:CSAAGVEGPGELFF:TGCAGTGCGGCGGGGGTAGAAGGTCCCGGGGAGCTGTTTTTT:3876:5	HD02_clonotype2143_consensus_1:3059:5;HD02_clonotype2143_consensus_2:3876:5	CloneType_593	NoClonal
HD_HD02_CTCAGAAGTGCAGTAG	HD02	CD4+ Naive	HD	HD02_clonotype2149_consensus_1:786:TRB:TRBV28:TRBD1:TRBJ1-1:TRBC1:CASSARGMNTEAFF:TGTGCCAGCAGTGCAAGGGGGATGAACACTGAAGCTTTCTTT:2404:3;HD02_clonotype2149_consensus_2:576:TRA:TRAV29DV5:None:TRAJ54:TRAC:CAAMYQGAQKLVF:TGTGCAGCAATGTATCAGGGAGCCCAGAAGCTGGTATTT:2432:3	HD02_clonotype2149_consensus_1:2404:3;HD02_clonotype2149_consensus_2:2432:3	CloneType_594	NoClonal
HD_HD02_CTCAGAAGTGCATCTA	HD02	CD4+ Naive	HD	NA	NA	NA	NON-TCR
HD_HD02_CTCAGAATCAAGGTAA	HD02	CD4+ Naive	HD	HD02_clonotype2152_consensus_1:633:TRA:TRAV3:None:TRAJ34:TRAC:CAVRGPITPTSSSL:TGTGCTGTGAGAGGGCCGATAACACCGACAAGCTCATCTTTG:1422:2;HD02_clonotype2152_consensus_2:497:TRA:TRAV13-1:None:TRAJ29:TRAC:CAASKNSGNTPLVF:TGTGCAGCAAGTAAAAATTCAGGAAACACACCTCTTGTCTTT:5303:6;HD02_clonotype2152_consensus_3:715:TRB:TRBV27:None:TRBJ2-1:TRBC2:CASSYYNEQFF:TGTGCCAGCAGTTACTACAATGAGCAGTTCTTC:6733:9;HD02_clonotype2152_conse…	HD02_clonotype2152_consensus_1:1422:2;HD02_clonotype2152_consensus_2:5303:6;HD02_clonotype2152_consensus_3:6733:9;HD02_clonotype2152_consensus_4:2828:5	CloneType_595	NoClonal
HD_HD02_CTCAGAATCTTTAGGG	HD02	CD4+ Naive	HD	HD02_clonotype2154_consensus_1:697:TRB:TRBV7-9:TRBD2:TRBJ2-7:TRBC2:CASGRGQAAYEQYF:TGTGCCAGCGGCCGCGGGCAGGCCGCCTACGAGCAGTACTTC:9358:13;HD02_clonotype2154_consensus_2:670:TRA:TRAV3:None:TRAJ24:TRAC:CAVRSTDSWGKLQF:TGTGCTGTGAGATCAACTGACAGCTGGGGGAAATTGCAGTTT:2153:3	HD02_clonotype2154_consensus_1:9358:13;HD02_clonotype2154_consensus_2:2153:3	CloneType_596	NoClonal
HD_HD02_CTCATTACACACAGAG	HD02	CD4+ Naive	HD	HD02_clonotype2157_consensus_1:590:TRA:TRAV26-1:None:TRAJ56:TRAC:CIVRPTGANSKLTF:TGCATCGTCAGACCGACTGGAGCCAATAGTAAGCTGACATTT:1881:2;HD02_clonotype2157_consensus_2:786:TRB:TRBV7-9:TRBD2:TRBJ1-2:TRBC1:CASSLVTGNYGYTF:TGTGCCAGCAGCTTAGTAACGGGAAACTATGGCTACACCTTC:5109:5	HD02_clonotype2157_consensus_1:1881:2;HD02_clonotype2157_consensus_2:5109:5	CloneType_597	NoClonal
HD_HD02_CTCATTACAGTAAGCG	HD02	CD4+ Naive	HD	HD02_clonotype2159_consensus_1:903:TRB:TRBV11-2:TRBD2:TRBJ2-2:TRBC2:CASSLGGGTGELFF:TGTGCCAGCAGCTTAGGCGGGGGCACCGGGGAGCTGTTTTTT:7922:13;HD02_clonotype2159_consensus_2:471:TRA:TRAV25:None:TRAJ57:TRAC:CAGRRGSEKLVF:TGTGCAGGGCGTCGCGGATCTGAAAAGCTGGTCTTT:325:1	HD02_clonotype2159_consensus_1:7922:13;HD02_clonotype2159_consensus_2:325:1	CloneType_598	NoClonal
HD_HD02_CTCATTAGTTACTGAC	HD02	CD4+ Naive	HD	NA	NA	NA	NON-TCR
HD_HD02_CTCATTATCAGTTCGA	HD02	CD4+ Naive	HD	HD02_clonotype2161_consensus_1:571:TRA:TRAV20:None:TRAJ58:TRAC:CAVQETSGSRLTF:TGTGCTGTGCAAGAAACCAGTGGCTCTAGGTTGACCTTT:2734:4;HD02_clonotype2161_consensus_2:531:TRB:TRBV20-1:None:TRBJ1-2:TRBC1:CSARRAGFHYGYTF:TGCAGTGCAAGACGCGCTGGGTTTCACTATGGCTACACCTTC:2249:4	HD02_clonotype2161_consensus_1:2734:4;HD02_clonotype2161_consensus_2:2249:4	CloneType_599	NoClonal
HD_HD02_CTCATTATCCGCGGTA	HD02	CD4+ Naive	HD	HD02_clonotype2162_consensus_1:568:TRB:TRBV20-1:TRBD2:TRBJ2-2:TRBC2:CSARTLAGGPGTGELFF:TGCAGTGCTAGAACTCTAGCGGGAGGGCCGGGCACCGGGGAGCTGTTTTTT:6994:9;HD02_clonotype2162_consensus_2:520:TRA:TRAV13-1:None:TRAJ3:TRAC:CAASLLYSSASKIIF:TGTGCAGCAAGTCTTTTGTACAGCAGTGCTTCCAAGATAATCTTT:4231:4	HD02_clonotype2162_consensus_1:6994:9;HD02_clonotype2162_consensus_2:4231:4	CloneType_600	NoClonal
HD_HD02_CTCATTATCCTCAATT	HD02	CD4+ Naive	HD	HD02_clonotype2163_consensus_1:562:TRA:TRAV22:None:TRAJ39:TRAC:CAVENAGNMLTF:TGTGCTGTGGAAAATGCAGGCAACATGCTCACCTTT:1022:2;HD02_clonotype2163_consensus_2:511:TRB:TRBV5-1:TRBD2:TRBJ2-7:TRBC2:CASSLAGSSYEQYF:TGCGCCAGCAGCTTGGCAGGGAGCTCCTACGAGCAGTACTTC:6987:9	HD02_clonotype2163_consensus_1:1022:2;HD02_clonotype2163_consensus_2:6987:9	CloneType_601	NoClonal
HD_HD02_CTCATTATCCTGCTTG	HD02	CD4+ Naive	HD	HD02_clonotype2164_consensus_1:730:TRB:TRBV7-9:None:TRBJ2-5:TRBC2:CASSVAARALETQYF:TGTGCCAGCAGCGTAGCGGCCCGGGCCTTAGAGACCCAGTACTTC:5528:7;HD02_clonotype2164_consensus_2:491:TRA:TRAV38-2DV8:None:TRAJ58:TRAC:CARTSGSRLTF:TGTGCTCGAACCAGTGGCTCTAGGTTGACCTTT:3601:4;HD02_clonotype2164_consensus_3:664:TRB:TRBV4-2:TRBD1:TRBJ2-2:TRBC2:CASSQGHLNTGELFF:TGTGCCAGCAGCCAGGGACATCTGAACACCGGGGAGCTGTTTTTT:10709:15;HD02_…	HD02_clonotype2164_consensus_1:5528:7;HD02_clonotype2164_consensus_2:3601:4;HD02_clonotype2164_consensus_3:10709:15;HD02_clonotype2164_consensus_4:2333:4	CloneType_602	NoClonal
HD_HD02_CTCATTATCTTGAGGT	HD02	CD4+ Naive	HD	HD02_clonotype2165_consensus_1:729:TRB:TRBV24-1:TRBD2:TRBJ2-2:TRBC2:CATGSHLGEGANTGELFF:TGTGCCACCGGCTCCCACTTGGGGGAAGGTGCGAACACCGGGGAGCTGTTTTTT:7629:12;HD02_clonotype2165_consensus_2:528:TRA:TRAV13-1:None:TRAJ17:TRAC:CAASRGAAGNKLTF:TGTGCAGCAAGTAGAGGGGCTGCAGGCAACAAGCTAACTTTT:2925:3	HD02_clonotype2165_consensus_1:7629:12;HD02_clonotype2165_consensus_2:2925:3	CloneType_603	NoClonal
HD_HD02_CTCCTAGAGATCCTGT	HD02	CD4+ Naive	HD	HD02_clonotype2166_consensus_1:493:TRA:TRAV13-1:None:TRAJ35:TRAC:CAAPLGGFGNVLHC:TGTGCAGCACCCTTAGGGGGCTTTGGGAATGTGCTGCATTGC:3052:4;HD02_clonotype2166_consensus_2:479:TRB:TRBV5-1:None:TRBJ2-7:TRBC2:CASQAWYSSYEQYF:TGCGCCAGCCAAGCCTGGTACAGCTCCTACGAGCAGTACTTC:778:1;HD02_clonotype2166_consensus_3:577:TRA:TRAV23DV6:None:TRAJ17:TRAC:CAAARGAAGNKLTF:TGTGCAGCCGCTCGCGGAGCTGCAGGCAACAAGCTAACTTTT:4773:5	HD02_clonotype2166_consensus_1:3052:4;HD02_clonotype2166_consensus_2:778:1;HD02_clonotype2166_consensus_3:4773:5	CloneType_604	NoClonal
HD_HD02_CTCCTAGTCCCAGGTG	HD02	CD4+ Naive	HD	HD02_clonotype2169_consensus_1:545:TRB:TRBV6-1:TRBD1:TRBJ2-7:TRBC2:CASQGPLSQGYEQYF:TGTGCCAGCCAAGGGCCCCTCAGTCAGGGCTACGAGCAGTACTTC:3699:5;HD02_clonotype2169_consensus_2:555:TRA:TRAV12-2:None:TRAJ11:TRAC:CAVRWMNSGYSTLTF:TGTGCCGTGAGGTGGATGAATTCAGGATACAGCACCCTCACCTTT:4362:5	HD02_clonotype2169_consensus_1:3699:5;HD02_clonotype2169_consensus_2:4362:5	CloneType_605	NoClonal
HD_HD02_CTCGAAAAGTGTGGCA	HD02	CD4+ Naive	HD	HD02_clonotype2172_consensus_1:694:TRA:TRAV8-4:None:TRAJ9:TRAC:CAVNSNTGGFKTIF:TGTGCTGTGAATTCAAATACTGGAGGCTTCAAAACTATCTTT:3310:5;HD02_clonotype2172_consensus_2:500:TRB:TRBV4-1:TRBD2:TRBJ2-3:TRBC2:CASSQDVPRAGGGTDTQYF:TGCGCCAGCAGCCAAGATGTTCCTAGAGCGGGAGGGGGAACAGATACGCAGTATTTT:8921:12;HD02_clonotype2172_consensus_3:487:TRB:TRBV21-1:TRBD1:TRBJ2-7:TRBC2:CASSKALGHSYEQYF:TGTGCCAGCAGCAAAGCGCTGGGACACTCCTACG…	HD02_clonotype2172_consensus_1:3310:5;HD02_clonotype2172_consensus_2:8921:12;HD02_clonotype2172_consensus_3:2861:3	CloneType_606	NoClonal
HD_HD02_CTCGAGGAGGTTACCT	HD02	CD4+ Naive	HD	HD02_clonotype2178_consensus_1:499:TRA:TRAV6:None:TRAJ20:TRAC:CALNDYKLSF:TGTGCTCTAAACGACTACAAGCTCAGCTTT:3358:3;HD02_clonotype2178_consensus_2:583:TRB:TRBV6-6:TRBD1:TRBJ1-5:TRBC1:CASTLDRTYNQPQHF:TGTGCCAGCACCTTGGACAGGACATACAATCAGCCCCAGCATTTT:6005:10	HD02_clonotype2178_consensus_1:3358:3;HD02_clonotype2178_consensus_2:6005:10	CloneType_607	NoClonal
HD_HD02_CTCGAGGAGTCCCACG	HD02	CD4+ Naive	HD	NA	NA	NA	NON-TCR
HD_HD02_CTCGAGGCATTAGCCA	HD02	CD4+ Naive	HD	NA	NA	NA	NON-TCR
HD_HD02_CTCGAGGGTGGTCTCG	HD02	CD4+ Naive	HD	HD02_clonotype2184_consensus_1:509:TRB:TRBV28:TRBD2:TRBJ2-7:TRBC2:CASSLGGSSSYEQYF:TGTGCCAGCAGTTTGGGCGGGAGCAGCTCCTACGAGCAGTACTTC:6844:8;HD02_clonotype2184_consensus_2:605:TRA:TRAV41:None:TRAJ47:TRAC:CAVDGNKLVF:TGTGCTGTCGATGGAAACAAGCTGGTCTTT:3876:5	HD02_clonotype2184_consensus_1:6844:8;HD02_clonotype2184_consensus_2:3876:5	CloneType_608	NoClonal
HD_HD02_CTCGAGGTCAGTTGAC	HD02	CD4+ Naive	HD	NA	NA	NA	NON-TCR
HD_HD02_CTCGAGGTCATCGATG	HD02	CD4+ Naive	HD	HD02_clonotype2187_consensus_1:700:TRB:TRBV27:TRBD1:TRBJ1-1:TRBC1:CASSSPGQGRTEAFF:TGTGCCAGCAGTTCACCCGGACAGGGACGAACTGAAGCTTTCTTT:1609:2;HD02_clonotype2187_consensus_2:588:TRA:TRAV13-2:None:TRAJ3:TRAC:CAEKAGGGYSSASKIIF:TGTGCAGAGAAGGCCGGGGGAGGGTACAGCAGTGCTTCCAAGATAATCTTT:3086:4	HD02_clonotype2187_consensus_1:1609:2;HD02_clonotype2187_consensus_2:3086:4	CloneType_609	NoClonal
HD_HD02_CTCGGAGAGATCCCAT	HD02	CD4+ Naive	HD	HD02_clonotype2190_consensus_1:493:TRB:TRBV28:TRBD2:TRBJ2-1:TRBC2:CASGGRGVGYNEQFF:TGTGCCAGCGGCGGCAGGGGCGTCGGCTACAATGAGCAGTTCTTC:4690:7;HD02_clonotype2190_consensus_2:550:TRA:TRAV5:None:TRAJ43:TRAC:CAEKDMRF:TGTGCAGAGAAGGACATGCGCTTT:1043:1	HD02_clonotype2190_consensus_1:4690:7;HD02_clonotype2190_consensus_2:1043:1	CloneType_610	NoClonal
HD_HD02_CTCGGAGCACCATGTA	HD02	CD4+ Naive	HD	HD02_clonotype2192_consensus_1:683:TRB:TRBV25-1:TRBD1:TRBJ1-6:TRBC1:CASSRERGNSPLHF:TGTGCCAGCAGCAGAGAACGGGGCAATTCACCCCTCCACTTT:3388:4;HD02_clonotype2192_consensus_2:646:TRA:TRAV8-2:None:TRAJ15:TRAC:CVVSEAQAGTALIF:TGTGTTGTGAGTGAGGCGCAGGCAGGAACTGCTCTGATCTTT:1481:3;HD02_clonotype2192_consensus_3:650:TRA:TRAV14DV4:None:TRAJ22:TRAC:CAMRAVSSGSARQLTF:TGTGCAATGAGGGCGGTTTCTTCTGGTTCTGCAAGGCAACTGACCTTT:2033:2	HD02_clonotype2192_consensus_1:3388:4;HD02_clonotype2192_consensus_2:1481:3;HD02_clonotype2192_consensus_3:2033:2	CloneType_611	NoClonal
HD_HD02_CTCGGAGCATCGATGT	HD02	CD4+ Naive	HD	HD02_clonotype2194_consensus_1:632:TRA:TRAV26-1:None:TRAJ42:TRAC:CIVRFGGSQGNLIF:TGCATCGTCAGATTTGGAGGAAGCCAAGGAAATCTCATCTTT:1494:2;HD02_clonotype2194_consensus_2:829:TRB:TRBV30:TRBD2:TRBJ1-3:TRBC1:CAWSGDSSGNTIYF:TGTGCCTGGAGTGGGGACTCCTCTGGAAACACCATATATTTT:7646:12	HD02_clonotype2194_consensus_1:1494:2;HD02_clonotype2194_consensus_2:7646:12	CloneType_612	NoClonal
HD_HD02_CTCGGAGCATCGGAAG	HD02	CD4+ Naive	HD	HD02_clonotype2195_consensus_1:488:TRA:TRAV30:None:TRAJ48:TRAC:CGTEYGVFGNEKLTF:TGTGGCACAGAGTACGGCGTCTTTGGAAATGAGAAATTAACCTTT:1792:2;HD02_clonotype2195_consensus_2:522:TRB:TRBV5-1:TRBD2:TRBJ2-3:TRBC2:CASSLGSSGHTDTQYF:TGCGCCAGCAGCTTGGGGTCTAGCGGCCACACAGATACGCAGTATTTT:3696:5	HD02_clonotype2195_consensus_1:1792:2;HD02_clonotype2195_consensus_2:3696:5	CloneType_613	NoClonal
HD_HD02_CTCGGGACAATAGAGT	HD02	CD4+ Naive	HD	HD02_clonotype2201_consensus_1:677:TRB:TRBV18:TRBD2:TRBJ2-1:TRBC2:CASSPPAREGANEQFF:TGTGCCAGCTCACCACCTGCGCGGGAGGGGGCGAATGAGCAGTTCTTC:2337:4;HD02_clonotype2201_consensus_2:626:TRA:TRAV12-1:None:TRAJ5:TRAC:CVVDMGRRALTF:TGTGTGGTGGACATGGGCAGGAGAGCACTTACTTTT:1955:3	HD02_clonotype2201_consensus_1:2337:4;HD02_clonotype2201_consensus_2:1955:3	CloneType_614	NoClonal
HD_HD02_CTCGGGACATTCACTT	HD02	CD4+ Naive	HD	NA	NA	NA	NON-TCR
HD_HD02_CTCGTACAGAGCTTCT	HD02	CD4+ Naive	HD	HD02_clonotype2209_consensus_1:1030:TRB:TRBV7-6:TRBD2:TRBJ1-5:TRBC1:CASSPSGTGNQPQHF:TGTGCCAGCAGCCCGAGCGGGACAGGCAATCAGCCCCAGCATTTT:3682:5;HD02_clonotype2209_consensus_2:674:TRA:TRAV8-3:None:TRAJ9:TRAC:CAVVPTGGFKTIF:TGTGCTGTGGTGCCTACTGGAGGCTTCAAAACTATCTTT:2182:4	HD02_clonotype2209_consensus_1:3682:5;HD02_clonotype2209_consensus_2:2182:4	CloneType_615	NoClonal
HD_HD02_CTCGTACAGGCCGAAT	HD02	CD4+ Naive	HD	NA	NA	NA	NON-TCR
HD_HD02_CTCGTACCATGAACCT	HD02	CD4+ Naive	HD	HD02_clonotype2212_consensus_1:550:TRB:TRBV5-5:None:TRBJ2-1:TRBC2:CASIPTVTSYNEQFF:TGTGCCAGCATTCCAACGGTGACCTCCTACAATGAGCAGTTCTTC:5784:6;HD02_clonotype2212_consensus_2:707:TRA:TRAV8-4:None:TRAJ11:TRAC:CAVSDRGYSTLTF:TGTGCTGTGAGTGATCGAGGATACAGCACCCTCACCTTT:2431:5	HD02_clonotype2212_consensus_1:5784:6;HD02_clonotype2212_consensus_2:2431:5	CloneType_616	NoClonal
HD_HD02_CTCGTACGTGAACCTT	HD02	CD4+ Naive	HD	HD02_clonotype2213_consensus_1:778:TRA:TRAV8-1:None:TRAJ18:TRAC:CAVNARRRGSTLGRLYF:TGTGCCGTGAATGCCCGGCGGAGAGGCTCAACCCTGGGGAGGCTATACTTT:1471:3;HD02_clonotype2213_consensus_2:689:TRB:TRBV19:None:TRBJ1-1:TRBC1:CASRAVTYEAFF:TGTGCCAGTAGGGCCGTGACTTACGAAGCTTTCTTT:2735:4	HD02_clonotype2213_consensus_1:1471:3;HD02_clonotype2213_consensus_2:2735:4	CloneType_617	NoClonal
HD_HD02_CTCGTACGTGCCTGCA	HD02	CD4+ Naive	HD	HD02_clonotype2214_consensus_1:593:TRA:TRAV12-1:None:TRAJ10:TRAC:CVVNPLTGGGNKLTF:TGTGTGGTGAACCCCCTCACGGGAGGAGGAAACAAACTCACCTTT:3084:4;HD02_clonotype2214_consensus_2:595:TRB:TRBV6-3:TRBD2:TRBJ2-7:TRBC2:CASSYDVLPYEQYF:TGTGCCAGCAGTTACGATGTCTTGCCCTACGAGCAGTACTTC:8837:12	HD02_clonotype2214_consensus_1:3084:4;HD02_clonotype2214_consensus_2:8837:12	CloneType_618	NoClonal
HD_HD02_CTCGTCAAGAAGAAGC	HD02	CD4+ Naive	HD	HD02_clonotype2217_consensus_1:1055:TRA:TRAV26-1:None:TRAJ27:TRAC:CIVNGGSTRNTNAGKSTF:TGCATCGTTAACGGGGGGAGTACGCGAAACACCAATGCAGGCAAATCAACCTTT:3580:5;HD02_clonotype2217_consensus_2:714:TRB:TRBV6-3:TRBD1:TRBJ2-5:TRBC2:CASRGQGRETQYF:TGTGCCAGCAGGGGACAGGGCCGAGAGACCCAGTACTTC:12916:15	HD02_clonotype2217_consensus_1:3580:5;HD02_clonotype2217_consensus_2:12916:15	CloneType_619	NoClonal
HD_HD02_CTCGTCAAGCTGTCTA	HD02	CD4+ Naive	HD	NA	NA	NA	NON-TCR
HD_HD02_CTCGTCACAGCCTTTC	HD02	CD4+ Naive	HD	HD02_clonotype2219_consensus_1:533:TRB:TRBV20-1:TRBD1:TRBJ2-3:TRBC2:CSARKTGRKYTDTQYF:TGCAGTGCTAGGAAGACAGGGCGGAAATACACAGATACGCAGTATTTT:6504:8;HD02_clonotype2219_consensus_2:487:TRA:TRAV21:None:TRAJ54:TRAC:CAALWGIQGAQKLVF:TGTGCTGCGCTTTGGGGGATTCAGGGAGCCCAGAAGCTGGTATTT:3848:4	HD02_clonotype2219_consensus_1:6504:8;HD02_clonotype2219_consensus_2:3848:4	CloneType_620	NoClonal
HD_HD02_CTCGTCATCACTCTTA	HD02	CD4+ Naive	HD	HD02_clonotype2221_consensus_1:840:TRB:TRBV5-5:None:TRBJ1-5:TRBC1:CASSLVGNGNQPQHF:TGTGCCAGCAGCTTGGTGGGGAACGGCAATCAGCCCCAGCATTTT:7582:13;HD02_clonotype2221_consensus_2:688:TRA:TRAV8-2:None:TRAJ22:TRAC:CVVSEPAGQLTF:TGTGTTGTGAGTGAACCTGCGGGGCAACTGACCTTT:867:2	HD02_clonotype2221_consensus_1:7582:13;HD02_clonotype2221_consensus_2:867:2	CloneType_621	NoClonal
HD_HD02_CTCGTCATCCGTAGGC	HD02	CD4+ Naive	HD	HD02_clonotype2223_consensus_1:852:TRB:TRBV18:TRBD1:TRBJ1-5:TRBC1:CASSLGQGSNQPQHF:TGTGCCAGCTCACTAGGACAGGGGAGCAATCAGCCCCAGCATTTT:8741:13;HD02_clonotype2223_consensus_2:681:TRB:TRBV6-3:TRBD1:TRBJ2-2:TRBC2:CASSLRGRAGELFF:TGTGCCAGCAGTCTCAGGGGAAGGGCCGGGGAGCTGTTTTTT:4851:7;HD02_clonotype2223_consensus_3:508:TRA:TRAV13-1:None:TRAJ15:TRAC:CAASIGQAGTALIF:TGTGCAGCAAGTATCGGCCAGGCAGGAACTGCTCTGATCTTT:3225:3	HD02_clonotype2223_consensus_1:8741:13;HD02_clonotype2223_consensus_2:4851:7;HD02_clonotype2223_consensus_3:3225:3	CloneType_622	NoClonal
HD_HD02_CTCTAATCATGTAAGA	HD02	CD4+ Naive	HD	HD02_clonotype2228_consensus_1:698:TRA:TRAV8-1:None:TRAJ42:TRAC:CAVNYGGSQGNLIF:TGTGCCGTGAATTATGGAGGAAGCCAAGGAAATCTCATCTTT:2647:3;HD02_clonotype2228_consensus_2:710:TRB:TRBV6-3:TRBD1:TRBJ1-4:TRBC1:CASSYRGTGEKLFF:TGTGCCAGCAGTTACCGAGGGACGGGGGAAAAACTGTTTTTT:3378:5	HD02_clonotype2228_consensus_1:2647:3;HD02_clonotype2228_consensus_2:3378:5	CloneType_623	NoClonal
HD_HD02_CTCTAATTCCATGAGT	HD02	CD4+ Naive	HD	HD02_clonotype2232_consensus_1:824:TRB:TRBV19:TRBD1:TRBJ1-2:TRBC1:CASSIVGAGKGYTF:TGTGCCAGTAGTATCGTGGGGGCTGGAAAAGGCTACACCTTC:6650:10;HD02_clonotype2232_consensus_2:716:TRB:TRBV6-7:TRBD1:TRBJ2-1:TRBC2:CATPVDTTGVCNEQFF:TGTGCCACGCCCGTTGACACCACAGGGGTTTGCAATGAGCAGTTCTTC:8607:12;HD02_clonotype2232_consensus_3:558:TRA:TRAV13-2:None:TRAJ11:TRAC:CAENIPGYSTLTF:TGTGCAGAGAATATCCCCGGATACAGCACCCTCACCTTT:1687:2;…	HD02_clonotype2232_consensus_1:6650:10;HD02_clonotype2232_consensus_2:8607:12;HD02_clonotype2232_consensus_3:1687:2;HD02_clonotype2232_consensus_4:1429:2	CloneType_624	NoClonal
HD_HD02_CTCTACGCAAAGAATC	HD02	CD4+ Naive	HD	HD02_clonotype2233_consensus_1:524:TRA:TRAV4:None:TRAJ44:TRAC:CLVGLSYRGLPAGTASKLTF:TGCCTCGTGGGCCTATCCTATAGGGGCCTACCGGCCGGCACTGCCAGTAAACTCACCTTT:1298:3;HD02_clonotype2233_consensus_2:696:TRB:TRBV3-1:TRBD2:TRBJ2-2:TRBC2:CASSAPGVRTGELFF:TGTGCCAGCAGCGCGCCGGGAGTTCGGACCGGGGAGCTGTTTTTT:7404:9;HD02_clonotype2233_consensus_3:535:TRA:TRAV13-1:None:TRAJ7:TRAC:CAASRGGTTDSLL:TGTGCAGCAAGTAGGGGGGGAACAACAGACTCGC…	HD02_clonotype2233_consensus_1:1298:3;HD02_clonotype2233_consensus_2:7404:9;HD02_clonotype2233_consensus_3:1544:2	CloneType_625	NoClonal
HD_HD02_CTCTGGTGTGGAAAGA	HD02	CD4+ Naive	HD	NA	NA	NA	NON-TCR
HD_HD02_CTGAAACAGGAATCGC	HD02	CD4+ Naive	HD	HD02_clonotype2245_consensus_1:535:TRA:TRAV14DV4:None:TRAJ32:TRAC:CAMSPYGGATNKLIF:TGTGCAATGAGTCCCTATGGTGGTGCTACAAACAAGCTCATCTTT:131:1;HD02_clonotype2245_consensus_2:538:TRB:TRBV3-1:TRBD2:TRBJ2-7:TRBC2:CASSQPPGLAPREQYF:TGTGCCAGCAGCCAACCCCCGGGACTAGCACCCCGGGAGCAGTACTTC:5277:8	HD02_clonotype2245_consensus_1:131:1;HD02_clonotype2245_consensus_2:5277:8	CloneType_626	NoClonal
HD_HD02_CTGAAACAGGGCTTCC	HD02	CD4+ Naive	HD	HD02_clonotype2246_consensus_1:707:TRB:TRBV7-7:TRBD1:TRBJ2-3:TRBC2:CASSPRGGDTQYF:TGTGCTAGCAGCCCTCGGGGCGGAGATACGCAGTATTTT:2240:3;HD02_clonotype2246_consensus_2:518:TRA:TRAV13-1:None:TRAJ49:TRAC:CAASSGNQFYF:TGTGCAGCAAGTTCCGGTAACCAGTTCTATTTT:2213:2	HD02_clonotype2246_consensus_1:2240:3;HD02_clonotype2246_consensus_2:2213:2	CloneType_627	NoClonal
HD_HD02_CTGAAACCAAGGACAC	HD02	CD4+ Naive	HD	HD02_clonotype2247_consensus_1:648:TRA:TRAV12-3:None:TRAJ53:TRAC:CAMSGSGGSNYKLTF:TGTGCAATGAGCGGTAGTGGAGGTAGCAACTATAAACTGACATTT:3632:4;HD02_clonotype2247_consensus_2:594:TRB:TRBV20-1:TRBD2:TRBJ2-3:TRBC2:CSADSGGVGDTQYF:TGCAGTGCTGATAGCGGGGGGGTAGGAGATACGCAGTATTTT:6236:8	HD02_clonotype2247_consensus_1:3632:4;HD02_clonotype2247_consensus_2:6236:8	CloneType_628	NoClonal
HD_HD02_CTGAAACCAGTTTACG	HD02	CD4+ Naive	HD	HD02_clonotype2248_consensus_1:461:TRA:TRAV13-1:None:TRAJ45:TRAC:CAGGGGADGLTF:TGTGCAGGGGGAGGAGGTGCTGACGGACTCACCTTT:881:1;HD02_clonotype2248_consensus_2:515:TRB:TRBV20-1:TRBD2:TRBJ2-7:TRBC2:CSARGGLADYEQYF:TGCAGTGCTAGAGGGGGCCTAGCGGACTACGAGCAGTACTTC:4390:5	HD02_clonotype2248_consensus_1:881:1;HD02_clonotype2248_consensus_2:4390:5	CloneType_629	NoClonal
HD_HD02_CTGAAGTAGATAGCAT	HD02	CD4+ Naive	HD	HD02_clonotype2252_consensus_1:513:TRB:TRBV5-1:None:TRBJ2-4:TRBC2:CASSSSVSDGNIQYF:TGCGCCAGCAGCTCCTCAGTCAGCGATGGAAACATTCAGTACTTC:2408:5;HD02_clonotype2252_consensus_2:593:TRA:TRAV8-3:None:TRAJ43:TRAC:CAVGANNDMRF:TGTGCTGTGGGTGCTAACAATGACATGCGCTTT:1987:3	HD02_clonotype2252_consensus_1:2408:5;HD02_clonotype2252_consensus_2:1987:3	CloneType_630	NoClonal
HD_HD02_CTGAAGTCAGACGCCT	HD02	CD4+ Naive	HD	HD02_clonotype2255_consensus_1:607:TRB:TRBV20-1:None:TRBJ2-3:TRBC2:CSAQTDRTDTQYF:TGCAGTGCTCAGACTGACCGCACAGATACGCAGTATTTT:5123:8;HD02_clonotype2255_consensus_2:466:TRA:TRAV21:None:TRAJ16:TRAC:CAVTLLSDGQKLLF:TGTGCTGTGACTCTATTGTCAGATGGCCAGAAGCTGCTCTTT:2397:2	HD02_clonotype2255_consensus_1:5123:8;HD02_clonotype2255_consensus_2:2397:2	CloneType_631	NoClonal
HD_HD02_CTGATAGCACTTGGAT	HD02	CD4+ Naive	HD	HD02_clonotype2263_consensus_1:516:TRA:TRAV13-1:None:TRAJ8:TRAC:CAVPGFQKLVF:TGTGCAGTCCCAGGCTTTCAGAAACTTGTATTT:6506:8;HD02_clonotype2263_consensus_2:718:TRB:TRBV5-1:None:TRBJ2-2:TRBC2:CASSLEPNTGELFF:TGCGCCAGCAGCTTAGAGCCGAACACCGGGGAGCTGTTTTTT:6647:11	HD02_clonotype2263_consensus_1:6506:8;HD02_clonotype2263_consensus_2:6647:11	CloneType_632	NoClonal
HD_HD02_CTGATAGGTAATCGTC	HD02	CD4+ Naive	HD	NA	NA	NA	NON-TCR
HD_HD02_CTGATAGGTCCAAGTT	HD02	CD4+ Naive	HD	HD02_clonotype2265_consensus_1:695:TRB:TRBV20-1:None:TRBJ1-1:TRBC1:CSAAPDDTEAFF:TGCAGTGCTGCTCCCGACGACACTGAAGCTTTCTTT:7726:11;HD02_clonotype2265_consensus_2:767:TRA:TRAV14DV4:None:TRAJ41:TRAC:CAMREGLNSGYALNF:TGTGCAATGAGAGAGGGCCTAAATTCCGGGTATGCACTCAACTTC:843:1	HD02_clonotype2265_consensus_1:7726:11;HD02_clonotype2265_consensus_2:843:1	CloneType_633	NoClonal
HD_HD02_CTGATCCCAATCGAAA	HD02	CD4+ Naive	HD	HD02_clonotype2271_consensus_1:653:TRA:TRAV8-2:None:TRAJ18:TRAC:CVVSARRGSTLGRLYF:TGTGTTGTGAGTGCCCGCAGAGGCTCAACCCTGGGGAGGCTATACTTT:1214:2;HD02_clonotype2271_consensus_2:533:TRB:TRBV20-1:TRBD2:TRBJ2-5:TRBC2:CSAGSGGYQETQYF:TGCAGTGCGGGTAGCGGGGGGTACCAAGAGACCCAGTACTTC:4141:6	HD02_clonotype2271_consensus_1:1214:2;HD02_clonotype2271_consensus_2:4141:6	CloneType_634	NoClonal
HD_HD02_CTGATCCCAGACTCGC	HD02	CD4+ Naive	HD	NA	NA	NA	NON-TCR
HD_HD02_CTGCCTAAGATGGCGT	HD02	CD4+ Naive	HD	HD02_clonotype2281_consensus_1:482:TRA:TRAV9-2:None:TRAJ28:TRAC:CALSSGAGSYQLTF:TGTGCTCTCTCCTCTGGGGCTGGGAGTTACCAACTCACTTTC:2003:2;HD02_clonotype2281_consensus_2:531:TRB:TRBV20-1:TRBD2:TRBJ2-5:TRBC2:CSANPVKRGEQETQYF:TGCAGTGCTAACCCTGTCAAGCGGGGGGAACAAGAGACCCAGTACTTC:4903:7	HD02_clonotype2281_consensus_1:2003:2;HD02_clonotype2281_consensus_2:4903:7	CloneType_635	NoClonal
HD_HD02_CTGCCTATCAGAGGTG	HD02	CD4+ Naive	HD	HD02_clonotype2285_consensus_1:675:TRB:TRBV12-4:None:TRBJ2-1:TRBC2:CASSPLNEQFF:TGTGCCAGCAGTCCTCTCAATGAGCAGTTCTTC:10436:14;HD02_clonotype2285_consensus_2:463:TRA:TRAV9-2:None:TRAJ48:TRAC:CALYPNFGNEKLTF:TGTGCTCTGTATCCTAACTTTGGAAATGAGAAATTAACCTTT:1238:1	HD02_clonotype2285_consensus_1:10436:14;HD02_clonotype2285_consensus_2:1238:1	CloneType_636	NoClonal
HD_HD02_CTGCCTATCTGTTTGT	HD02	CD4+ Naive	HD	NA	NA	NA	NON-TCR
HD_HD02_CTGCCTATCTTGCATT	HD02	CD4+ Naive	HD	HD02_clonotype2288_consensus_1:525:TRA:TRAV23DV6:None:TRAJ37:TRAC:CAASNDWSNTGKLIF:TGTGCAGCAAGCAACGATTGGAGCAACACAGGCAAACTAATCTTT:2824:3;HD02_clonotype2288_consensus_2:665:TRB:TRBV4-1:TRBD2:TRBJ2-1:TRBC2:CASSQDRTSDNEQFF:TGCGCCAGCAGCCAAGATCGGACTAGCGACAATGAGCAGTTCTTC:15077:21	HD02_clonotype2288_consensus_1:2824:3;HD02_clonotype2288_consensus_2:15077:21	CloneType_637	NoClonal
HD_HD02_CTGCGGAAGCCTATGT	HD02	CD4+ Naive	HD	HD02_clonotype2290_consensus_1:523:TRA:TRAV26-1:None:TRAJ54:TRAC:CIVSVSPGLIIQGAQKLVF:TGCATCGTCAGCGTGTCTCCGGGATTAATAATTCAGGGAGCCCAGAAGCTGGTATTT:1824:2;HD02_clonotype2290_consensus_2:661:TRB:TRBV21-1:TRBD1:TRBJ1-6:TRBC1:CASSSRDRGRSPLHF:TGTGCCAGCAGCTCCCGGGACAGGGGCCGATCACCCCTCCACTTT:4874:6	HD02_clonotype2290_consensus_1:1824:2;HD02_clonotype2290_consensus_2:4874:6	CloneType_638	NoClonal
HD_HD02_CTGCGGAGTACGCTGC	HD02	CD4+ Naive	HD	HD02_clonotype2294_consensus_1:574:TRB:TRBV5-1:None:TRBJ2-7:TRBC2:CASSMGLRRSYEQYF:TGCGCCAGCAGCATGGGACTTCGGCGCTCCTACGAGCAGTACTTC:3959:6;HD02_clonotype2294_consensus_2:554:TRA:TRAV5:None:TRAJ43:TRAC:CAESGRNNDMRF:TGTGCAGAGAGCGGAAGGAACAATGACATGCGCTTT:877:1	HD02_clonotype2294_consensus_1:3959:6;HD02_clonotype2294_consensus_2:877:1	CloneType_639	NoClonal
HD_HD02_CTGCTGTCAACAACCT	HD02	CD4+ Naive	HD	NA	NA	NA	NON-TCR
HD_HD02_CTGCTGTCAACCGCCA	HD02	CD4+ Naive	HD	HD02_clonotype2300_consensus_1:535:TRA:TRAV13-1:None:TRAJ49:TRAC:CAASKTGNQFYF:TGTGCAGCAAGTAAGACCGGTAACCAGTTCTATTTT:2720:3;HD02_clonotype2300_consensus_2:838:TRB:TRBV5-4:TRBD1:TRBJ1-4:TRBC1:CASSLGGNTNEKLFF:TGTGCCAGCAGCTTGGGGGGGAATACTAATGAAAAACTGTTTTTT:685:1	HD02_clonotype2300_consensus_1:2720:3;HD02_clonotype2300_consensus_2:685:1	CloneType_640	NoClonal
HD_HD02_CTGCTGTTCATTATCC	HD02	CD4+ Naive	HD	NA	NA	NA	NON-TCR
HD_HD02_CTGCTGTTCTGGGCCA	HD02	CD4+ Naive	HD	NA	NA	NA	NON-TCR
HD_HD02_CTGCTGTTCTTGAGGT	HD02	CD4+ Naive	HD	HD02_clonotype2307_consensus_1:704:TRA:TRAV8-1:None:TRAJ36:TRAC:CAVNERGANNLFF:TGTGCCGTGAATGAACGGGGGGCAAACAACCTCTTCTTT:2565:5;HD02_clonotype2307_consensus_2:686:TRB:TRBV5-1:TRBD2:TRBJ1-1:TRBC1:CASSLGQGGTEAFF:TGCGCCAGCAGCTTGGGGCAGGGAGGAACTGAAGCTTTCTTT:6342:10	HD02_clonotype2307_consensus_1:2565:5;HD02_clonotype2307_consensus_2:6342:10	CloneType_641	NoClonal
HD_HD02_CTGGTCTAGGGCTTGA	HD02	CD4+ Naive	HD	HD02_clonotype2311_consensus_1:493:TRA:TRAV12-1:None:TRAJ34:TRAC:CAVTAYNTDKLIF:TGTGCGGTGACAGCTTATAACACCGACAAGCTCATCTTT:3076:4;HD02_clonotype2311_consensus_2:488:TRA:TRAV13-1:None:TRAJ39:TRAC:CAASRDNAGNMLTF:TGTGCAGCAAGTCGAGATAATGCAGGCAACATGCTCACCTTT:164:2;HD02_clonotype2311_consensus_3:558:TRB:TRBV20-1:TRBD2:TRBJ2-7:TRBC2:CSVQRTSGGAYEQYF:TGCAGTGTCCAAAGGACTAGCGGGGGGGCCTACGAGCAGTACTTC:11554:15	HD02_clonotype2311_consensus_1:3076:4;HD02_clonotype2311_consensus_2:164:2;HD02_clonotype2311_consensus_3:11554:15	CloneType_642	NoClonal
HD_HD02_CTGGTCTAGTAGCCGA	HD02	CD4+ Naive	HD	HD02_clonotype2312_consensus_1:493:TRB:TRBV4-2:TRBD1:TRBJ1-3:TRBC1:CASSPTGTYSGNTIYF:TGTGCCAGCAGCCCTACAGGGACCTACTCTGGAAACACCATATATTTT:3565:4;HD02_clonotype2312_consensus_2:510:TRA:TRAV38-2DV8:None:TRAJ32:TRAC:CAYRKYGGATNKLIF:TGTGCTTATAGAAAGTATGGTGGTGCTACAAACAAGCTCATCTTT:1106:2	HD02_clonotype2312_consensus_1:3565:4;HD02_clonotype2312_consensus_2:1106:2	CloneType_643	NoClonal
HD_HD02_CTGGTCTCAGGCTGAA	HD02	CD4+ Naive	HD	HD02_clonotype2313_consensus_1:683:TRA:TRAV9-2:None:TRAJ20:TRAC:CARGGSNDYKLSF:TGTGCTCGGGGGGGTTCTAACGACTACAAGCTCAGCTTT:7349:8;HD02_clonotype2313_consensus_2:726:TRB:TRBV11-2:None:TRBJ2-1:TRBC2:CASSLGAPGYEQFF:TGTGCCAGCAGCTTAGGGGCCCCCGGATATGAGCAGTTCTTC:7617:12	HD02_clonotype2313_consensus_1:7349:8;HD02_clonotype2313_consensus_2:7617:12	CloneType_644	NoClonal
HD_HD02_CTGGTCTGTTCCAACA	HD02	CD4+ Naive	HD	HD02_clonotype2317_consensus_1:500:TRA:TRAV21:None:TRAJ37:TRAC:CAVMGTGKLIF:TGTGCTGTGATGGGCACAGGCAAACTAATCTTT:6562:7;HD02_clonotype2317_consensus_2:528:TRB:TRBV12-3:TRBD1:TRBJ2-1:TRBC2:CASNDRYEQFF:TGTGCCAGCAATGACAGGTATGAGCAGTTCTTC:2694:5	HD02_clonotype2317_consensus_1:6562:7;HD02_clonotype2317_consensus_2:2694:5	CloneType_645	NoClonal
HD_HD02_CTGGTCTTCAGCTCTC	HD02	CD4+ Naive	HD	HD02_clonotype2319_consensus_1:467:TRA:TRAV35:None:TRAJ38:TRAC:CAGHKAGNNRKLIW:TGTGCTGGGCATAAAGCTGGCAACAACCGTAAGCTGATTTGG:3889:4;HD02_clonotype2319_consensus_2:687:TRB:TRBV12-3:None:TRBJ1-1:TRBC1:CASSLGMNTEAFF:TGTGCCAGCAGTTTAGGGATGAACACTGAAGCTTTCTTT:27564:36	HD02_clonotype2319_consensus_1:3889:4;HD02_clonotype2319_consensus_2:27564:36	CloneType_646	NoClonal
HD_HD02_CTGTGCTAGGCGACAT	HD02	CD4+ Naive	HD	HD02_clonotype2321_consensus_1:564:TRA:TRAV23DV6:None:TRAJ50:TRAC:CAAAKMKTSYDKVIF:TGTGCAGCCGCGAAAATGAAAACCTCCTACGACAAGGTGATATTT:4083:5;HD02_clonotype2321_consensus_2:695:TRB:TRBV20-1:TRBD2:TRBJ2-7:TRBC2:CSAEGNSYEQYF:TGCAGTGCCGAGGGCAACTCCTACGAGCAGTACTTC:4297:6	HD02_clonotype2321_consensus_1:4083:5;HD02_clonotype2321_consensus_2:4297:6	CloneType_647	NoClonal
HD_HD02_CTGTGCTAGGGATACC	HD02	CD4+ Naive	HD	NA	NA	NA	NON-TCR
HD_HD02_CTGTTTAGTCAACTGT	HD02	CD4+ Naive	HD	NA	NA	NA	NON-TCR
HD_HD02_CTGTTTATCAACACGT	HD02	CD4+ Naive	HD	HD02_clonotype2334_consensus_1:907:TRB:TRBV11-2:None:TRBJ1-6:TRBC1:CASSLRPKGSYNSPLHF:TGTGCCAGCAGCTTGCGTCCCAAAGGGTCCTATAATTCACCCCTCCACTTT:3132:6;HD02_clonotype2334_consensus_2:526:TRA:TRAV27:None:TRAJ8:TRAC:CAGKGGFQKLVF:TGTGCAGGAAAAGGGGGCTTTCAGAAACTTGTATTT:2084:3	HD02_clonotype2334_consensus_1:3132:6;HD02_clonotype2334_consensus_2:2084:3	CloneType_648	NoClonal
HD_HD02_CTTAACTAGACACTAA	HD02	CD4+ Naive	HD	HD02_clonotype2339_consensus_1:662:TRB:TRBV4-1:TRBD1:TRBJ1-1:TRBC1:CASSQVRGKNTEAFF:TGCGCCAGCAGCCAAGTGAGGGGGAAGAACACTGAAGCTTTCTTT:5360:7;HD02_clonotype2339_consensus_2:830:TRB:TRBV5-6:TRBD1:TRBJ1-2:TRBC1:CASSRDRAYGYTF:TGTGCCAGCAGCCGGGACAGGGCCTATGGCTACACCTTC:4262:5;HD02_clonotype2339_consensus_3:569:TRA:TRAV13-1:None:TRAJ35:TRAC:CAASIQGFGNVLHC:TGTGCAGCAAGTATTCAAGGCTTTGGGAATGTGCTGCATTGC:1283:2	HD02_clonotype2339_consensus_1:5360:7;HD02_clonotype2339_consensus_2:4262:5;HD02_clonotype2339_consensus_3:1283:2	CloneType_649	NoClonal
HD_HD02_CTTAACTCAAGTCTAC	HD02	CD4+ Naive	HD	HD02_clonotype2342_consensus_1:549:TRA:TRAV12-3:None:TRAJ41:TRAC:CAMNRNSGYALNF:TGTGCAATGAACCGGAATTCCGGGTATGCACTCAACTTC:2179:2;HD02_clonotype2342_consensus_2:667:TRB:TRBV4-1:TRBD2:TRBJ2-3:TRBC2:CASSQASRGSTDTQYF:TGCGCCAGCAGCCAAGCCTCACGAGGGTCCACAGATACGCAGTATTTT:25372:36	HD02_clonotype2342_consensus_1:2179:2;HD02_clonotype2342_consensus_2:25372:36	CloneType_650	NoClonal
HD_HD02_CTTAACTGTGCAACGA	HD02	CD4+ Naive	HD	HD02_clonotype2343_consensus_1:508:TRA:TRAV13-1:None:TRAJ6:TRAC:CAASWASGGSYIPTF:TGTGCAGCAAGTTGGGCATCAGGAGGAAGCTACATACCTACATTT:1953:2;HD02_clonotype2343_consensus_2:708:TRB:TRBV20-1:TRBD1:TRBJ2-1:TRBC2:CSARDRTRTLQGGEQFF:TGCAGTGCTAGAGATCGGACAAGAACCTTACAGGGGGGCGAGCAGTTCTTC:3297:4	HD02_clonotype2343_consensus_1:1953:2;HD02_clonotype2343_consensus_2:3297:4	CloneType_651	NoClonal
HD_HD02_CTTAACTTCACCTCGT	HD02	CD4+ Naive	HD	HD02_clonotype2344_consensus_1:906:TRB:TRBV28:TRBD1:TRBJ2-3:TRBC2:CASSPLGGKSTDTQYF:TGTGCCAGCAGTCCCCTGGGGGGGAAGAGCACAGATACGCAGTATTTT:10228:13;HD02_clonotype2344_consensus_2:555:TRA:TRAV22:None:TRAJ32:TRAC:CAPATNKLIF:TGTGCTCCGGCTACAAACAAGCTCATCTTT:581:1	HD02_clonotype2344_consensus_1:10228:13;HD02_clonotype2344_consensus_2:581:1	CloneType_652	NoClonal
HD_HD02_CTTAACTTCGCCAGCA	HD02	CD4+ Naive	HD	HD02_clonotype2346_consensus_1:694:TRB:TRBV14:TRBD1:TRBJ1-3:TRBC1:CASRQGLAGNTIYF:TGTGCCAGCCGACAGGGGCTTGCTGGAAACACCATATATTTT:11470:14;HD02_clonotype2346_consensus_2:652:TRA:TRAV8-2:None:TRAJ20:TRAC:CVVRNPNDYKLSF:TGTGTTGTGAGGAATCCTAACGACTACAAGCTCAGCTTT:2486:3	HD02_clonotype2346_consensus_1:11470:14;HD02_clonotype2346_consensus_2:2486:3	CloneType_653	NoClonal
HD_HD02_CTTAACTTCGTAGGAG	HD02	CD4+ Naive	HD	NA	NA	NA	NON-TCR
HD_HD02_CTTACCGAGAAACGCC	HD02	CD4+ Naive	HD	NA	NA	NA	NON-TCR
HD_HD02_CTTACCGCACGGCCAT	HD02	CD4+ Naive	HD	HD02_clonotype2353_consensus_1:523:TRA:TRAV38-2DV8:None:TRAJ41:TRAC:CTNSGYALNF:TGTACAAATTCCGGGTATGCACTCAACTTC:2179:2;HD02_clonotype2353_consensus_2:553:TRB:TRBV24-1:TRBD2:TRBJ1-5:TRBC1:CATSRDGNQPQHF:TGTGCCACCAGCCGGGACGGCAATCAGCCCCAGCATTTT:5538:7	HD02_clonotype2353_consensus_1:2179:2;HD02_clonotype2353_consensus_2:5538:7	CloneType_654	NoClonal
HD_HD02_CTTACCGCAGCGATCC	HD02	CD4+ Naive	HD	HD02_clonotype2354_consensus_1:582:TRA:TRAV23DV6:None:TRAJ10:TRAC:CAASKVTGGGNKLTF:TGTGCAGCAAGCAAGGTCACGGGAGGAGGAAACAAACTCACCTTT:1753:3;HD02_clonotype2354_consensus_2:620:TRB:TRBV3-1:TRBD1:TRBJ2-7:TRBC2:CASSQGDRMFGEQYF:TGTGCCAGCAGCCAAGGCGACAGGATGTTTGGCGAGCAGTACTTC:5274:6	HD02_clonotype2354_consensus_1:1753:3;HD02_clonotype2354_consensus_2:5274:6	CloneType_655	NoClonal
HD_HD02_CTTACCGGTATGGTTC	HD02	CD4+ Naive	HD	HD02_clonotype2357_consensus_1:535:TRB:TRBV21-1:TRBD1:TRBJ1-5:TRBC1:CQQRPDRGNQPQHF:TGCCAGCAGCGGCCGGACAGGGGCAATCAGCCCCAGCATTTT:927:2;HD02_clonotype2357_consensus_2:531:TRA:TRAV27:None:TRAJ40:TRAC:CAGVTSGTYKYIF:TGTGCAGGAGTAACCTCAGGAACCTACAAATACATCTTT:6052:6	HD02_clonotype2357_consensus_1:927:2;HD02_clonotype2357_consensus_2:6052:6	CloneType_656	NoClonal
HD_HD02_CTTACCGGTGGCCCTA	HD02	CD4+ Naive	HD	HD02_clonotype2358_consensus_1:553:TRB:TRBV6-9:TRBD2:TRBJ2-3:TRBC2:CASTTKRTSGSADTQYF:TGTGCCAGCACAACGAAGAGGACTAGCGGGAGTGCAGATACGCAGTATTTT:3111:5;HD02_clonotype2358_consensus_2:600:TRA:TRAV12-1:None:TRAJ24:TRAC:CAVTPDSWGKLQF:TGTGCGGTAACACCTGACAGCTGGGGGAAATTGCAGTTT:5361:6	HD02_clonotype2358_consensus_1:3111:5;HD02_clonotype2358_consensus_2:5361:6	CloneType_657	NoClonal
HD_HD02_CTTACCGTCTCGTATT	HD02	CD4+ Naive	HD	HD02_clonotype2359_consensus_1:683:TRA:TRAV3:None:TRAJ15:TRAC:CAVRGYQAGTALIF:TGTGCTGTGAGAGGGTACCAGGCAGGAACTGCTCTGATCTTT:809:2;HD02_clonotype2359_consensus_2:761:TRB:TRBV28:None:TRBJ2-1:TRBC2:CASTIQGGEQFF:TGTGCCAGCACCATACAAGGGGGTGAGCAGTTCTTC:2631:3	HD02_clonotype2359_consensus_1:809:2;HD02_clonotype2359_consensus_2:2631:3	CloneType_658	NoClonal
HD_HD02_CTTAGGACACATGTGT	HD02	CD4+ Naive	HD	NA	NA	NA	NON-TCR
HD_HD02_CTTGGCTAGGGCACTA	HD02	CD4+ Naive	HD	HD02_clonotype2376_consensus_1:1013:TRB:TRBV5-4:TRBD1:TRBJ1-6:TRBC1:CASSITGYNSPLHF:TGTGCCAGCAGCATAACAGGTTATAATTCACCCCTCCACTTT:2851:5;HD02_clonotype2376_consensus_2:516:TRA:TRAV23DV6:None:TRAJ24:TRAC:CAASSMTTDSWGKLQF:TGTGCAGCAAGCAGTATGACAACTGACAGCTGGGGGAAATTGCAGTTT:1517:2	HD02_clonotype2376_consensus_1:2851:5;HD02_clonotype2376_consensus_2:1517:2	CloneType_659	NoClonal
HD_HD02_CTTGGCTGTGACAAAT	HD02	CD4+ Naive	HD	NA	NA	NA	NON-TCR
HD_HD02_CTTTGCGAGAGACTAT	HD02	CD4+ Naive	HD	HD02_clonotype2383_consensus_1:724:TRA:TRAV3:None:TRAJ4:TRAC:CAVRDFFSGGYNKLIF:TGTGCTGTGAGAGACTTCTTTTCTGGTGGCTACAATAAGCTGATTTTT:10168:15;HD02_clonotype2383_consensus_2:697:TRB:TRBV15:TRBD2:TRBJ2-5:TRBC1:CATSSPRGGQTQYF:TGTGCCACCAGCAGCCCCAGGGGAGGACAGACCCAGTACTTC:4622:6	HD02_clonotype2383_consensus_1:10168:15;HD02_clonotype2383_consensus_2:4622:6	CloneType_660	NoClonal
HD_HD02_CTTTGCGAGATGGCGT	HD02	CD4+ Naive	HD	HD02_clonotype2384_consensus_1:572:TRA:TRAV23DV6:None:TRAJ5:TRAC:CAASLRGGRRALTF:TGTGCAGCAAGCCTCAGGGGGGGCAGGAGAGCACTTACTTTT:1272:2;HD02_clonotype2384_consensus_2:622:TRA:TRAV14DV4:None:TRAJ35:TRAC:CAMREPRQWGFGNVLHC:TGTGCAATGAGAGAGCCACGGCAATGGGGCTTTGGGAATGTGCTGCATTGC:2122:3;HD02_clonotype2384_consensus_3:549:TRA:TRAV12-2:None:TRAJ21:TRAC:CAVLYNFNKFYF:TGTGCCGTCTTATACAACTTCAACAAATTTTACTTT:3012:3;HD02…	HD02_clonotype2384_consensus_1:1272:2;HD02_clonotype2384_consensus_2:2122:3;HD02_clonotype2384_consensus_3:3012:3;HD02_clonotype2384_consensus_4:3554:6;HD02_clonotype2384_consensus_5:12779:17	CloneType_661	NoClonal
HD_HD02_CTTTGCGAGCGATAGC	HD02	CD4+ Naive	HD	HD02_clonotype2385_consensus_1:571:TRA:TRAV22:None:TRAJ38:TRAC:CAVTNNAGNNRKLIW:TGTGCTGTTACAAATAATGCTGGCAACAACCGTAAGCTGATTTGG:836:1;HD02_clonotype2385_consensus_2:665:TRB:TRBV19:None:TRBJ1-6:TRBC1:CASSRLHSPLHF:TGTGCCAGTAGTAGGCTGCATTCACCCCTCCACTTT:4671:6	HD02_clonotype2385_consensus_1:836:1;HD02_clonotype2385_consensus_2:4671:6	CloneType_662	NoClonal
HD_HD02_GAAACTCAGCTCCCAG	HD02	CD4+ Naive	HD	HD02_clonotype2389_consensus_1:525:TRB:TRBV7-2:None:TRBJ2-7:TRBC2:CASTTPPYEQYF:TGTGCCAGCACGACCCCTCCATACGAGCAGTACTTC:9182:13;HD02_clonotype2389_consensus_2:506:TRA:TRAV12-1:None:TRAJ49:TRAC:CVVNRVAQFYF:TGTGTGGTGAACAGGGTGGCCCAGTTCTATTTT:932:1	HD02_clonotype2389_consensus_1:9182:13;HD02_clonotype2389_consensus_2:932:1	CloneType_663	NoClonal
HD_HD02_GAAACTCAGGCCCTTG	HD02	CD4+ Naive	HD	HD02_clonotype2390_consensus_1:549:TRA:TRAV12-2:None:TRAJ40:TRAC:CAVRISGTYKYIF:TGTGCCGTGCGAATCTCAGGAACCTACAAATACATCTTT:1557:1;HD02_clonotype2390_consensus_2:721:TRB:TRBV20-1:TRBD1:TRBJ2-1:TRBC2:CSLEVGDSGNNEQFF:TGCAGTCTCGAAGTGGGGGATTCGGGGAATAATGAGCAGTTCTTC:5567:9	HD02_clonotype2390_consensus_1:1557:1;HD02_clonotype2390_consensus_2:5567:9	CloneType_664	NoClonal
HD_HD02_GAAACTCCAATGGACG	HD02	CD4+ Naive	HD	NA	NA	NA	NON-TCR
HD_HD02_GAAACTCCACCTCGGA	HD02	CD4+ Naive	HD	HD02_clonotype2394_consensus_1:506:TRA:TRAV12-3:None:TRAJ31:TRAC:CAMSEARLMF:TGTGCAATGAGTGAAGCCAGACTCATGTTT:1145:1;HD02_clonotype2394_consensus_2:503:TRB:TRBV20-1:TRBD2:TRBJ2-1:TRBC2:CSASGASGRVRNEQFF:TGCAGTGCTAGTGGGGCTAGCGGGAGGGTTCGCAATGAGCAGTTCTTC:3654:6	HD02_clonotype2394_consensus_1:1145:1;HD02_clonotype2394_consensus_2:3654:6	CloneType_665	NoClonal
HD_HD02_GAAACTCGTCTCACCT	HD02	CD4+ Naive	HD	HD02_clonotype2395_consensus_1:669:TRA:TRAV8-6:None:TRAJ44:TRAC:CAVSEAGTASKLTF:TGTGCTGTGAGTGAAGCCGGCACTGCCAGTAAACTCACCTTT:3114:4;HD02_clonotype2395_consensus_2:600:TRB:TRBV12-4:TRBD1:TRBJ2-2:TRBC2:CASSRSTGGGELFF:TGTGCCAGCAGTCGATCGACAGGTGGCGGGGAGCTGTTTTTT:5661:8	HD02_clonotype2395_consensus_1:3114:4;HD02_clonotype2395_consensus_2:5661:8	CloneType_666	NoClonal
HD_HD02_GAAACTCGTGCTAGCC	HD02	CD4+ Naive	HD	HD02_clonotype2396_consensus_1:511:TRB:TRBV5-1:TRBD2:TRBJ2-1:TRBC2:CASSPSGNGNEQFF:TGCGCCAGCAGCCCGAGCGGAAATGGGAATGAGCAGTTCTTC:9778:14;HD02_clonotype2396_consensus_2:693:TRA:TRAV8-6:None:TRAJ15:TRAC:CAVFNQAGTALIF:TGTGCTGTTTTTAACCAGGCAGGAACTGCTCTGATCTTT:5103:6	HD02_clonotype2396_consensus_1:9778:14;HD02_clonotype2396_consensus_2:5103:6	CloneType_667	NoClonal
HD_HD02_GAAACTCTCGGAGCAA	HD02	CD4+ Naive	HD	NA	NA	NA	NON-TCR
HD_HD02_GAAACTCTCTTATCTG	HD02	CD4+ Naive	HD	HD02_clonotype2399_consensus_1:712:TRB:TRBV19:None:TRBJ2-1:TRBC2:CASSPLGLGNEQFF:TGTGCCAGTAGTCCGCTGGGGTTGGGGAATGAGCAGTTCTTC:12679:19;HD02_clonotype2399_consensus_2:493:TRA:TRAV4:None:TRAJ5:TRAC:CLVVPDMGRRALTF:TGCCTCGTGGTGCCGGACATGGGCAGGAGAGCACTTACTTTT:1159:1	HD02_clonotype2399_consensus_1:12679:19;HD02_clonotype2399_consensus_2:1159:1	CloneType_668	NoClonal
HD_HD02_GAAATGAAGACTTGAA	HD02	CD4+ Naive	HD	HD02_clonotype2400_consensus_1:546:TRA:TRAV12-2:None:TRAJ41:TRAC:CAVANSGYALNF:TGTGCCGTAGCAAATTCCGGGTATGCACTCAACTTC:1897:2;HD02_clonotype2400_consensus_2:685:TRB:TRBV5-1:None:TRBJ1-4:TRBC1:CASSWGVNPGTNEKLFF:TGCGCCAGCAGCTGGGGGGTTAACCCGGGGACTAATGAAAAACTGTTTTTT:2307:3	HD02_clonotype2400_consensus_1:1897:2;HD02_clonotype2400_consensus_2:2307:3	CloneType_669	NoClonal
HD_HD02_GAAATGAAGTCAATAG	HD02	CD4+ Naive	HD	HD02_clonotype2402_consensus_1:506:TRB:TRBV7-8:TRBD1:TRBJ2-7:TRBC2:CASSFGAASNYEQYF:TGTGCCAGCAGCTTCGGGGCAGCTTCTAACTACGAGCAGTACTTC:2961:3;HD02_clonotype2402_consensus_2:516:TRA:TRAV4:None:TRAJ37:TRAC:CLVGDGSSNTGKLIF:TGCCTCGTGGGTGATGGCTCTAGCAACACAGGCAAACTAATCTTT:2275:3	HD02_clonotype2402_consensus_1:2961:3;HD02_clonotype2402_consensus_2:2275:3	CloneType_670	NoClonal
HD_HD02_GAAATGACACATTCGA	HD02	CD4+ Naive	HD	HD02_clonotype2403_consensus_1:738:TRB:TRBV15:None:TRBJ2-1:TRBC2:CATSRGALDNEQFF:TGTGCCACCAGCAGAGGCGCCTTAGACAATGAGCAGTTCTTC:5395:8;HD02_clonotype2403_consensus_2:532:TRA:TRAV13-2:None:TRAJ49:TRAC:CAERKTGNQFYF:TGTGCAGAGAGGAAAACCGGTAACCAGTTCTATTTT:2565:3	HD02_clonotype2403_consensus_1:5395:8;HD02_clonotype2403_consensus_2:2565:3	CloneType_671	NoClonal
HD_HD02_GAAATGAGTAAGGATT	HD02	CD4+ Naive	HD	NA	NA	NA	NON-TCR
HD_HD02_GAAATGAGTGTAAGTA	HD02	CD4+ Naive	HD	NA	NA	NA	NON-TCR
HD_HD02_GAAATGATCCTGTACC	HD02	CD4+ Naive	HD	NA	NA	NA	NON-TCR
HD_HD02_GAACATCCACGGTAAG	HD02	CD4+ Naive	HD	HD02_clonotype2412_consensus_1:841:TRB:TRBV5-4:TRBD2:TRBJ2-3:TRBC2:CASSYSGTSGNTQYF:TGTGCCAGCAGCTACTCGGGGACTAGCGGAAATACGCAGTATTTT:7583:11;HD02_clonotype2412_consensus_2:485:TRA:TRAV24:None:TRAJ45:TRAC:CAPLGGGADGLTF:TGTGCCCCCCTCGGGGGAGGTGCTGACGGACTCACCTTT:1852:3	HD02_clonotype2412_consensus_1:7583:11;HD02_clonotype2412_consensus_2:1852:3	CloneType_672	NoClonal
HD_HD02_GAACCTAGTGTGAAAT	HD02	CD4+ Naive	HD	HD02_clonotype2421_consensus_1:528:TRA:TRAV13-2:None:TRAJ57:TRAC:CAEREGGSEKLVF:TGTGCAGAGAGGGAGGGCGGATCTGAAAAGCTGGTCTTT:1594:2;HD02_clonotype2421_consensus_2:710:TRB:TRBV20-1:TRBD2:TRBJ2-5:TRBC2:CSAGPGLAGVRETQYF:TGCAGTGCTGGGCCGGGACTAGCGGGAGTACGAGAGACCCAGTACTTC:12267:16	HD02_clonotype2421_consensus_1:1594:2;HD02_clonotype2421_consensus_2:12267:16	CloneType_673	NoClonal
HD_HD02_GAACCTATCGTCTGAA	HD02	CD4+ Naive	HD	HD02_clonotype2423_consensus_1:710:TRB:TRBV3-1:TRBD1:TRBJ1-1:TRBC1:CASSQVQGPTEAFF:TGTGCCAGCAGCCAAGTACAGGGGCCCACTGAAGCTTTCTTT:2760:5;HD02_clonotype2423_consensus_2:641:TRA:TRAV9-2:None:TRAJ39:TRAC:CALNNAGNMLTF:TGTGCTCTGAATAATGCAGGCAACATGCTCACCTTT:1777:2	HD02_clonotype2423_consensus_1:2760:5;HD02_clonotype2423_consensus_2:1777:2	CloneType_674	NoClonal
HD_HD02_GAACGGAAGAAGGCCT	HD02	CD4+ Naive	HD	HD02_clonotype2425_consensus_1:552:TRA:TRAV12-3:None:TRAJ42:TRAC:CAMKRGSQGNLIF:TGTGCAATGAAGCGCGGAAGCCAAGGAAATCTCATCTTT:4295:4;HD02_clonotype2425_consensus_2:531:TRB:TRBV20-1:TRBD2:TRBJ2-1:TRBC2:CSAPLTGTSSYNEQFF:TGCAGTGCCCCATTAACCGGGACTAGTTCCTACAATGAGCAGTTCTTC:3400:5	HD02_clonotype2425_consensus_1:4295:4;HD02_clonotype2425_consensus_2:3400:5	CloneType_675	NoClonal
HD_HD02_GAACGGAAGGCGACAT	HD02	CD4+ Naive	HD	HD02_clonotype2426_consensus_1:633:TRB:TRBV28:None:TRBJ1-2:TRBC1:CASDTSNYGYTF:TGTGCCAGCGACACCTCTAACTATGGCTACACCTTC:552:1;HD02_clonotype2426_consensus_2:712:TRA:TRAV8-6:None:TRAJ27:TRAC:CAVMIGTNAGKSTF:TGTGCTGTGATGATCGGCACCAATGCAGGCAAATCAACCTTT:1506:2	HD02_clonotype2426_consensus_1:552:1;HD02_clonotype2426_consensus_2:1506:2	CloneType_676	NoClonal
HD_HD02_GAACGGAAGTTCGATC	HD02	CD4+ Naive	HD	HD02_clonotype2427_consensus_1:501:TRB:TRBV5-1:None:TRBJ2-7:TRBC2:CASSLTQVTYEQYF:TGCGCCAGCAGCTTGACCCAGGTGACCTACGAGCAGTACTTC:5033:6;HD02_clonotype2427_consensus_2:571:TRA:TRAV19:None:TRAJ53:TRAC:CALSGGGGSNYKLTF:TGTGCTCTGAGTGGGGGTGGAGGTAGCAACTATAAACTGACATTT:1090:2	HD02_clonotype2427_consensus_1:5033:6;HD02_clonotype2427_consensus_2:1090:2	CloneType_677	NoClonal
HD_HD02_GAACGGACAGTAACGG	HD02	CD4+ Naive	HD	HD02_clonotype2428_consensus_1:712:TRB:TRBV6-1:TRBD1:TRBJ1-2:TRBC1:CASRGGTMNYGYTF:TGTGCCAGCAGAGGGGGGACCATGAACTATGGCTACACCTTC:1835:3;HD02_clonotype2428_consensus_2:479:TRA:TRAV9-2:None:TRAJ32:TRAC:CALGLNYGGATNKLIF:TGTGCTCTGGGGTTGAATTATGGTGGTGCTACAAACAAGCTCATCTTT:979:1	HD02_clonotype2428_consensus_1:1835:3;HD02_clonotype2428_consensus_2:979:1	CloneType_678	NoClonal
HD_HD02_GAAGCAGCACCCTATC	HD02	CD4+ Naive	HD	NA	NA	NA	NON-TCR
HD_HD02_GAAGCAGTCAACACCA	HD02	CD4+ Naive	HD	NA	NA	NA	NON-TCR
HD_HD02_GAATAAGAGGCTATCT	HD02	CD4+ Naive	HD	HD02_clonotype2443_consensus_1:576:TRA:TRAV26-1:None:TRAJ37:TRAC:CILRGSSNTGKLIF:TGCATCTTGCGGGGCTCTAGCAACACAGGCAAACTAATCTTT:1893:2;HD02_clonotype2443_consensus_2:692:TRB:TRBV10-3:None:TRBJ1-4:TRBC1:CAISDGTDEKLFF:TGTGCCATCAGTGATGGGACTGATGAAAAACTGTTTTTT:11128:15	HD02_clonotype2443_consensus_1:1893:2;HD02_clonotype2443_consensus_2:11128:15	CloneType_679	NoClonal
HD_HD02_GAATAAGAGTTGTAGA	HD02	CD4+ Naive	HD	NA	NA	NA	NON-TCR
HD_HD02_GAATAAGGTACGAAAT	HD02	CD4+ Naive	HD	NA	NA	NA	NON-TCR
HD_HD02_GAATGAACAAATCCGT	HD02	CD4+ Naive	HD	HD02_clonotype2451_consensus_1:633:TRA:TRAV26-1:None:TRAJ39:TRAC:CIVRVANAGNMLTF:TGCATCGTCAGAGTCGCAAATGCAGGCAACATGCTCACCTTT:2537:3;HD02_clonotype2451_consensus_2:721:TRB:TRBV25-1:TRBD1:TRBJ1-1:TRBC1:CASSLQGAPVTEAFF:TGTGCCAGCAGTTTACAGGGGGCGCCGGTAACTGAAGCTTTCTTT:4520:7	HD02_clonotype2451_consensus_1:2537:3;HD02_clonotype2451_consensus_2:4520:7	CloneType_680	NoClonal
HD_HD02_GAATGAACAACAACCT	HD02	CD4+ Naive	HD	HD02_clonotype2452_consensus_1:523:TRB:TRBV6-1:TRBD1:TRBJ1-1:TRBC1:CASSDMQGLSFF:TGTGCCAGCAGTGACATGCAGGGGCTATCTTTCTTT:2191:3;HD02_clonotype2452_consensus_2:482:TRA:TRAV21:None:TRAJ57:TRAC:CAAQGGSEKLVF:TGTGCTGCTCAGGGCGGATCTGAAAAGCTGGTCTTT:2682:3	HD02_clonotype2452_consensus_1:2191:3;HD02_clonotype2452_consensus_2:2682:3	CloneType_681	NoClonal
HD_HD02_GAATGAAGTATGGTTC	HD02	CD4+ Naive	HD	HD02_clonotype2454_consensus_1:541:TRA:TRAV2:None:TRAJ43:TRAC:CAVGHNDMRF:TGTGCTGTGGGCCACAATGACATGCGCTTT:4622:5;HD02_clonotype2454_consensus_2:547:TRB:TRBV20-1:TRBD1:TRBJ2-7:TRBC2:CSAASTGTGADEQYF:TGCAGTGCCGCATCCACCGGGACAGGGGCCGACGAGCAGTACTTC:6544:9	HD02_clonotype2454_consensus_1:4622:5;HD02_clonotype2454_consensus_2:6544:9	CloneType_682	NoClonal
HD_HD02_GAATGAAGTCGGGTCT	HD02	CD4+ Naive	HD	NA	NA	NA	NON-TCR
HD_HD02_GAATGAATCAAGATCC	HD02	CD4+ Naive	HD	HD02_clonotype2457_consensus_1:834:TRB:TRBV30:None:TRBJ2-6:TRBC1:CAWSSPHFSGANVLTF:TGTGCCTGGAGTTCCCCCCATTTCTCTGGGGCCAACGTCCTGACTTTC:623:1;HD02_clonotype2457_consensus_2:930:TRA:TRAV1-2:None:TRAJ34:TRAC:CAVKGYADKLIF:TGTGCTGTGAAAGGTTACGCCGACAAGCTCATCTTT:1197:2	HD02_clonotype2457_consensus_1:623:1;HD02_clonotype2457_consensus_2:1197:2	CloneType_683	NoClonal
HD_HD02_GACACGCAGATAGTCA	HD02	CD4+ Naive	HD	HD02_clonotype2459_consensus_1:551:TRA:TRAV12-2:None:TRAJ37:TRAC:CAVKGASNTGKLIF:TGTGCCGTGAAGGGAGCTAGCAACACAGGCAAACTAATCTTT:1022:1;HD02_clonotype2459_consensus_2:655:TRB:TRBV4-1:TRBD1:TRBJ2-1:TRBC2:CASREMTGGEQFF:TGCGCCAGCAGAGAAATGACAGGGGGTGAGCAGTTCTTC:9916:13	HD02_clonotype2459_consensus_1:1022:1;HD02_clonotype2459_consensus_2:9916:13	CloneType_684	NoClonal
HD_HD02_GACACGCTCAAGAAGT	HD02	CD4+ Naive	HD	HD02_clonotype2464_consensus_1:612:TRA:TRAV8-6:None:TRAJ15:TRAC:CAVMGNQAGTALIF:TGTGCTGTGATGGGAAACCAGGCAGGAACTGCTCTGATCTTT:413:1;HD02_clonotype2464_consensus_2:905:TRB:TRBV11-2:TRBD1:TRBJ2-3:TRBC2:CASSDRQGRADTQYF:TGTGCCAGCAGCGACCGACAGGGGAGAGCAGATACGCAGTATTTT:7981:13	HD02_clonotype2464_consensus_1:413:1;HD02_clonotype2464_consensus_2:7981:13	CloneType_685	NoClonal
HD_HD02_GACAGAGGTTCGCGAC	HD02	CD4+ Naive	HD	NA	NA	NA	NON-TCR
HD_HD02_GACAGAGTCTTGTATC	HD02	CD4+ Naive	HD	HD02_clonotype2472_consensus_1:714:TRB:TRBV27:TRBD2:TRBJ2-5:TRBC2:CASSFGTRETQYF:TGTGCCAGCAGTTTCGGGACTAGAGAGACCCAGTACTTC:4902:6;HD02_clonotype2472_consensus_2:589:TRA:TRAV41:None:TRAJ22:TRAC:CAVRASGSARQLTF:TGTGCTGTCCGCGCTTCTGGTTCTGCAAGGCAACTGACCTTT:2934:3	HD02_clonotype2472_consensus_1:4902:6;HD02_clonotype2472_consensus_2:2934:3	CloneType_686	NoClonal
HD_HD02_GACCAATAGATGTCGG	HD02	CD4+ Naive	HD	NA	NA	NA	NON-TCR
HD_HD02_GACCAATAGCATCATC	HD02	CD4+ Naive	HD	HD02_clonotype2475_consensus_1:784:TRA:TRAV8-2:None:TRAJ28:TRAC:CVVSTPPYSGAGSYQLTF:TGTGTTGTGAGCACCCCTCCATACTCTGGGGCTGGGAGTTACCAACTCACTTTC:2235:3;HD02_clonotype2475_consensus_2:686:TRB:TRBV19:TRBD1:TRBJ1-1:TRBC1:CASSRTGTTQNTEAFF:TGTGCCAGTAGTAGGACAGGGACGACCCAGAACACTGAAGCTTTCTTT:3528:5	HD02_clonotype2475_consensus_1:2235:3;HD02_clonotype2475_consensus_2:3528:5	CloneType_687	NoClonal
HD_HD02_GACCAATCATACTACG	HD02	CD4+ Naive	HD	HD02_clonotype2479_consensus_1:705:TRB:TRBV5-4:TRBD1:TRBJ1-2:TRBC1:CASSTIVGADYGYTF:TGTGCCAGCAGCACGATTGTCGGGGCGGACTATGGCTACACCTTC:4072:6;HD02_clonotype2479_consensus_2:630:TRA:TRAV13-2:None:TRAJ23:TRAC:CAENQGGKLIF:TGTGCAGAGAACCAGGGAGGAAAGCTTATCTTC:1409:2	HD02_clonotype2479_consensus_1:4072:6;HD02_clonotype2479_consensus_2:1409:2	CloneType_688	NoClonal
HD_HD02_GACCTGGAGAAGCCCA	HD02	CD4+ Naive	HD	NA	NA	NA	NON-TCR
HD_HD02_GACCTGGTCTTATCTG	HD02	CD4+ Naive	HD	HD02_clonotype2488_consensus_1:741:TRB:TRBV7-9:TRBD2:TRBJ1-1:TRBC1:CASRKSGLSYTEAFF:TGTGCCAGCAGAAAGTCGGGCCTAAGTTATACTGAAGCTTTCTTT:12392:15;HD02_clonotype2488_consensus_2:555:TRA:TRAV13-1:None:TRAJ42:TRAC:CAASKRVDGGSQGNLIF:TGTGCAGCAAGTAAGAGGGTAGATGGAGGAAGCCAAGGAAATCTCATCTTT:5148:5	HD02_clonotype2488_consensus_1:12392:15;HD02_clonotype2488_consensus_2:5148:5	CloneType_689	NoClonal
HD_HD02_GACGCGTCATGTTGAC	HD02	CD4+ Naive	HD	NA	NA	NA	NON-TCR
HD_HD02_GACGCGTGTAAATGTG	HD02	CD4+ Naive	HD	NA	NA	NA	NON-TCR
HD_HD02_GACGGCTAGTCATGCT	HD02	CD4+ Naive	HD	NA	NA	NA	NON-TCR
HD_HD02_GACGGCTCAAGTCTAC	HD02	CD4+ Naive	HD	NA	NA	NA	NON-TCR
HD_HD02_GACGGCTCAGGACCCT	HD02	CD4+ Naive	HD	HD02_clonotype2501_consensus_1:543:TRA:TRAV2:None:TRAJ3:TRAC:CAVEVSYSSASKIIF:TGTGCTGTGGAGGTCTCATACAGCAGTGCTTCCAAGATAATCTTT:4016:4;HD02_clonotype2501_consensus_2:634:TRB:TRBV7-2:None:TRBJ2-7:TRBC2:CASSRPTSYEQYF:TGTGCCAGCAGCCGTCCTACCTCCTACGAGCAGTACTTC:7848:10;HD02_clonotype2501_consensus_3:544:TRA:TRAV12-1:None:TRAJ4:TRAC:CVVPFSGGYNKLIF:TGTGTGGTTCCCTTTTCTGGTGGCTACAATAAGCTGATTTTT:3331:4	HD02_clonotype2501_consensus_1:4016:4;HD02_clonotype2501_consensus_2:7848:10;HD02_clonotype2501_consensus_3:3331:4	CloneType_690	NoClonal
HD_HD02_GACGGCTCATCGGGTC	HD02	CD4+ Naive	HD	HD02_clonotype2502_consensus_1:876:TRB:TRBV18:None:TRBJ2-3:TRBC2:CASSPVGDTQYF:TGTGCCAGCTCACCGGTTGGAGATACGCAGTATTTT:4804:7;HD02_clonotype2502_consensus_2:512:TRA:TRAV30:None:TRAJ34:TRAC:CGTATNTDKLIF:TGTGGCACAGCAACGAACACCGACAAGCTCATCTTT:4529:6	HD02_clonotype2502_consensus_1:4804:7;HD02_clonotype2502_consensus_2:4529:6	CloneType_691	NoClonal
HD_HD02_GACGTGCCAATCACAC	HD02	CD4+ Naive	HD	HD02_clonotype2508_consensus_1:664:TRB:TRBV2:TRBD2:TRBJ2-7:TRBC2:CASSASRRGRYEQYF:TGTGCCAGCAGTGCCTCCCGGAGGGGTAGGTACGAGCAGTACTTC:2977:3;HD02_clonotype2508_consensus_2:449:TRA:TRAV9-2:None:TRAJ43:TRAC:CALSESDNNDMRF:TGTGCTCTGAGTGAAAGCGATAACAATGACATGCGCTTT:1227:1	HD02_clonotype2508_consensus_1:2977:3;HD02_clonotype2508_consensus_2:1227:1	CloneType_692	NoClonal
HD_HD02_GACGTGCCAGCCTGTG	HD02	CD4+ Naive	HD	HD02_clonotype2509_consensus_1:824:TRB:TRBV19:TRBD1:TRBJ1-6:TRBC1:CASRKGQGQNSPLHF:TGTGCCAGTAGAAAAGGACAGGGCCAGAATTCACCCCTCCACTTT:2725:5;HD02_clonotype2509_consensus_2:551:TRA:TRAV13-2:None:TRAJ22:TRAC:CAENMAPGSARQLTF:TGTGCAGAGAATATGGCCCCTGGTTCTGCAAGGCAACTGACCTTT:3449:3	HD02_clonotype2509_consensus_1:2725:5;HD02_clonotype2509_consensus_2:3449:3	CloneType_693	NoClonal
HD_HD02_GACGTGCCATAACCTG	HD02	CD4+ Naive	HD	HD02_clonotype2511_consensus_1:588:TRA:TRAV26-1:None:TRAJ39:TRAC:CIVSRPGGNAGNMLTF:TGCATCGTCAGCCGTCCTGGGGGGAATGCAGGCAACATGCTCACCTTT:2037:3;HD02_clonotype2511_consensus_2:562:TRB:TRBV6-1:TRBD1:TRBJ1-3:TRBC1:CASSEFQGTGNTIYF:TGTGCCAGCAGTGAGTTCCAGGGGACTGGAAACACCATATATTTT:4246:5	HD02_clonotype2511_consensus_1:2037:3;HD02_clonotype2511_consensus_2:4246:5	CloneType_694	NoClonal
HD_HD02_GACGTTAAGAAACCTA	HD02	CD4+ Naive	HD	HD02_clonotype2514_consensus_1:668:TRB:TRBV29-1:TRBD1:TRBJ2-3:TRBC2:CSGSTGPNTDTQYF:TGCAGCGGCTCTACAGGGCCCAACACAGATACGCAGTATTTT:17113:20;HD02_clonotype2514_consensus_2:557:TRA:TRAV9-2:None:TRAJ6:TRAC:CALRVQSGGSYIPTF:TGTGCTCTGAGGGTACAATCAGGAGGAAGCTACATACCTACATTT:2775:3	HD02_clonotype2514_consensus_1:17113:20;HD02_clonotype2514_consensus_2:2775:3	CloneType_695	NoClonal
HD_HD02_GACGTTAGTTTAAGCC	HD02	CD4+ Naive	HD	NA	NA	NA	NON-TCR
HD_HD02_GACTAACTCACTTACT	HD02	CD4+ Naive	HD	NA	NA	NA	NON-TCR
HD_HD02_GACTAACTCTTATCTG	HD02	CD4+ Naive	HD	HD02_clonotype2530_consensus_1:463:TRB:TRBV28:TRBD2:TRBJ1-5:TRBC1:CASSLGLQPQHF:TGTGCCAGCAGTTTAGGTCTCCAGCCCCAGCATTTT:830:1;HD02_clonotype2530_consensus_2:560:TRA:TRAV12-1:None:TRAJ45:TRAC:CAVNRPPGGGADGLTF:TGTGCGGTGAACAGGCCCCCGGGAGGAGGTGCTGACGGACTCACCTTT:1729:3	HD02_clonotype2530_consensus_1:830:1;HD02_clonotype2530_consensus_2:1729:3	CloneType_696	NoClonal
HD_HD02_GACTACACAACTTGAC	HD02	CD4+ Naive	HD	NA	NA	NA	NON-TCR
HD_HD02_GACTACACATGACATC	HD02	CD4+ Naive	HD	HD02_clonotype2534_consensus_1:498:TRA:TRAV12-3:None:TRAJ48:TRAC:CAMKSNFGNEKLTF:TGTGCAATGAAGTCTAACTTTGGAAATGAGAAATTAACCTTT:2936:3;HD02_clonotype2534_consensus_2:1348:TRB:TRBV6-1:None:TRBJ2-5:TRBC2:CESRFQETQYF:TGTGAGTCGCGGTTCCAAGAGACCCAGTACTTC:4963:7	HD02_clonotype2534_consensus_1:2936:3;HD02_clonotype2534_consensus_2:4963:7	CloneType_697	NoClonal
HD_HD02_GACTACAGTCCATCCT	HD02	CD4+ Naive	HD	NA	NA	NA	NON-TCR
HD_HD02_GACTGCGGTCATATGC	HD02	CD4+ Naive	HD	HD02_clonotype2542_consensus_1:528:TRB:TRBV18:TRBD1:TRBJ1-5:TRBC1:CASSPSGVNNQPQHF:TGTGCCAGCTCACCTTCAGGGGTCAACAATCAGCCCCAGCATTTT:2457:3;HD02_clonotype2542_consensus_2:496:TRA:TRAV41:None:TRAJ53:TRAC:CAAPGSGGSNYKLTF:TGTGCTGCCCCGGGAAGTGGAGGTAGCAACTATAAACTGACATTT:1481:1;HD02_clonotype2542_consensus_3:688:TRB:TRBV7-3:TRBD1:TRBJ1-5:TRBC1:CASSFLWTGRYSNQPQHF:TGTGCCAGCAGCTTTCTCTGGACAGGACGTTATAGCAATCAGCCCC…	HD02_clonotype2542_consensus_1:2457:3;HD02_clonotype2542_consensus_2:1481:1;HD02_clonotype2542_consensus_3:3524:5	CloneType_698	NoClonal
HD_HD02_GACTGCGGTCGGCTCA	HD02	CD4+ Naive	HD	HD02_clonotype2543_consensus_1:678:TRA:TRAV41:None:TRAJ26:TRAC:CAVGRVGQNFVF:TGTGCTGTCGGCAGGGTGGGTCAGAATTTTGTCTTT:1463:3;HD02_clonotype2543_consensus_2:711:TRB:TRBV12-3:TRBD1:TRBJ1-5:TRBC1:CASSRQGKTSRNQPQHF:TGTGCCAGCAGCAGACAGGGAAAAACATCCCGTAATCAGCCCCAGCATTTT:4727:6;HD02_clonotype2543_consensus_3:703:TRB:TRBV2:TRBD1:TRBJ2-5:TRBC2:CASSERLAGAQETQYF:TGTGCCAGCAGTGAAAGGTTGGCGGGGGCCCAAGAGACCCAGTACTTC:225…	HD02_clonotype2543_consensus_1:1463:3;HD02_clonotype2543_consensus_2:4727:6;HD02_clonotype2543_consensus_3:2258:4	CloneType_699	NoClonal
HD_HD02_GAGCAGAAGAAGGCCT	HD02	CD4+ Naive	HD	HD02_clonotype2547_consensus_1:816:TRB:TRBV30:TRBD2:TRBJ1-2:TRBC1:CAWSSAGRPYSF:TGTGCCTGGAGTTCAGCAGGAAGGCCGTACTCCTTC:3310:5;HD02_clonotype2547_consensus_2:866:TRB:TRBV19:TRBD2:TRBJ2-7:TRBC2:CASSPQASGRPHLYEQYF:TGTGCCAGTAGTCCTCAGGCGAGCGGGAGGCCTCATTTGTACGAGCAGTACTTC:3008:5;HD02_clonotype2547_consensus_3:667:TRA:TRAV8-3:None:TRAJ39:TRAC:CARMLGNMLTF:TGTGCTCGAATGCTCGGCAACATGCTCACCTTT:1814:2	HD02_clonotype2547_consensus_1:3310:5;HD02_clonotype2547_consensus_2:3008:5;HD02_clonotype2547_consensus_3:1814:2	CloneType_700	NoClonal
HD_HD02_GAGCAGACAGACGCCT	HD02	CD4+ Naive	HD	NA	NA	NA	NON-TCR
HD_HD02_GAGCAGACATCGGACC	HD02	CD4+ Naive	HD	HD02_clonotype2554_consensus_1:817:TRA:TRAV3:None:TRAJ4:TRAC:CPSGSGGYNKLIF:TGTCCCTCAGGGTCTGGTGGCTACAATAAGCTGATTTTT:2458:3;HD02_clonotype2554_consensus_2:705:TRB:TRBV20-1:TRBD2:TRBJ2-3:TRBC2:CSASPGTSGADTQYF:TGCAGTGCTAGTCCCGGGACTAGCGGGGCAGATACGCAGTATTTT:4782:7;HD02_clonotype2554_consensus_3:796:TRB:TRBV30:TRBD2:TRBJ2-3:TRBC2:CASRLAGGLDTQYF:TGTGCCTCAAGACTAGCGGGGGGCCTAGATACGCAGTATTTT:3591:5	HD02_clonotype2554_consensus_1:2458:3;HD02_clonotype2554_consensus_2:4782:7;HD02_clonotype2554_consensus_3:3591:5	CloneType_701	NoClonal
HD_HD02_GAGCAGAGTGACGGTA	HD02	CD4+ Naive	HD	HD02_clonotype2555_consensus_1:681:TRA:TRAV8-3:None:TRAJ48:TRAC:CAVLHNFGNEKLTF:TGTGCTGTACTCCATAACTTTGGAAATGAGAAATTAACCTTT:2647:4;HD02_clonotype2555_consensus_2:739:TRB:TRBV4-3:TRBD2:TRBJ2-1:TRBC2:CASSQRGSYNEQFF:TGCGCCAGCAGCCAGCGGGGGTCCTACAATGAGCAGTTCTTC:15234:20	HD02_clonotype2555_consensus_1:2647:4;HD02_clonotype2555_consensus_2:15234:20	CloneType_702	NoClonal
HD_HD02_GAGCAGATCCCTTGTG	HD02	CD4+ Naive	HD	HD02_clonotype2558_consensus_1:718:TRB:TRBV7-2:TRBD1:TRBJ2-4:TRBC2:CASTRGPRGGRGKNIQYF:TGTGCCAGCACCCGGGGGCCCCGGGGGGGCAGGGGCAAAAACATTCAGTACTTC:7395:11;HD02_clonotype2558_consensus_2:519:TRA:TRAV38-2DV8:None:TRAJ52:TRAC:CAYRSARAGGTSYGKLTF:TGTGCTTATAGGAGCGCAAGAGCTGGTGGTACTAGCTATGGAAAGCTGACATTT:7055:9	HD02_clonotype2558_consensus_1:7395:11;HD02_clonotype2558_consensus_2:7055:9	CloneType_703	NoClonal
HD_HD02_GAGGTGACAAGCGTAG	HD02	CD4+ Naive	HD	NA	NA	NA	NON-TCR
HD_HD02_GAGGTGACACCCATGG	HD02	CD4+ Naive	HD	HD02_clonotype2566_consensus_1:700:TRB:TRBV20-1:TRBD1:TRBJ2-3:TRBC2:CSATRQVSTDTQYF:TGCAGTGCTACCCGACAGGTTAGCACAGATACGCAGTATTTT:9837:15;HD02_clonotype2566_consensus_2:624:TRA:TRAV13-1:None:TRAJ28:TRAC:CAAHLSGAGSYQLTF:TGTGCAGCGCACCTCTCTGGGGCTGGGAGTTACCAACTCACTTTC:1933:2	HD02_clonotype2566_consensus_1:9837:15;HD02_clonotype2566_consensus_2:1933:2	CloneType_704	NoClonal
HD_HD02_GAGGTGAGTATAATGG	HD02	CD4+ Naive	HD	HD02_clonotype2568_consensus_1:718:TRA:TRAV1-2:None:TRAJ29:TRAC:CAGGEGNTPLVF:TGTGCTGGGGGCGAGGGAAACACACCTCTTGTCTTT:2454:3;HD02_clonotype2568_consensus_2:682:TRB:TRBV12-3:None:TRBJ2-7:TRBC2:CASSFLENGEQYF:TGTGCCAGCAGTTTTTTAGAAAATGGGGAGCAGTACTTC:10306:14	HD02_clonotype2568_consensus_1:2454:3;HD02_clonotype2568_consensus_2:10306:14	CloneType_705	NoClonal
HD_HD02_GAGTCCGGTCGTTGTA	HD02	CD4+ Naive	HD	NA	NA	NA	NON-TCR
HD_HD02_GAGTCCGGTGTTCGAT	HD02	CD4+ Naive	HD	HD02_clonotype2576_consensus_1:571:TRA:TRAV19:None:TRAJ39:TRAC:CALSEDGNAGNMLTF:TGTGCTCTGAGTGAGGACGGGAATGCAGGCAACATGCTCACCTTT:3043:4;HD02_clonotype2576_consensus_2:745:TRB:TRBV4-3:TRBD1:TRBJ2-3:TRBC2:CASSQDLPGNTDTQYF:TGCGCCAGCAGCCAAGATCTGCCAGGGAACACAGATACGCAGTATTTT:13505:18	HD02_clonotype2576_consensus_1:3043:4;HD02_clonotype2576_consensus_2:13505:18	CloneType_706	NoClonal
HD_HD02_GAGTCCGTCATGCAAC	HD02	CD4+ Naive	HD	NA	NA	NA	NON-TCR
HD_HD02_GAGTCCGTCGGCCGAT	HD02	CD4+ Naive	HD	HD02_clonotype2580_consensus_1:684:TRB:TRBV12-3:None:TRBJ1-5:TRBC1:CASSLATYQPQHF:TGTGCCAGCAGTTTAGCTACATATCAGCCCCAGCATTTT:9065:11;HD02_clonotype2580_consensus_2:511:TRA:TRAV35:None:TRAJ36:TRAC:CAGQLKAGANNLFF:TGTGCTGGGCAGCTAAAGGCTGGGGCAAACAACCTCTTCTTT:340:3	HD02_clonotype2580_consensus_1:9065:11;HD02_clonotype2580_consensus_2:340:3	CloneType_707	NoClonal
HD_HD02_GATCAGTAGACCACGA	HD02	CD4+ Naive	HD	HD02_clonotype2582_consensus_1:641:TRB:TRBV19:TRBD1:TRBJ1-4:TRBC1:CASSTRQGEEGEKLFF:TGTGCCAGTAGTACTCGCCAGGGGGAGGAAGGAGAAAAACTGTTTTTT:2701:4;HD02_clonotype2582_consensus_2:547:TRA:TRAV12-2:None:TRAJ27:TRAC:CATSNTNAGKSTF:TGTGCCACCTCAAACACCAATGCAGGCAAATCAACCTTT:2065:2	HD02_clonotype2582_consensus_1:2701:4;HD02_clonotype2582_consensus_2:2065:2	CloneType_708	NoClonal
HD_HD02_GATCAGTCATATGAGA	HD02	CD4+ Naive	HD	HD02_clonotype2584_consensus_1:577:TRA:TRAV26-1:None:TRAJ21:TRAC:CIVRVALYNFNKFYF:TGCATCGTCAGAGTCGCCCTATACAACTTCAACAAATTTTACTTT:665:1;HD02_clonotype2584_consensus_2:612:TRB:TRBV6-3:TRBD2:TRBJ2-1:TRBC2:CASSPRTSANYNEQFF:TGTGCCAGCAGTCCCCGGACTAGCGCAAACTACAATGAGCAGTTCTTC:2701:3	HD02_clonotype2584_consensus_1:665:1;HD02_clonotype2584_consensus_2:2701:3	CloneType_709	NoClonal
HD_HD02_GATCAGTGTCCAACTA	HD02	CD4+ Naive	HD	HD02_clonotype2585_consensus_1:538:TRA:TRAV13-1:None:TRAJ43:TRAC:CAASYGADMRF:TGTGCAGCAAGTTATGGGGCTGACATGCGCTTT:4421:5;HD02_clonotype2585_consensus_2:661:TRB:TRBV27:TRBD1:TRBJ1-5:TRBC1:CASSPQDRGNQPQHF:TGTGCCAGCAGTCCCCAGGACAGGGGCAATCAGCCCCAGCATTTT:1174:2	HD02_clonotype2585_consensus_1:4421:5;HD02_clonotype2585_consensus_2:1174:2	CloneType_710	NoClonal
HD_HD02_GATCAGTGTGACTACT	HD02	CD4+ Naive	HD	NA	NA	NA	NON-TCR
HD_HD02_GATCAGTTCATCACCC	HD02	CD4+ Naive	HD	HD02_clonotype2590_consensus_1:639:TRB:TRBV19:TRBD2:TRBJ2-3:TRBC2:CASSILAGRGTQYF:TGTGCCAGTAGTATTTTGGCAGGGCGGGGTACGCAGTATTTT:4791:7;HD02_clonotype2590_consensus_2:485:TRA:TRAV10:None:TRAJ13:TRAC:CVVSAEGYQKVTF:TGTGTGGTGAGCGCGGAGGGTTACCAGAAAGTTACCTTT:2325:3	HD02_clonotype2590_consensus_1:4791:7;HD02_clonotype2590_consensus_2:2325:3	CloneType_711	NoClonal
HD_HD02_GATCAGTTCCCACTTG	HD02	CD4+ Naive	HD	HD02_clonotype2592_consensus_1:712:TRB:TRBV7-2:TRBD1:TRBJ2-7:TRBC2:CASSTTGGSEQYF:TGTGCCAGCAGCACTACAGGGGGAAGCGAGCAGTACTTC:14947:18;HD02_clonotype2592_consensus_2:530:TRA:TRAV13-2:None:TRAJ21:TRAC:CAEKKDFNKFYF:TGTGCAGAGAAGAAGGACTTCAACAAATTTTACTTT:980:1	HD02_clonotype2592_consensus_1:14947:18;HD02_clonotype2592_consensus_2:980:1	CloneType_712	NoClonal
HD_HD02_GATCGATAGCCGGTAA	HD02	CD4+ Naive	HD	HD02_clonotype2596_consensus_1:747:TRB:TRBV18:None:TRBJ2-7:TRBC2:CASSSYTGEQYF:TGTGCCAGCTCTTCTTACACTGGCGAGCAGTACTTC:5878:9;HD02_clonotype2596_consensus_2:499:TRA:TRAV9-2:None:TRAJ48:TRAC:CALTLNFGNEKLTF:TGTGCTCTGACTCTTAACTTTGGAAATGAGAAATTAACCTTT:2180:2	HD02_clonotype2596_consensus_1:5878:9;HD02_clonotype2596_consensus_2:2180:2	CloneType_713	NoClonal
HD_HD02_GATCGATCACAGAGGT	HD02	CD4+ Naive	HD	HD02_clonotype2597_consensus_1:523:TRB:TRBV12-3:TRBD2:TRBJ2-6:TRBC2:CASRRTSGGVPSGANVLTF:TGTGCCAGCAGGCGGACTAGCGGGGGGGTTCCCTCTGGGGCCAACGTCCTGACTTTC:2400:3;HD02_clonotype2597_consensus_2:493:TRA:TRAV29DV5:None:TRAJ17:TRAC:CAASEGAAGNKLTF:TGTGCAGCAAGCGAGGGAGCTGCAGGCAACAAGCTAACTTTT:246:1	HD02_clonotype2597_consensus_1:2400:3;HD02_clonotype2597_consensus_2:246:1	CloneType_714	NoClonal
HD_HD02_GATCGCGAGACTTGAA	HD02	CD4+ Naive	HD	NA	NA	NA	NON-TCR
HD_HD02_GATCGCGCATGGTCAT	HD02	CD4+ Naive	HD	HD02_clonotype2608_consensus_1:703:TRA:TRAV8-4:None:TRAJ39:TRAC:CAVTTNNNAGNMLTF:TGTGCTGTGACTACGAATAATAATGCAGGCAACATGCTCACCTTT:1503:2;HD02_clonotype2608_consensus_2:527:TRB:TRBV7-9:TRBD1:TRBJ2-5:TRBC2:CASSRRTGGEETQYF:TGTGCCAGCAGCCGACGGACAGGGGGAGAGGAGACCCAGTACTTC:6987:8	HD02_clonotype2608_consensus_1:1503:2;HD02_clonotype2608_consensus_2:6987:8	CloneType_715	NoClonal
HD_HD02_GATCGCGGTTGTTTGG	HD02	CD4+ Naive	HD	NA	NA	NA	NON-TCR
HD_HD02_GATCGTATCCTCTAGC	HD02	CD4+ Naive	HD	HD02_clonotype2613_consensus_1:495:TRA:TRAV30:None:TRAJ29:TRAC:CGTGGSGNTPLVF:TGTGGCACAGGGGGGTCAGGAAACACACCTCTTGTCTTT:6418:7;HD02_clonotype2613_consensus_2:592:TRB:TRBV20-1:TRBD1:TRBJ1-1:TRBC1:CSARGAGGRVDTEAFF:TGCAGTGCTAGAGGGGCAGGGGGCAGAGTGGACACTGAAGCTTTCTTT:7352:10	HD02_clonotype2613_consensus_1:6418:7;HD02_clonotype2613_consensus_2:7352:10	CloneType_716	NoClonal
HD_HD02_GATCGTATCTCGTTTA	HD02	CD4+ Naive	HD	HD02_clonotype2616_consensus_1:712:TRB:TRBV6-5:None:TRBJ1-6:TRBC1:CASSLPGSPLHF:TGTGCCAGCAGCCTCCCAGGCTCACCCCTCCACTTT:10934:13;HD02_clonotype2616_consensus_2:685:TRA:TRAV3:None:TRAJ47:TRAC:CAVRDGTKYGNKLVF:TGTGCTGTGAGAGACGGAACGAAATATGGAAACAAGCTGGTCTTT:6868:11	HD02_clonotype2616_consensus_1:10934:13;HD02_clonotype2616_consensus_2:6868:11	CloneType_717	NoClonal
HD_HD02_GATCTAGCAGCCTATA	HD02	CD4+ Naive	HD	HD02_clonotype2617_consensus_1:685:TRA:TRAV8-3:None:TRAJ32:TRAC:CAVGGGYGGATNKLIF:TGTGCTGTGGGTGGAGGGTATGGTGGTGCTACAAACAAGCTCATCTTT:2324:3;HD02_clonotype2617_consensus_2:545:TRB:TRBV9:TRBD1:TRBJ1-1:TRBC1:CASSIRVNTEAFF:TGTGCCAGCAGCATCAGGGTTAACACTGAAGCTTTCTTT:4235:5	HD02_clonotype2617_consensus_1:2324:3;HD02_clonotype2617_consensus_2:4235:5	CloneType_718	NoClonal
HD_HD02_GATCTAGGTACATGTC	HD02	CD4+ Naive	HD	HD02_clonotype2620_consensus_1:569:TRA:TRAV25:None:TRAJ54:TRAC:CAGRDAQGAQKLVF:TGTGCAGGGAGGGACGCTCAGGGAGCCCAGAAGCTGGTATTT:1901:2;HD02_clonotype2620_consensus_2:687:TRB:TRBV5-1:None:TRBJ2-2:TRBC2:CASSLAQSTGELFF:TGCGCCAGCAGCTTGGCCCAGAGCACCGGGGAGCTGTTTTTT:11747:17	HD02_clonotype2620_consensus_1:1901:2;HD02_clonotype2620_consensus_2:11747:17	CloneType_719	NoClonal
HD_HD02_GATCTAGGTGTGGCTC	HD02	CD4+ Naive	HD	NA	NA	NA	NON-TCR
HD_HD02_GATCTAGGTTCAGTAC	HD02	CD4+ Naive	HD	HD02_clonotype2623_consensus_1:658:TRB:TRBV4-1:None:TRBJ2-7:TRBC2:CASSQMGKNYEQYF:TGCGCCAGCAGCCAAATGGGGAAGAACTACGAGCAGTACTTC:10674:15;HD02_clonotype2623_consensus_2:543:TRA:TRAV17:None:TRAJ49:TRAC:CATDAGTGNQFYF:TGTGCTACGGACGCGGGCACCGGTAACCAGTTCTATTTT:2325:3	HD02_clonotype2623_consensus_1:10674:15;HD02_clonotype2623_consensus_2:2325:3	CloneType_720	NoClonal
HD_HD02_GATCTAGGTTGTCGCG	HD02	CD4+ Naive	HD	NA	NA	NA	NON-TCR
HD_HD02_GATCTAGTCATGCATG	HD02	CD4+ Naive	HD	HD02_clonotype57_consensus_1:667:TRA:TRAV8-2:None:TRAJ8:TRAC:CVVSDKTTGFQKLVF:TGTGTTGTGAGTGATAAGACCACAGGCTTTCAGAAACTTGTATTT:4278:6;HD02_clonotype57_consensus_2:717:TRB:TRBV6-1:None:TRBJ1-5:TRBC1:CASRDLEEQPQHF:TGTGCCAGCAGGGACCTCGAGGAACAGCCCCAGCATTTT:5199:7	HD02_clonotype57_consensus_1:727:1;HD02_clonotype57_consensus_2:2024:3	CloneType_721	WithinClusterClonal
HD_HD02_GATGAAACAGCCAGAA	HD02	CD4+ Naive	HD	NA	NA	NA	NON-TCR
HD_HD02_GATGAAACAGCTGCAC	HD02	CD4+ Naive	HD	HD02_clonotype2628_consensus_1:568:TRA:TRAV5:None:TRAJ15:TRAC:CAELNQAGTALIF:TGTGCAGAGCTTAACCAGGCAGGAACTGCTCTGATCTTT:1497:2;HD02_clonotype2628_consensus_2:761:TRB:TRBV18:TRBD2:TRBJ2-1:TRBC2:CASSPRLAGGYNEQFF:TGTGCCAGCTCGCCCCGACTAGCGGGAGGGTACAATGAGCAGTTCTTC:2338:3;HD02_clonotype2628_consensus_3:513:TRA:TRAV12-1:None:TRAJ22:TRAC:CVVNPSSGSARQLTF:TGTGTGGTGAACCCTAGCTCTGGTTCTGCAAGGCAACTGACCTTT:1184:3;HD0…	HD02_clonotype2628_consensus_1:1497:2;HD02_clonotype2628_consensus_2:2338:3;HD02_clonotype2628_consensus_3:1184:3;HD02_clonotype2628_consensus_4:4371:7	CloneType_722	NoClonal
HD_HD02_GATGAAATCATTTGGG	HD02	CD4+ Naive	HD	HD02_clonotype2634_consensus_1:738:TRB:TRBV21-1:None:TRBJ1-5:TRBC1:CANTIQPQHF:TGTGCCAACACTATTCAGCCCCAGCATTTT:5820:7;HD02_clonotype2634_consensus_2:711:TRB:TRBV6-3:TRBD1:TRBJ2-5:TRBC1:CASNLPRGRGRETQYF:TGTGCCAGCAACCTACCTCGGGGCAGGGGGCGAGAGACCCAGTACTTC:7253:9;HD02_clonotype2634_consensus_3:575:TRA:TRAV23DV6:None:TRAJ28:TRAC:CAATYSGAGSYQLTF:TGTGCAGCTACATACTCTGGGGCTGGGAGTTACCAACTCACTTTC:3793:4	HD02_clonotype2634_consensus_1:5820:7;HD02_clonotype2634_consensus_2:7253:9;HD02_clonotype2634_consensus_3:3793:4	CloneType_723	NoClonal
HD_HD02_GATGAGGAGCCAGAAC	HD02	CD4+ Naive	HD	HD02_clonotype2640_consensus_1:489:TRA:TRAV13-1:None:TRAJ16:TRAC:CAATTDGQKLLF:TGTGCAGCAACCACAGATGGCCAGAAGCTGCTCTTT:1161:1;HD02_clonotype2640_consensus_2:676:TRB:TRBV12-3:None:TRBJ2-7:TRBC2:CASSRSYEQYF:TGTGCCAGCAGTCGGAGCTACGAGCAGTACTTC:5296:7	HD02_clonotype2640_consensus_1:1161:1;HD02_clonotype2640_consensus_2:5296:7	CloneType_724	NoClonal
HD_HD02_GATGAGGTCAACGCTA	HD02	CD4+ Naive	HD	NA	NA	NA	NON-TCR
HD_HD02_GATGAGGTCAGTTCGA	HD02	CD4+ Naive	HD	HD02_clonotype2647_consensus_1:701:TRB:TRBV20-1:TRBD2:TRBJ2-3:TRBC2:CSARTSGGPDTQYF:TGCAGTGCGCGGACTAGCGGGGGCCCAGATACGCAGTATTTT:7406:10;HD02_clonotype2647_consensus_2:499:TRA:TRAV9-2:None:TRAJ41:TRAC:CALSNSNSGYALNF:TGTGCTCTGAGTAACTCAAATTCCGGGTATGCACTCAACTTC:990:1	HD02_clonotype2647_consensus_1:7406:10;HD02_clonotype2647_consensus_2:990:1	CloneType_725	NoClonal
HD_HD02_GATGCTATCATCATTC	HD02	CD4+ Naive	HD	HD02_clonotype2655_consensus_1:701:TRB:TRBV27:None:TRBJ2-3:TRBC2:CAIKRTIADTQYF:TGTGCCATCAAAAGAACCATCGCAGATACGCAGTATTTT:1520:2;HD02_clonotype2655_consensus_2:552:TRA:TRAV12-3:None:TRAJ29:TRAC:CAMSPTGNTPLVF:TGTGCAATGAGCCCTACAGGAAACACACCTCTTGTCTTT:3858:4	HD02_clonotype2655_consensus_1:1520:2;HD02_clonotype2655_consensus_2:3858:4	CloneType_726	NoClonal
HD_HD02_GATGCTATCCGTACAA	HD02	CD4+ Naive	HD	NA	NA	NA	NON-TCR
HD_HD02_GATTCAGAGCGAAGGG	HD02	CD4+ Naive	HD	HD02_clonotype2658_consensus_1:494:TRB:TRBV20-1:TRBD2:TRBJ2-7:TRBC2:CSAGGPGTYEQYF:TGCAGTGCCGGGGGACCGGGAACCTACGAGCAGTACTTC:2839:4;HD02_clonotype2658_consensus_2:514:TRA:TRAV4:None:TRAJ5:TRAC:CLVGDPTDTGRRALTF:TGCCTCGTGGGTGACCCGACGGACACGGGCAGGAGAGCACTTACTTTT:1858:2	HD02_clonotype2658_consensus_1:2839:4;HD02_clonotype2658_consensus_2:1858:2	CloneType_727	NoClonal
HD_HD02_GATTCAGAGGACATTA	HD02	CD4+ Naive	HD	NA	NA	NA	NON-TCR
HD_HD02_GATTCAGAGGAGTTTA	HD02	CD4+ Naive	HD	HD02_clonotype2660_consensus_1:526:TRB:TRBV7-3:None:TRBJ2-2:TRBC2:CASSSGLNTGELFF:TGTGCCAGCAGCTCGGGTTTGAACACCGGGGAGCTGTTTTTT:2211:3;HD02_clonotype2660_consensus_2:589:TRA:TRAV17:None:TRAJ49:TRAC:CATATITGNQFYF:TGTGCTACGGCCACAATTACCGGTAACCAGTTCTATTTT:2107:3	HD02_clonotype2660_consensus_1:2211:3;HD02_clonotype2660_consensus_2:2107:3	CloneType_728	NoClonal
HD_HD02_GATTCAGCATGACGGA	HD02	CD4+ Naive	HD	HD02_clonotype2662_consensus_1:521:TRA:TRAV13-2:None:TRAJ20:TRAC:CAETPELSF:TGTGCAGAGACCCCCGAGCTCAGCTTT:4110:5;HD02_clonotype2662_consensus_2:639:TRA:TRAV14DV4:None:TRAJ21:TRAC:CAMRNNFNKFYF:TGTGCAATGAGAAATAACTTCAACAAATTTTACTTT:4434:7;HD02_clonotype2662_consensus_3:681:TRB:TRBV12-4:None:TRBJ1-2:TRBC1:CASSFKASGGYTF:TGTGCCAGCAGTTTCAAGGCGTCGGGTGGCTACACCTTC:13370:16	HD02_clonotype2662_consensus_1:4110:5;HD02_clonotype2662_consensus_2:4434:7;HD02_clonotype2662_consensus_3:13370:16	CloneType_729	NoClonal
HD_HD02_GATTCAGGTCTGCGGT	HD02	CD4+ Naive	HD	HD02_clonotype2663_consensus_1:493:TRA:TRAV41:None:TRAJ48:TRAC:CAVSRDFGNEKLTF:TGTGCTGTCAGTAGGGACTTTGGAAATGAGAAATTAACCTTT:1723:2;HD02_clonotype2663_consensus_2:596:TRB:TRBV5-1:TRBD2:TRBJ2-7:TRBC2:CASGPRGALGEQYF:TGCGCCAGCGGGCCTCGTGGAGCACTAGGCGAGCAGTACTTC:6140:7	HD02_clonotype2663_consensus_1:1723:2;HD02_clonotype2663_consensus_2:6140:7	CloneType_730	NoClonal
HD_HD02_GCAAACTCACTCTGTC	HD02	CD4+ Naive	HD	NA	NA	NA	NON-TCR
HD_HD02_GCACATAAGATATGGT	HD02	CD4+ Naive	HD	HD02_clonotype2680_consensus_1:676:TRB:TRBV19:None:TRBJ1-5:TRBC1:CASSQDASGSNQPQHF:TGTGCCAGTAGCCAGGACGCATCGGGTAGCAATCAGCCCCAGCATTTT:3312:6;HD02_clonotype2680_consensus_2:691:TRA:TRAV3:None:TRAJ37:TRAC:CAVRFLDGSSNTGKLIF:TGTGCTGTGAGATTTCTTGATGGCTCTAGCAACACAGGCAAACTAATCTTT:1797:4	HD02_clonotype2680_consensus_1:3312:6;HD02_clonotype2680_consensus_2:1797:4	CloneType_731	NoClonal
HD_HD02_GCACATACACACAGAG	HD02	CD4+ Naive	HD	NA	NA	NA	NON-TCR
HD_HD02_GCACATATCCTTTCGG	HD02	CD4+ Naive	HD	NA	NA	NA	NON-TCR
HD_HD02_GCACTCTAGCGATAGC	HD02	CD4+ Naive	HD	HD02_clonotype2692_consensus_1:614:TRA:TRAV29DV5:None:TRAJ21:TRAC:CAAGSIFYF:TGTGCAGCAGGCTCTATATTTTACTTT:1475:3;HD02_clonotype2692_consensus_2:716:TRB:TRBV6-5:None:TRBJ2-2:TRBC2:CASRQPNTGELFF:TGTGCCAGCAGACAGCCGAACACCGGGGAGCTGTTTTTT:12408:18	HD02_clonotype2692_consensus_1:1475:3;HD02_clonotype2692_consensus_2:12408:18	CloneType_732	NoClonal
HD_HD02_GCACTCTCACTTGGAT	HD02	CD4+ Naive	HD	HD02_clonotype2694_consensus_1:668:TRA:TRAV8-3:None:TRAJ31:TRAC:CAVGADNARLMF:TGTGCTGTGGGTGCGGACAATGCCAGACTCATGTTT:1926:3;HD02_clonotype2694_consensus_2:560:TRB:TRBV12-4:None:TRBJ1-5:TRBC1:CASSSLYQPQHF:TGTGCCAGCAGTTCCCTTTATCAGCCCCAGCATTTT:5789:7	HD02_clonotype2694_consensus_1:1926:3;HD02_clonotype2694_consensus_2:5789:7	CloneType_733	NoClonal
HD_HD02_GCACTCTGTGCGGTAA	HD02	CD4+ Naive	HD	NA	NA	NA	NON-TCR
HD_HD02_GCAGCCAGTGTGACCC	HD02	CD4+ Naive	HD	HD02_clonotype2702_consensus_1:638:TRA:TRAV8-6:None:TRAJ20:TRAC:CAVSERDDYKLSF:TGTGCTGTGAGTGAACGGGACGACTACAAGCTCAGCTTT:695:1;HD02_clonotype2702_consensus_2:512:TRB:TRBV5-1:TRBD1:TRBJ2-1:TRBC2:CASSVGQTPYNEQFF:TGCGCCAGCAGCGTGGGACAGACTCCGTACAATGAGCAGTTCTTC:10725:13	HD02_clonotype2702_consensus_1:695:1;HD02_clonotype2702_consensus_2:10725:13	CloneType_734	NoClonal
HD_HD02_GCAGCCATCTGATTCT	HD02	CD4+ Naive	HD	HD02_clonotype2705_consensus_1:501:TRB:TRBV24-1:TRBD1:TRBJ2-7:TRBC2:CATSDSGTGDRDEQYF:TGTGCCACCAGTGATTCCGGGACAGGGGATAGAGACGAGCAGTACTTC:4072:6;HD02_clonotype2705_consensus_2:495:TRA:TRAV9-2:None:TRAJ18:TRAC:CALKGGSTLGRLYF:TGTGCTCTGAAAGGAGGCTCAACCCTGGGGAGGCTATACTTT:548:1	HD02_clonotype2705_consensus_1:4072:6;HD02_clonotype2705_consensus_2:548:1	CloneType_735	NoClonal
HD_HD02_GCAGTTATCCATGCTC	HD02	CD4+ Naive	HD	HD02_clonotype2713_consensus_1:539:TRA:TRAV17:None:TRAJ20:TRAC:CATDVSNDYKLSF:TGTGCTACGGACGTCAGTAACGACTACAAGCTCAGCTTT:5595:7;HD02_clonotype2713_consensus_2:687:TRB:TRBV27:None:TRBJ1-2:TRBC1:CASSPFRSPYGYTF:TGTGCCAGCAGTCCATTCAGGAGCCCCTATGGCTACACCTTC:3424:4	HD02_clonotype2713_consensus_1:5595:7;HD02_clonotype2713_consensus_2:3424:4	CloneType_736	NoClonal
HD_HD02_GCAGTTATCGGCGGTT	HD02	CD4+ Naive	HD	HD02_clonotype2714_consensus_1:496:TRA:TRAV9-2:None:TRAJ32:TRAC:CALWPYGGATNKLIF:TGTGCTCTGTGGCCTTATGGTGGTGCTACAAACAAGCTCATCTTT:1137:1;HD02_clonotype2714_consensus_2:972:TRB:TRBV28:TRBD1:TRBJ2-1:TRBC2:CASSPPRQISYNEQFF:TGTGCCAGCAGTCCCCCTCGACAGATCTCCTACAATGAGCAGTTCTTC:17106:22	HD02_clonotype2714_consensus_1:1137:1;HD02_clonotype2714_consensus_2:17106:22	CloneType_737	NoClonal
HD_HD02_GCATACAAGGGTGTTG	HD02	CD4+ Naive	HD	NA	NA	NA	NON-TCR
HD_HD02_GCATACACACTGAAGG	HD02	CD4+ Naive	HD	HD02_clonotype2717_consensus_1:565:TRA:TRAV21:None:TRAJ43:TRAC:CAVSPYNNNDMRF:TGTGCTGTGAGTCCGTACAATAACAATGACATGCGCTTT:4321:5;HD02_clonotype2717_consensus_2:534:TRA:TRAV29DV5:None:TRAJ23:TRAC:CAASAGYNQGGKLIF:TGTGCAGCAAGCGCGGGTTATAACCAGGGAGGAAAGCTTATCTTC:2929:3;HD02_clonotype2717_consensus_3:780:TRB:TRBV28:TRBD2:TRBJ2-3:TRBC2:CASSWTSGRSTDTQYF:TGTGCCAGCAGTTGGACTAGCGGCCGAAGCACAGATACGCAGTATTTT:6897:10	HD02_clonotype2717_consensus_1:4321:5;HD02_clonotype2717_consensus_2:2929:3;HD02_clonotype2717_consensus_3:6897:10	CloneType_738	NoClonal
HD_HD02_GCATACATCTATCCCG	HD02	CD4+ Naive	HD	HD02_clonotype2722_consensus_1:607:TRB:TRBV6-1:TRBD1:TRBJ2-3:TRBC2:CASSGRQGAVGTDTQYF:TGTGCCAGCAGTGGTAGACAGGGGGCAGTCGGGACAGATACGCAGTATTTT:6251:8;HD02_clonotype2722_consensus_2:678:TRA:TRAV3:None:TRAJ20:TRAC:CAVRNDYKLSF:TGTGCTGTGAGAAACGACTACAAGCTCAGCTTT:4886:6;HD02_clonotype2722_consensus_3:535:TRA:TRAV13-2:None:TRAJ4:TRAC:CAEHLFSGGYNKLIF:TGTGCAGAACACCTGTTTTCTGGTGGCTACAATAAGCTGATTTTT:3534:4	HD02_clonotype2722_consensus_1:6251:8;HD02_clonotype2722_consensus_2:4886:6;HD02_clonotype2722_consensus_3:3534:4	CloneType_739	NoClonal
HD_HD02_GCATGATTCCCTTGTG	HD02	CD4+ Naive	HD	NA	NA	NA	NON-TCR
HD_HD02_GCATGCGCAAACTGTC	HD02	CD4+ Naive	HD	HD02_clonotype2729_consensus_1:705:TRA:TRAV23DV6:None:TRAJ6:TRAC:CAASETPQGSYIPTF:TGTGCAGCAAGCGAAACCCCACAGGGAAGCTACATACCTACATTT:3319:4;HD02_clonotype2729_consensus_2:703:TRB:TRBV5-4:TRBD1:TRBJ1-1:TRBC1:CASSLITGGYTEAFF:TGTGCCAGCAGCTTGATTACAGGGGGCTACACTGAAGCTTTCTTT:4983:8	HD02_clonotype2729_consensus_1:3319:4;HD02_clonotype2729_consensus_2:4983:8	CloneType_740	NoClonal
HD_HD02_GCATGCGCATTCTTAC	HD02	CD4+ Naive	HD	HD02_clonotype2734_consensus_1:501:TRA:TRAV12-1:None:TRAJ24:TRAC:CVVGVQTDSWGKLQF:TGTGTGGTGGGGGTCCAAACTGACAGCTGGGGGAAATTGCAGTTT:1872:2;HD02_clonotype2734_consensus_2:680:TRB:TRBV9:TRBD1:TRBJ2-3:TRBC2:CASSGDFHPEQGDTQYF:TGTGCCAGCAGCGGCGACTTTCACCCCGAACAGGGAGATACGCAGTATTTT:5543:8	HD02_clonotype2734_consensus_1:1872:2;HD02_clonotype2734_consensus_2:5543:8	CloneType_741	NoClonal
HD_HD02_GCATGCGTCTAACTGG	HD02	CD4+ Naive	HD	NA	NA	NA	NON-TCR
HD_HD02_GCATGTACATGGTAGG	HD02	CD4+ Naive	HD	NA	NA	NA	NON-TCR
HD_HD02_GCCTCTAGTGCGCTTG	HD02	CD4+ Naive	HD	HD02_clonotype2764_consensus_1:527:TRB:TRBV27:TRBD1:TRBJ2-1:TRBC2:CASSSAGAWPYNEQFF:TGTGCCAGCAGTTCTGCCGGGGCTTGGCCCTACAATGAGCAGTTCTTC:1675:2;HD02_clonotype2764_consensus_2:484:TRA:TRAV13-1:None:TRAJ23:TRAC:CAASKGGKLIF:TGTGCAGCAAGTAAGGGAGGAAAGCTTATCTTC:3430:4	HD02_clonotype2764_consensus_1:1675:2;HD02_clonotype2764_consensus_2:3430:4	CloneType_742	NoClonal
HD_HD02_GCGACCAAGAGGACGG	HD02	CD4+ Naive	HD	HD02_clonotype2767_consensus_1:580:TRA:TRAV29DV5:None:TRAJ44:TRAC:CAARVTGTASKLTF:TGTGCAGCAAGGGTTACCGGCACTGCCAGTAAACTCACCTTT:2916:3;HD02_clonotype2767_consensus_2:562:TRB:TRBV5-1:TRBD1:TRBJ2-6:TRBC2:CASSLAGQGTGANVLTF:TGCGCCAGCAGCTTGGCGGGACAGGGGACGGGGGCCAACGTCCTGACTTTC:12328:14	HD02_clonotype2767_consensus_1:2916:3;HD02_clonotype2767_consensus_2:12328:14	CloneType_743	NoClonal
HD_HD02_GCGACCAAGTCACGCC	HD02	CD4+ Naive	HD	HD02_clonotype2769_consensus_1:689:TRB:TRBV7-2:TRBD2:TRBJ2-1:TRBC1:CASSLDGGGTNEQFF:TGTGCCAGCAGCTTAGATGGCGGGGGTACCAATGAGCAGTTCTTC:19006:25;HD02_clonotype2769_consensus_2:712:TRA:TRAV8-3:None:TRAJ15:TRAC:CAVVNQAGTALIF:TGTGCTGTTGTTAACCAGGCAGGAACTGCTCTGATCTTT:2560:5	HD02_clonotype2769_consensus_1:19006:25;HD02_clonotype2769_consensus_2:2560:5	CloneType_744	NoClonal
HD_HD02_GCGACCACAGCGAACA	HD02	CD4+ Naive	HD	HD02_clonotype2771_consensus_1:526:TRA:TRAV26-1:None:TRAJ30:TRAC:CIVSSMNRDDKIIF:TGCATCGTCAGCTCCATGAACAGAGATGACAAGATCATCTTT:552:1;HD02_clonotype2771_consensus_2:705:TRB:TRBV5-4:TRBD1:TRBJ2-3:TRBC2:CASSPTTGSPTSTDTQYF:TGTGCCAGCAGCCCAACAACAGGTAGTCCTACTAGCACAGATACGCAGTATTTT:2452:3	HD02_clonotype2771_consensus_1:552:1;HD02_clonotype2771_consensus_2:2452:3	CloneType_745	NoClonal
HD_HD02_GCGACCACAGGATCGA	HD02	CD4+ Naive	HD	HD02_clonotype2772_consensus_1:525:TRB:TRBV4-3:TRBD1:TRBJ1-2:TRBC1:CASSLGQGLNYGYTF:TGCGCCAGCAGCCTCGGACAGGGACTGAACTATGGTTACACCTTC:14580:16;HD02_clonotype2772_consensus_2:675:TRA:TRAV8-3:None:TRAJ36:TRAC:CAVRQAGANNLFF:TGTGCTGTGAGACAAGCTGGGGCAAACAACCTCTTCTTT:5660:8	HD02_clonotype2772_consensus_1:14580:16;HD02_clonotype2772_consensus_2:5660:8	CloneType_746	NoClonal
HD_HD02_GCGACCAGTAGGAGTC	HD02	CD4+ Naive	HD	HD02_clonotype2774_consensus_1:595:TRB:TRBV6-5:TRBD1:TRBJ2-7:TRBC2:CASRGTGAYEQYF:TGTGCCAGCAGGGGGACAGGGGCCTACGAGCAGTACTTC:3777:6;HD02_clonotype2774_consensus_2:566:TRA:TRAV25:None:TRAJ38:TRAC:CAGPGAGNNRKLIW:TGTGCAGGGCCCGGGGCTGGCAACAACCGTAAGCTGATTTGG:1073:1	HD02_clonotype2774_consensus_1:3777:6;HD02_clonotype2774_consensus_2:1073:1	CloneType_747	NoClonal
HD_HD02_GCGACCATCAGTTAGC	HD02	CD4+ Naive	HD	HD02_clonotype2777_consensus_1:759:TRB:TRBV30:TRBD1:TRBJ2-3:TRBC2:CAWRTGGADTQYF:TGTGCCTGGAGGACAGGGGGAGCAGATACGCAGTATTTT:3763:8;HD02_clonotype2777_consensus_2:516:TRA:TRAV1-1:None:TRAJ27:TRAC:CADTNAGKSTF:TGCGCTGACACCAATGCAGGCAAATCAACCTTT:1852:2	HD02_clonotype2777_consensus_1:3763:8;HD02_clonotype2777_consensus_2:1852:2	CloneType_748	NoClonal
HD_HD02_GCGAGAAAGAAGGCCT	HD02	CD4+ Naive	HD	HD02_clonotype2780_consensus_1:551:TRA:TRAV6:None:TRAJ10:TRAC:CARITGGGNKLTF:TGTGCTCGGATCACGGGAGGAGGAAACAAACTCACCTTT:1007:1;HD02_clonotype2780_consensus_2:503:TRB:TRBV7-3:TRBD1:TRBJ1-6:TRBC1:CASSQGQGNSPLHF:TGTGCCAGCAGCCAGGGACAGGGAAATTCACCCCTCCACTTT:3656:4	HD02_clonotype2780_consensus_1:1007:1;HD02_clonotype2780_consensus_2:3656:4	CloneType_749	NoClonal
HD_HD02_GCGAGAACACCAACCG	HD02	CD4+ Naive	HD	HD02_clonotype2782_consensus_1:700:TRA:TRAV21:None:TRAJ27:TRAC:CAVITNAGKSTF:TGTGCTGTGATAACCAATGCAGGCAAATCAACCTTT:2839:5;HD02_clonotype2782_consensus_2:677:TRB:TRBV10-3:None:TRBJ2-5:TRBC2:CAISPDIQETQYF:TGTGCCATCAGTCCTGATATCCAAGAGACCCAGTACTTC:5679:8	HD02_clonotype2782_consensus_1:2839:5;HD02_clonotype2782_consensus_2:5679:8	CloneType_750	NoClonal
HD_HD02_GCGCAACGTATGCTTG	HD02	CD4+ Naive	HD	HD02_clonotype2788_consensus_1:687:TRB:TRBV7-3:TRBD2:TRBJ2-1:TRBC2:CASSLTSGDEQFF:TGTGCCAGCAGCTTAACGTCGGGAGATGAGCAGTTCTTC:9457:13;HD02_clonotype2788_consensus_2:527:TRA:TRAV35:None:TRAJ34:TRAC:CAGPSYNTDKLIF:TGTGCTGGGCCCTCGTATAACACCGACAAGCTCATCTTT:479:1	HD02_clonotype2788_consensus_1:9457:13;HD02_clonotype2788_consensus_2:479:1	CloneType_751	NoClonal
HD_HD02_GCGCAACTCCCTAATT	HD02	CD4+ Naive	HD	HD02_clonotype2790_consensus_1:672:TRA:TRAV8-3:None:TRAJ13:TRAC:CAVDSGGYQKVTF:TGTGCTGTCGATTCTGGGGGTTACCAGAAAGTTACCTTT:6223:9;HD02_clonotype2790_consensus_2:724:TRB:TRBV9:TRBD2:TRBJ2-1:TRBC2:CASSVEWNEQFF:TGTGCCAGCAGCGTAGAGTGGAATGAGCAGTTCTTC:4983:6	HD02_clonotype2790_consensus_1:6223:9;HD02_clonotype2790_consensus_2:4983:6	CloneType_752	NoClonal
HD_HD02_GCGCAACTCTGATACG	HD02	CD4+ Naive	HD	NA	NA	NA	NON-TCR
HD_HD02_GCGCAACTCTGGCGAC	HD02	CD4+ Naive	HD	HD02_clonotype2793_consensus_1:537:TRB:TRBV6-5:TRBD2:TRBJ2-1:TRBC2:CASRGSGLSSYNEQFF:TGTGCCAGCCGGGGGAGCGGGTTGAGCTCCTACAATGAGCAGTTCTTC:5415:7;HD02_clonotype2793_consensus_2:579:TRA:TRAV27:None:TRAJ37:TRAC:CADRRDSNTGKLIF:TGTGCAGACCGACGTGATAGCAACACAGGCAAACTAATCTTT:3967:5	HD02_clonotype2793_consensus_1:5415:7;HD02_clonotype2793_consensus_2:3967:5	CloneType_753	NoClonal
HD_HD02_GCGCAGTAGTAGTGCG	HD02	CD4+ Naive	HD	NA	NA	NA	NON-TCR
HD_HD02_GCGCAGTAGTTGTAGA	HD02	CD4+ Naive	HD	NA	NA	NA	NON-TCR
HD_HD02_GCGCAGTCACCAGCAC	HD02	CD4+ Naive	HD	HD02_clonotype2799_consensus_1:677:TRB:TRBV6-3:TRBD2:TRBJ2-7:TRBC2:CASSYLAYEQYF:TGTGCCAGCAGCTACCTAGCGTACGAGCAGTACTTC:6836:8;HD02_clonotype2799_consensus_2:499:TRA:TRAV26-1:None:TRAJ26:TRAC:CIVNNYGQNFVF:TGCATCGTCAATAACTATGGTCAGAATTTTGTCTTT:796:1	HD02_clonotype2799_consensus_1:6836:8;HD02_clonotype2799_consensus_2:796:1	CloneType_754	NoClonal
HD_HD02_GCGCAGTCATGCCTAA	HD02	CD4+ Naive	HD	HD02_clonotype2800_consensus_1:541:TRA:TRAV9-2:None:TRAJ42:TRAC:CALSGRGGSQGNLIF:TGTGCTCTGAGTGGAAGAGGAGGAAGCCAAGGAAATCTCATCTTT:2430:3;HD02_clonotype2800_consensus_2:556:TRB:TRBV3-1:TRBD2:TRBJ2-5:TRBC2:CASSPYPGLAGGIETQYF:TGTGCCAGCAGCCCATACCCGGGACTAGCGGGGGGGATAGAGACCCAGTACTTC:4239:6	HD02_clonotype2800_consensus_1:2430:3;HD02_clonotype2800_consensus_2:4239:6	CloneType_755	NoClonal
HD_HD02_GCGCAGTGTCGATTGT	HD02	CD4+ Naive	HD	NA	NA	NA	NON-TCR
HD_HD02_GCGCAGTGTCGGGTCT	HD02	CD4+ Naive	HD	HD02_clonotype2804_consensus_1:734:TRB:TRBV28:TRBD2:TRBJ2-7:TRBC2:CASSLPSGSYEQYF:TGTGCCAGCAGTTTACCTAGCGGCTCCTACGAGCAGTACTTC:6514:8;HD02_clonotype2804_consensus_2:554:TRA:TRAV25:None:TRAJ40:TRAC:CARTSGTYKYIF:TGTGCACGTACCTCAGGAACCTACAAATACATCTTT:669:1	HD02_clonotype2804_consensus_1:6514:8;HD02_clonotype2804_consensus_2:669:1	CloneType_756	NoClonal
HD_HD02_GCGCCAACATGCTGGC	HD02	CD4+ Naive	HD	HD02_clonotype2813_consensus_1:697:TRA:TRAV3:None:TRAJ10:TRAC:CAVRDMTRVTGGGNKLTF:TGTGCTGTGAGAGACATGACTAGGGTCACGGGAGGAGGAAACAAACTCACCTTT:915:1;HD02_clonotype2813_consensus_2:702:TRB:TRBV7-9:TRBD1:TRBJ2-1:TRBC1:CASSLGGGRNNEQFF:TGTGCCAGCAGCTTAGGAGGGGGAAGGAACAATGAGCAGTTCTTC:10623:14	HD02_clonotype2813_consensus_1:915:1;HD02_clonotype2813_consensus_2:10623:14	CloneType_757	NoClonal
HD_HD02_GCGCCAAGTACGCACC	HD02	CD4+ Naive	HD	HD02_clonotype2814_consensus_1:550:TRA:TRAV12-2:None:TRAJ4:TRAC:CAVGVSGGYNKLIF:TGTGCCGTGGGAGTTTCTGGTGGCTACAATAAGCTGATTTTT:9594:8;HD02_clonotype2814_consensus_2:688:TRB:TRBV7-2:TRBD2:TRBJ2-3:TRBC2:CASRDPSDRDTQYF:TGTGCCAGCAGAGATCCTAGCGACAGAGATACGCAGTATTTT:15277:19	HD02_clonotype2814_consensus_1:9594:8;HD02_clonotype2814_consensus_2:15277:19	CloneType_758	NoClonal
HD_HD02_GCGCCAAGTATCTGCA	HD02	CD4+ Naive	HD	HD02_clonotype2815_consensus_1:690:TRB:TRBV20-1:None:TRBJ2-7:TRBC2:CSARAYEQYF:TGCAGTGCTAGGGCCTACGAGCAGTACTTC:12169:15;HD02_clonotype2815_consensus_2:594:TRA:TRAV14DV4:None:TRAJ22:TRAC:CAMREGALSGSARQLTF:TGTGCAATGAGAGAGGGCGCCCTCTCTGGTTCTGCAAGGCAACTGACCTTT:594:1	HD02_clonotype2815_consensus_1:12169:15;HD02_clonotype2815_consensus_2:594:1	CloneType_759	NoClonal
HD_HD02_GCGCCAATCAAACCGT	HD02	CD4+ Naive	HD	HD02_clonotype2816_consensus_1:693:TRA:TRAV8-3:None:TRAJ32:TRAC:CAVGPMNYGGATNKLIF:TGTGCTGTGGGTCCCATGAATTATGGTGGTGCTACAAACAAGCTCATCTTT:3920:5;HD02_clonotype2816_consensus_2:684:TRB:TRBV7-2:TRBD1:TRBJ2-4:TRBC2:CASSSRGTGAKNIQYF:TGTGCCAGCAGCTCCAGGGGAACTGGTGCCAAAAACATTCAGTACTTC:12028:17	HD02_clonotype2816_consensus_1:3920:5;HD02_clonotype2816_consensus_2:12028:17	CloneType_760	NoClonal
HD_HD02_GCGCCAATCGAGAACG	HD02	CD4+ Naive	HD	HD02_clonotype2817_consensus_1:718:TRB:TRBV6-5:TRBD2:TRBJ2-1:TRBC2:CASSSTYSGRTYNEQFF:TGTGCCAGCAGTTCAACTTATAGCGGGAGGACCTACAATGAGCAGTTCTTC:6859:10;HD02_clonotype2817_consensus_2:627:TRA:TRAV12-1:None:TRAJ37:TRAC:CVVIGNTGKLIF:TGTGTGGTGATTGGCAACACAGGCAAACTAATCTTT:11592:12	HD02_clonotype2817_consensus_1:6859:10;HD02_clonotype2817_consensus_2:11592:12	CloneType_761	NoClonal
HD_HD02_GCGCCAATCTCCTATA	HD02	CD4+ Naive	HD	HD02_clonotype2818_consensus_1:493:TRA:TRAV13-1:None:TRAJ22:TRAC:CAPISSGSARQLTF:TGTGCACCCATTTCTTCTGGTTCTGCAAGGCAACTGACCTTT:2012:2;HD02_clonotype2818_consensus_2:708:TRB:TRBV20-1:TRBD2:TRBJ2-1:TRBC2:CSARDGTSGRIYNEQFF:TGCAGTGCTAGAGATGGGACTAGCGGTCGGATCTACAATGAGCAGTTCTTC:6170:9	HD02_clonotype2818_consensus_1:2012:2;HD02_clonotype2818_consensus_2:6170:9	CloneType_762	NoClonal
HD_HD02_GCGCGATAGCCAGTAG	HD02	CD4+ Naive	HD	HD02_clonotype2820_consensus_1:678:TRA:TRAV29DV5:None:TRAJ40:TRAC:CAATRHTSGTYKYIF:TGTGCAGCAACCAGACATACCTCAGGAACCTACAAATACATCTTT:3026:4;HD02_clonotype2820_consensus_2:693:TRB:TRBV7-2:TRBD1:TRBJ1-1:TRBC1:CASSFGGTEAFF:TGTGCCAGCAGCTTTGGGGGAACTGAAGCTTTCTTT:15996:20	HD02_clonotype2820_consensus_1:3026:4;HD02_clonotype2820_consensus_2:15996:20	CloneType_763	NoClonal
HD_HD02_GCGCGATGTTACGCGC	HD02	CD4+ Naive	HD	HD02_clonotype2825_consensus_1:499:TRA:TRAV38-1:None:TRAJ43:TRAC:CAFPKYNNNDMRF:TGTGCTTTCCCAAAGTACAATAACAATGACATGCGCTTT:2846:3;HD02_clonotype2825_consensus_2:582:TRB:TRBV6-5:TRBD1:TRBJ1-6:TRBC1:CASRPDRLNSPLHF:TGTGCCAGCAGGCCAGACAGACTTAATTCACCCCTCCACTTT:6542:7	HD02_clonotype2825_consensus_1:2846:3;HD02_clonotype2825_consensus_2:6542:7	CloneType_764	NoClonal
HD_HD02_GCGGGTTTCGCGGATC	HD02	CD4+ Naive	HD	HD02_clonotype2837_consensus_1:585:TRB:TRBV20-1:TRBD2:TRBJ2-3:TRBC2:CSARDLARGGLTDTQYF:TGCAGTGCTAGAGATCTGGCGCGGGGGGGCTTAACAGATACGCAGTATTTT:8869:10;HD02_clonotype2837_consensus_2:538:TRA:TRAV20:None:TRAJ12:TRAC:CAGEDSSYKLIF:TGTGCGGGGGAGGATAGCAGCTATAAATTGATCTTC:1792:2	HD02_clonotype2837_consensus_1:8869:10;HD02_clonotype2837_consensus_2:1792:2	CloneType_765	NoClonal
HD_HD02_GCGGGTTTCGGCTTGG	HD02	CD4+ Naive	HD	HD02_clonotype2838_consensus_1:486:TRA:TRAV29DV5:None:TRAJ35:TRAC:CAASESFGNVLHC:TGTGCAGCAAGCGAGAGCTTTGGGAATGTGCTGCATTGC:841:1;HD02_clonotype2838_consensus_2:770:TRB:TRBV28:TRBD2:TRBJ2-1:TRBC2:CASSRRDPNEQFF:TGTGCCAGCAGCCGCCGGGACCCCAATGAGCAGTTCTTC:3826:5	HD02_clonotype2838_consensus_1:841:1;HD02_clonotype2838_consensus_2:3826:5	CloneType_766	NoClonal
HD_HD02_GCGGGTTTCTGTGCAA	HD02	CD4+ Naive	HD	NA	NA	NA	NON-TCR
HD_HD02_GCTCCTATCAGCTGGC	HD02	CD4+ Naive	HD	HD02_clonotype2839_consensus_1:929:TRA:TRAV26-1:None:TRAJ43:TRAC:CIVRAGYNNNDMRF:TGCATCGTCAGAGCGGGGTACAATAACAATGACATGCGCTTT:1992:3;HD02_clonotype2839_consensus_2:515:TRB:TRBV10-3:TRBD1:TRBJ2-2:TRBC2:CAISETGGQGANTGELFF:TGTGCCATCAGTGAAACGGGTGGGCAGGGGGCGAACACCGGGGAGCTGTTTTTT:1888:2;HD02_clonotype2839_consensus_3:459:TRA:TRAV9-2:None:TRAJ5:TRAC:CALSDFGDTGRRALTF:TGTGCTCTGAGTGATTTCGGGGACACGGGCAGGAGAGCAC…	HD02_clonotype2839_consensus_1:1992:3;HD02_clonotype2839_consensus_2:1888:2;HD02_clonotype2839_consensus_3:4750:5;HD02_clonotype2839_consensus_4:6255:9	CloneType_767	NoClonal
HD_HD02_GCTCCTATCAGGTTCA	HD02	CD4+ Naive	HD	HD02_clonotype2840_consensus_1:583:TRA:TRAV17:None:TRAJ27:TRAC:CATAATNAGKSTF:TGTGCTACGGCCGCCACCAATGCAGGCAAATCAACCTTT:2710:4;HD02_clonotype2840_consensus_2:612:TRA:TRAV13-1:None:TRAJ37:TRAC:CAASEKGSSNTGKLIF:TGTGCAGCAAGTGAGAAGGGCTCTAGCAACACAGGCAAACTAATCTTT:4712:5;HD02_clonotype2840_consensus_3:698:TRB:TRBV7-3:TRBD1:TRBJ2-2:TRBC2:CASRKDRNTGELFF:TGTGCCAGCAGAAAAGACAGGAACACCGGGGAGCTGTTTTTT:17520:20	HD02_clonotype2840_consensus_1:2710:4;HD02_clonotype2840_consensus_2:4712:5;HD02_clonotype2840_consensus_3:17520:20	CloneType_768	NoClonal
HD_HD02_GCTCCTATCGGCATCG	HD02	CD4+ Naive	HD	NA	NA	NA	NON-TCR
HD_HD02_GCTCTGTAGGGCTTCC	HD02	CD4+ Naive	HD	HD02_clonotype2846_consensus_1:462:TRA:TRAV23DV6:None:TRAJ40:TRAC:CAASRTTSGTYKYIF:TGTGCAGCAAGCCGTACTACCTCAGGAACCTACAAATACATCTTT:1047:1;HD02_clonotype2846_consensus_2:677:TRB:TRBV27:None:TRBJ2-3:TRBC2:CASRNPPMDTQYF:TGTGCCAGCAGGAACCCCCCGATGGATACGCAGTATTTT:3922:5	HD02_clonotype2846_consensus_1:1047:1;HD02_clonotype2846_consensus_2:3922:5	CloneType_769	NoClonal
HD_HD02_GCTGCAGAGTGACATA	HD02	CD4+ Naive	HD	HD02_clonotype2853_consensus_1:549:TRA:TRAV13-1:None:TRAJ42:TRAC:CAPTALGYGGSQGNLIF:TGTGCACCCACGGCGCTAGGGTATGGAGGAAGCCAAGGAAATCTCATCTTT:1750:2;HD02_clonotype2853_consensus_2:515:TRB:TRBV12-4:TRBD1:TRBJ2-1:TRBC2:CAIRTWVGHSYNEQFF:TGTGCCATCCGAACTTGGGTAGGACACTCCTACAATGAGCAGTTCTTC:3249:6	HD02_clonotype2853_consensus_1:1750:2;HD02_clonotype2853_consensus_2:3249:6	CloneType_770	NoClonal
HD_HD02_GCTGCAGCAGCTGTGC	HD02	CD4+ Naive	HD	HD02_clonotype2856_consensus_1:463:TRA:TRAV36DV7:None:TRAJ12:TRAC:CAGGSSYKLIF:TGTGCCGGGGGGAGCAGCTATAAATTGATCTTC:540:1;HD02_clonotype2856_consensus_2:521:TRB:TRBV20-1:TRBD2:TRBJ2-1:TRBC2:CSARYGGDNEQFF:TGCAGTGCTAGATACGGGGGAGACAATGAGCAGTTCTTC:6321:8;HD02_clonotype2856_consensus_3:469:TRB:TRBV21-1:TRBD1:TRBJ2-7:TRBC2:CQQPTGNYEQYF:TGCCAGCAGCCCACAGGGAACTACGAGCAGTACTTC:1839:2	HD02_clonotype2856_consensus_1:540:1;HD02_clonotype2856_consensus_2:6321:8;HD02_clonotype2856_consensus_3:1839:2	CloneType_771	NoClonal
HD_HD02_GCTGCAGCATGAGCGA	HD02	CD4+ Naive	HD	HD02_clonotype2857_consensus_1:517:TRB:TRBV18:TRBD2:TRBJ2-5:TRBC2:CASSPGWQETQYF:TGTGCCAGCTCGCCCGGGTGGCAAGAGACCCAGTACTTC:3467:5;HD02_clonotype2857_consensus_2:493:TRA:TRAV13-1:None:TRAJ45:TRAC:CAKRGSGGGADGLTF:TGTGCAAAGAGGGGTTCAGGAGGAGGTGCTGACGGACTCACCTTT:972:1	HD02_clonotype2857_consensus_1:3467:5;HD02_clonotype2857_consensus_2:972:1	CloneType_772	NoClonal
HD_HD02_GCTGCAGTCCTACAGA	HD02	CD4+ Naive	HD	HD02_clonotype2859_consensus_1:688:TRB:TRBV12-4:TRBD1:TRBJ1-1:TRBC1:CASSWGSEAFF:TGTGCCAGCAGTTGGGGCAGCGAAGCTTTCTTT:4524:6;HD02_clonotype2859_consensus_2:656:TRA:TRAV8-2:None:TRAJ30:TRAC:CVVSDRGGRDDKIIF:TGTGTTGTGAGTGATCGGGGAGGCAGAGATGACAAGATCATCTTT:2323:3	HD02_clonotype2859_consensus_1:4524:6;HD02_clonotype2859_consensus_2:2323:3	CloneType_773	NoClonal
HD_HD02_GCTGCGAAGTGGTCCC	HD02	CD4+ Naive	HD	HD02_clonotype2864_consensus_1:512:TRB:TRBV7-2:TRBD1:TRBJ2-5:TRBC2:CASSLGQGAETQYF:TGTGCCAGCAGCTTGGGACAGGGGGCAGAGACCCAGTACTTC:5757:7;HD02_clonotype2864_consensus_2:697:TRA:TRAV8-6:None:TRAJ49:TRAC:CAVSGSNTGNQFYF:TGTGCTGTGAGTGGTTCGAACACCGGTAACCAGTTCTATTTT:2643:3	HD02_clonotype2864_consensus_1:5757:7;HD02_clonotype2864_consensus_2:2643:3	CloneType_774	NoClonal
HD_HD02_GCTGCGAGTCACCTAA	HD02	CD4+ Naive	HD	HD02_clonotype2870_consensus_1:612:TRA:TRAV41:None:TRAJ40:TRAC:CAATTSGTYKYIF:TGTGCTGCCACTACCTCAGGAACCTACAAATACATCTTT:1361:2;HD02_clonotype2870_consensus_2:665:TRB:TRBV18:TRBD1:TRBJ2-6:None:CASSPPGTLFSGANVLTF:TGTGCCAGCTCACCACCAGGGACACTTTTCTCTGGGGCCAACGTCCTGACTTTC:3087:5	HD02_clonotype2870_consensus_1:1361:2;HD02_clonotype2870_consensus_2:3087:5	CloneType_775	NoClonal
HD_HD02_GCTGCGAGTTCCGGCA	HD02	CD4+ Naive	HD	NA	NA	NA	NON-TCR
HD_HD02_GCTGCGATCAGGCCCA	HD02	CD4+ Naive	HD	HD02_clonotype2874_consensus_1:684:TRA:TRAV8-3:None:TRAJ40:TRAC:CAVGARGTYKYIF:TGTGCTGTGGGTGCGCGGGGAACCTACAAATACATCTTT:2172:3;HD02_clonotype2874_consensus_2:570:TRB:TRBV6-3:TRBD2:TRBJ2-5:TRBC2:CASSTLAGQETQYF:TGTGCCAGCAGTACCCTAGCGGGACAAGAGACCCAGTACTTC:7903:10;HD02_clonotype2874_consensus_3:697:TRB:TRBV19:None:TRBJ2-7:TRBC2:CAIFYEQYF:TGTGCCATCTTCTACGAGCAGTACTTC:7940:13	HD02_clonotype2874_consensus_1:2172:3;HD02_clonotype2874_consensus_2:7903:10;HD02_clonotype2874_consensus_3:7940:13	CloneType_776	NoClonal
HD_HD02_GCTGCTTAGTCAAGGC	HD02	CD4+ Naive	HD	NA	NA	NA	NON-TCR
HD_HD02_GCTGGGTAGTGTCCAT	HD02	CD4+ Naive	HD	HD02_clonotype2885_consensus_1:758:TRB:TRBV7-2:TRBD2:TRBJ2-3:TRBC2:CASRSGLAGYADTQYF:TGTGCCAGCAGATCGGGACTAGCGGGATACGCAGATACGCAGTATTTT:16175:22;HD02_clonotype2885_consensus_2:829:TRA:TRAV8-4:None:TRAJ53:TRAC:CAVTTRNSGGSNYKLTF:TGTGCTGTGACCACGCGGAATAGTGGAGGTAGCAACTATAAACTGACATTT:1436:3	HD02_clonotype2885_consensus_1:16175:22;HD02_clonotype2885_consensus_2:1436:3	CloneType_777	NoClonal
HD_HD02_GCTGGGTCATCATCCC	HD02	CD4+ Naive	HD	HD02_clonotype2889_consensus_1:698:TRB:TRBV12-5:None:TRBJ2-2:TRBC2:CASGTSGPKTGELFF:TGTGCTAGTGGTACCTCCGGGCCCAAGACCGGGGAGCTGTTTTTT:9288:12;HD02_clonotype2889_consensus_2:571:TRA:TRAV1-2:None:TRAJ37:TRAC:CAVRDQESSNTGKLIF:TGTGCTGTGAGAGATCAGGAGAGCAGCAACACAGGCAAACTAATCTTT:1864:2	HD02_clonotype2889_consensus_1:9288:12;HD02_clonotype2889_consensus_2:1864:2	CloneType_778	NoClonal
HD_HD02_GCTTCCAGTTCAACCA	HD02	CD4+ Naive	HD	NA	NA	NA	NON-TCR
HD_HD02_GCTTCCATCACAGTAC	HD02	CD4+ Naive	HD	HD02_clonotype2898_consensus_1:757:TRB:TRBV18:None:TRBJ2-7:TRBC2:CASSPRTASYEQYF:TGTGCCAGCTCACCACGGACGGCCTCCTACGAGCAGTACTTC:9010:11;HD02_clonotype2898_consensus_2:489:TRA:TRAV39:None:TRAJ33:TRAC:CAVDMDSNYQLIW:TGTGCCGTGGACATGGATAGCAACTATCAGTTAATCTGG:2800:3	HD02_clonotype2898_consensus_1:9010:11;HD02_clonotype2898_consensus_2:2800:3	CloneType_779	NoClonal
HD_HD02_GCTTCCATCCTATGTT	HD02	CD4+ Naive	HD	HD02_clonotype2900_consensus_1:696:TRA:TRAV8-3:None:TRAJ8:TRAC:CAVGLRGFQKLVF:TGTGCTGTGGGTCTCCGAGGCTTTCAGAAACTTGTATTT:8045:11;HD02_clonotype2900_consensus_2:693:TRB:TRBV12-4:TRBD1:TRBJ1-3:TRBC1:CASSADRGDGGNTIYF:TGTGCCAGCAGTGCTGACAGGGGGGATGGTGGAAACACCATATATTTT:3770:4	HD02_clonotype2900_consensus_1:8045:11;HD02_clonotype2900_consensus_2:3770:4	CloneType_780	NoClonal
HD_HD02_GCTTCCATCGTGGACC	HD02	CD4+ Naive	HD	NA	NA	NA	NON-TCR
HD_HD02_GCTTGAACAAACCTAC	HD02	CD4+ Naive	HD	HD02_clonotype2907_consensus_1:652:TRB:TRBV19:TRBD2:TRBJ2-7:TRBC2:CASSRTGLAGAYEQYF:TGTGCCAGTAGTAGAACCGGACTAGCGGGAGCCTACGAGCAGTACTTC:3908:7;HD02_clonotype2907_consensus_2:615:TRA:TRAV6:None:TRAJ44:TRAC:CALDTGTASKLTF:TGTGCTCTAGACACCGGCACTGCCAGTAAACTCACCTTT:3467:3;HD02_clonotype2907_consensus_3:503:TRB:TRBV21-1:TRBD1:TRBJ1-5:TRBC1:CASSPPGTGVRKSASNQPQHF:TGTGCCAGCAGCCCTCCCGGGACAGGGGTTAGAAAGAGTGCAAGCAA…	HD02_clonotype2907_consensus_1:3908:7;HD02_clonotype2907_consensus_2:3467:3;HD02_clonotype2907_consensus_3:2618:4	CloneType_781	NoClonal
HD_HD02_GCTTGAAGTTCGGCAC	HD02	CD4+ Naive	HD	NA	NA	NA	NON-TCR
HD_HD02_GGAAAGCGTGTTGAGG	HD02	CD4+ Naive	HD	HD02_clonotype2916_consensus_1:511:TRB:TRBV5-5:TRBD2:TRBJ2-5:TRBC2:CASRNLRGEETQYF:TGTGCCAGCAGAAACCTGAGGGGTGAAGAGACCCAGTACTTC:2751:4;HD02_clonotype2916_consensus_2:522:TRA:TRAV21:None:TRAJ8:TRAC:CASGRGNTGFQKLVF:TGTGCTTCCGGGCGGGGGAACACAGGCTTTCAGAAACTTGTATTT:6427:7;HD02_clonotype2916_consensus_3:960:TRA:TRAV1-2:None:TRAJ26:TRAC:CAVGENYGQNFVF:TGTGCTGTGGGAGAAAACTATGGTCAGAATTTTGTCTTT:841:2	HD02_clonotype2916_consensus_1:2751:4;HD02_clonotype2916_consensus_2:6427:7;HD02_clonotype2916_consensus_3:841:2	CloneType_782	NoClonal
HD_HD02_GGAAAGCTCGAATGCT	HD02	CD4+ Naive	HD	HD02_clonotype2918_consensus_1:690:TRB:TRBV3-1:None:TRBJ1-1:TRBC1:CASSQVSSTEAFF:TGTGCCAGCAGCCAAGTCTCGAGCACTGAAGCTTTCTTT:14614:18;HD02_clonotype2918_consensus_2:706:TRA:TRAV10:None:TRAJ6:TRAC:CVVRATGGSYIPTF:TGTGTGGTGAGAGCGACAGGAGGAAGCTACATACCTACATTT:1615:3;HD02_clonotype2918_consensus_3:682:TRB:TRBV10-1:TRBD2:TRBJ2-7:TRBC2:CASSENRGAGEQYF:TGCGCCAGCAGTGAGAATCGGGGAGCCGGCGAGCAGTACTTC:7568:10;HD02_clon…	HD02_clonotype2918_consensus_1:14614:18;HD02_clonotype2918_consensus_2:1615:3;HD02_clonotype2918_consensus_3:7568:10;HD02_clonotype2918_consensus_4:4074:5	CloneType_783	NoClonal
HD_HD02_GGAACTTAGCCCAACC	HD02	CD4+ Naive	HD	NA	NA	NA	NON-TCR
HD_HD02_GGAACTTCACTGTTAG	HD02	CD4+ Naive	HD	HD02_clonotype2922_consensus_1:674:TRB:TRBV5-1:None:TRBJ1-2:TRBC1:CASSLDSNYGYTF:TGCGCCAGCAGCTTGGACTCTAACTATGGCTACACCTTC:11303:15;HD02_clonotype2922_consensus_2:528:TRA:TRAV23DV6:None:TRAJ32:TRAC:CAASKMGATNKLIF:TGTGCAGCAAGCAAAATGGGTGCTACAAACAAGCTCATCTTT:871:1	HD02_clonotype2922_consensus_1:11303:15;HD02_clonotype2922_consensus_2:871:1	CloneType_784	NoClonal
HD_HD02_GGAACTTCAGGATTGG	HD02	CD4+ Naive	HD	NA	NA	NA	NON-TCR
HD_HD02_GGAACTTTCAATCTCT	HD02	CD4+ Naive	HD	HD02_clonotype2927_consensus_1:530:TRA:TRAV30:None:TRAJ37:TRAC:CGTERASNTGKLIF:TGTGGCACAGAGCGCGCTAGCAACACAGGCAAACTAATCTTT:4662:5;HD02_clonotype2927_consensus_2:691:TRB:TRBV20-1:None:TRBJ1-5:TRBC1:CSAQTSNQPQHF:TGCAGTGCACAGACTAGCAATCAGCCCCAGCATTTT:4064:5;HD02_clonotype2927_consensus_3:675:TRA:TRAV8-6:None:TRAJ43:TRAC:CAVSHNYNNDMRF:TGTGCTGTGAGCCATAATTATAACAATGACATGCGCTTT:1129:2	HD02_clonotype2927_consensus_1:4662:5;HD02_clonotype2927_consensus_2:4064:5;HD02_clonotype2927_consensus_3:1129:2	CloneType_785	NoClonal
HD_HD02_GGAATAACAAGACACG	HD02	CD4+ Naive	HD	HD02_clonotype2931_consensus_1:675:TRB:TRBV30:TRBD2:TRBJ2-5:TRBC2:CAWSGLARGETQYF:TGTGCCTGGAGTGGTCTGGCGCGGGGAGAGACCCAGTACTTC:3647:5;HD02_clonotype2931_consensus_2:527:TRA:TRAV19:None:TRAJ6:TRAC:CALSGPSGGSYIPTF:TGTGCTCTGAGTGGCCCATCAGGAGGAAGCTACATACCTACATTT:1078:1	HD02_clonotype2931_consensus_1:3647:5;HD02_clonotype2931_consensus_2:1078:1	CloneType_786	NoClonal
HD_HD02_GGAATAAGTATATGGA	HD02	CD4+ Naive	HD	HD02_clonotype2935_consensus_1:860:TRB:TRBV19:TRBD2:TRBJ1-1:TRBC1:CASRGDKWAANTEAFF:TGTGCCAGTAGGGGGGACAAGTGGGCAGCGAACACTGAAGCTTTCTTT:3060:5;HD02_clonotype2935_consensus_2:601:TRA:TRAV20:None:TRAJ52:TRAC:CAVQPSGGTSYGKLTF:TGTGCTGTGCAGCCCTCTGGTGGTACTAGCTATGGAAAGCTGACATTT:3335:3	HD02_clonotype2935_consensus_1:3060:5;HD02_clonotype2935_consensus_2:3335:3	CloneType_787	NoClonal
HD_HD02_GGAATAAGTCAATGTC	HD02	CD4+ Naive	HD	HD02_clonotype2936_consensus_1:536:TRB:TRBV6-5:TRBD1:TRBJ1-3:TRBC1:CASSSVGGTQNTIYF:TGTGCCAGCAGTAGCGTTGGGGGAACCCAAAACACCATATATTTT:4003:5;HD02_clonotype2936_consensus_2:587:TRA:TRAV19:None:TRAJ8:TRAC:CALSGTGFQKLVF:TGTGCTCTGAGTGGGACAGGCTTTCAGAAACTTGTATTT:863:1	HD02_clonotype2936_consensus_1:4003:5;HD02_clonotype2936_consensus_2:863:1	CloneType_788	NoClonal
HD_HD02_GGAATAAGTTCGAATC	HD02	CD4+ Naive	HD	NA	NA	NA	NON-TCR
HD_HD02_GGAATAATCACATGCA	HD02	CD4+ Naive	HD	HD02_clonotype2938_consensus_1:899:TRA:TRAV26-1:None:TRAJ22:TRAC:CIVSRSSGSARQLTF:TGCATCGTCAGCCGCTCTTCTGGTTCTGCAAGGCAACTGACCTTT:1275:2;HD02_clonotype2938_consensus_2:519:TRA:TRAV21:None:TRAJ31:TRAC:CAPPGPARLMF:TGTGCTCCCCCTGGACCTGCCAGACTCATGTTT:3555:4;HD02_clonotype2938_consensus_3:693:TRB:TRBV5-1:None:TRBJ1-2:TRBC1:CASSLAHDYGYTF:TGCGCCAGCAGCTTGGCCCACGACTATGGCTACACCTTC:10066:14	HD02_clonotype2938_consensus_1:1275:2;HD02_clonotype2938_consensus_2:3555:4;HD02_clonotype2938_consensus_3:10066:14	CloneType_789	NoClonal
HD_HD02_GGAATAATCCATGAGT	HD02	CD4+ Naive	HD	HD02_clonotype2939_consensus_1:552:TRA:TRAV12-2:None:TRAJ28:TRAC:CAVNSGAGSYQLTF:TGTGCCGTGAACTCTGGGGCTGGGAGTTACCAACTCACTTTC:2813:3;HD02_clonotype2939_consensus_2:718:TRB:TRBV6-6:TRBD2:TRBJ2-7:TRBC2:CASSYRDFSYEQYF:TGTGCCAGCAGTTACCGGGACTTTTCCTACGAGCAGTACTTC:12683:15	HD02_clonotype2939_consensus_1:2813:3;HD02_clonotype2939_consensus_2:12683:15	CloneType_790	NoClonal
HD_HD02_GGACAAGAGCGTCTAT	HD02	CD4+ Naive	HD	NA	NA	NA	NON-TCR
HD_HD02_GGACAAGAGTGCTGCC	HD02	CD4+ Naive	HD	HD02_clonotype2943_consensus_1:582:TRB:TRBV6-1:TRBD2:TRBJ2-7:TRBC2:CASSEYGSGRVYEQYF:TGTGCCAGCAGTGAATATGGTAGCGGGAGGGTCTACGAGCAGTACTTC:883:2;HD02_clonotype2943_consensus_2:507:TRA:TRAV17:None:TRAJ23:TRAC:CATDAFYNQGGKLIF:TGTGCTACGGACGCTTTTTATAACCAGGGAGGAAAGCTTATCTTC:1889:2	HD02_clonotype2943_consensus_1:883:2;HD02_clonotype2943_consensus_2:1889:2	CloneType_791	NoClonal
HD_HD02_GGACAAGGTGTTTGGT	HD02	CD4+ Naive	HD	HD02_clonotype2947_consensus_1:660:TRA:TRAV8-2:None:TRAJ42:TRAC:CVVSEYGGSQGNLIF:TGTGTTGTGAGTGAGTATGGAGGAAGCCAAGGAAATCTCATCTTT:2458:4;HD02_clonotype2947_consensus_2:687:TRB:TRBV6-6:TRBD1:TRBJ2-6:TRBC1:CASSPPAGTARSGANVLTF:TGTGCCAGCAGTCCTCCAGCCGGGACAGCCCGCTCTGGGGCCAACGTCCTGACTTTC:14826:17	HD02_clonotype2947_consensus_1:2458:4;HD02_clonotype2947_consensus_2:14826:17	CloneType_792	NoClonal
HD_HD02_GGACAGAAGTTACCCA	HD02	CD4+ Naive	HD	HD02_clonotype2948_consensus_1:1012:TRB:TRBV13:TRBD2:TRBJ2-1:TRBC2:CASSPLGGKAYNEQFF:TGTGCCAGCAGCCCACTAGGGGGGAAGGCCTACAATGAGCAGTTCTTC:4187:9;HD02_clonotype2948_consensus_2:575:TRA:TRAV26-1:None:TRAJ44:TRAC:CIVADGTASKLTF:TGCATCGTCGCTGACGGCACTGCCAGTAAACTCACCTTT:3087:3	HD02_clonotype2948_consensus_1:4187:9;HD02_clonotype2948_consensus_2:3087:3	CloneType_793	NoClonal
HD_HD02_GGACAGACATGTAGTC	HD02	CD4+ Naive	HD	NA	NA	NA	NON-TCR
HD_HD02_GGACAGAGTCCATGAT	HD02	CD4+ Naive	HD	HD02_clonotype2951_consensus_1:503:TRA:TRAV13-1:None:TRAJ20:TRAC:CAAKGDYKLSF:TGTGCAGCAAAGGGCGACTACAAGCTCAGCTTT:3906:4;HD02_clonotype2951_consensus_2:791:TRB:TRBV5-5:TRBD1:TRBJ1-2:TRBC1:CASSAGTDNYGYTF:TGTGCCAGCAGCGCCGGGACAGATAACTATGGCTACACCTTC:4725:7	HD02_clonotype2951_consensus_1:3906:4;HD02_clonotype2951_consensus_2:4725:7	CloneType_794	NoClonal
HD_HD02_GGACAGATCCAGATCA	HD02	CD4+ Naive	HD	HD02_clonotype2953_consensus_1:833:TRB:TRBV30:None:TRBJ1-1:TRBC1:CAWRVRPRSVNTEAFF:TGTGCCTGGAGAGTAAGACCCAGATCGGTGAACACTGAAGCTTTCTTT:7835:11;HD02_clonotype2953_consensus_2:539:TRA:TRAV14DV4:None:TRAJ54:TRAC:CAMTGAQKLVF:TGTGCAATGACGGGAGCCCAGAAGCTGGTATTT:3597:4	HD02_clonotype2953_consensus_1:7835:11;HD02_clonotype2953_consensus_2:3597:4	CloneType_795	NoClonal
HD_HD02_GGACAGATCCTAGTGA	HD02	CD4+ Naive	HD	NA	NA	NA	NON-TCR
HD_HD02_GGACAGATCTGTTGAG	HD02	CD4+ Naive	HD	HD02_clonotype2954_consensus_1:467:TRA:TRAV12-3:None:TRAJ37:TRAC:CATPTSNTGKLIF:TGTGCAACCCCAACTAGCAACACAGGCAAACTAATCTTT:1190:1;HD02_clonotype2954_consensus_2:709:TRB:TRBV20-1:TRBD2:TRBJ2-1:TRBC2:CSAVEGLAGGWNEQFF:TGCAGTGCGGTAGAGGGACTAGCGGGGGGGTGGAATGAGCAGTTCTTC:6923:14	HD02_clonotype2954_consensus_1:1190:1;HD02_clonotype2954_consensus_2:6923:14	CloneType_796	NoClonal
HD_HD02_GGACATTCATCATCCC	HD02	CD4+ Naive	HD	HD02_clonotype2957_consensus_1:541:TRA:TRAV29DV5:None:TRAJ40:TRAC:CAASASGTYKYIF:TGTGCAGCAAGCGCCTCAGGAACCTACAAATACATCTTT:1658:2;HD02_clonotype2957_consensus_2:568:TRB:TRBV5-1:TRBD1:TRBJ2-7:TRBC2:CASSFTSGQSYEQYF:TGCGCCAGCAGCTTTACATCGGGACAGTCCTACGAGCAGTACTTC:2457:5	HD02_clonotype2957_consensus_1:1658:2;HD02_clonotype2957_consensus_2:2457:5	CloneType_797	NoClonal
HD_HD02_GGACATTCATGCCCGA	HD02	CD4+ Naive	HD	NA	NA	NA	NON-TCR
HD_HD02_GGACATTGTGATGCCC	HD02	CD4+ Naive	HD	HD02_clonotype2960_consensus_1:549:TRA:TRAV12-1:None:TRAJ34:TRAC:CAVISYNTDKLIF:TGTGCGGTGATCTCGTATAACACCGACAAGCTCATCTTT:3897:4;HD02_clonotype2960_consensus_2:666:TRB:TRBV24-1:TRBD1:TRBJ1-2:TRBC1:CATSDAARDYGYTF:TGTGCCACCAGTGACGCCGCCAGGGACTATGGCTACACCTTC:468:1	HD02_clonotype2960_consensus_1:3897:4;HD02_clonotype2960_consensus_2:468:1	CloneType_798	NoClonal
HD_HD02_GGACGTCAGAGATGAG	HD02	CD4+ Naive	HD	NA	NA	NA	NON-TCR
HD_HD02_GGACGTCAGGCTATCT	HD02	CD4+ Naive	HD	HD02_clonotype2963_consensus_1:562:TRA:TRAV12-2:None:TRAJ39:TRAC:CAVFNNAGNMLTF:TGTGCCGTCTTTAATAATGCAGGCAACATGCTCACCTTT:4311:4;HD02_clonotype2963_consensus_2:695:TRB:TRBV6-1:TRBD1:TRBJ1-2:TRBC1:CASSEVAGNYGYTF:TGTGCCAGCAGTGAAGTGGCAGGGAACTATGGCTACACCTTC:4729:7	HD02_clonotype2963_consensus_1:4311:4;HD02_clonotype2963_consensus_2:4729:7	CloneType_799	NoClonal
HD_HD02_GGACGTCCACAGACAG	HD02	CD4+ Naive	HD	NA	NA	NA	NON-TCR
HD_HD02_GGACGTCGTAGCGCAA	HD02	CD4+ Naive	HD	HD02_clonotype2967_consensus_1:507:TRB:TRBV4-3:None:TRBJ1-4:TRBC1:CASSQDFQRVEKLFF:TGCGCCAGCAGCCAAGATTTCCAAAGGGTTGAAAAACTGTTTTTT:4826:5;HD02_clonotype2967_consensus_2:512:TRA:TRAV20:None:TRAJ22:TRAC:CAVFIAGSARQLTF:TGTGCTGTGTTTATCGCCGGTTCTGCAAGGCAACTGACCTTT:1101:1	HD02_clonotype2967_consensus_1:4826:5;HD02_clonotype2967_consensus_2:1101:1	CloneType_800	NoClonal
HD_HD02_GGACGTCGTCGCATCG	HD02	CD4+ Naive	HD	NA	NA	NA	NON-TCR
HD_HD02_GGACGTCGTGACTCAT	HD02	CD4+ Naive	HD	NA	NA	NA	NON-TCR
HD_HD02_GGACGTCTCCTAGGGC	HD02	CD4+ Naive	HD	NA	NA	NA	NON-TCR
HD_HD02_GGAGCAAAGCAATCTC	HD02	CD4+ Naive	HD	NA	NA	NA	NON-TCR
HD_HD02_GGAGCAACAACTTGAC	HD02	CD4+ Naive	HD	HD02_clonotype2978_consensus_1:437:TRA:TRAV4:None:TRAJ20:TRAC:CLVGPSPSNDYKLSF:TGCCTCGTGGGTCCCTCTCCTTCTAACGACTACAAGCTCAGCTTT:994:1;HD02_clonotype2978_consensus_2:662:TRB:TRBV27:TRBD1:TRBJ1-1:TRBC1:CASSSAGAMNTEAFF:TGTGCCAGCAGTTCCGCGGGGGCGATGAACACTGAAGCTTTCTTT:4774:6	HD02_clonotype2978_consensus_1:994:1;HD02_clonotype2978_consensus_2:4774:6	CloneType_801	NoClonal
HD_HD02_GGAGCAACAGGATCGA	HD02	CD4+ Naive	HD	HD02_clonotype2980_consensus_1:573:TRA:TRAV8-6:None:TRAJ54:TRAC:CAVNRGGGAQKLVF:TGTGCTGTGAACCGGGGTGGCGGAGCCCAGAAGCTGGTATTT:1225:1;HD02_clonotype2980_consensus_2:619:TRB:TRBV5-1:TRBD2:TRBJ2-2:TRBC2:CASSPEPAGGRELFF:TGCGCCAGCAGCCCCGAACCAGCGGGGGGACGGGAGCTGTTTTTT:11317:13	HD02_clonotype2980_consensus_1:1225:1;HD02_clonotype2980_consensus_2:11317:13	CloneType_802	NoClonal
HD_HD02_GGAGCAACAGTACACT	HD02	CD4+ Naive	HD	NA	NA	NA	NON-TCR
HD_HD02_GGAGCAAGTTGTGGAG	HD02	CD4+ Naive	HD	NA	NA	NA	NON-TCR
HD_HD02_GGATGTTCATCGATTG	HD02	CD4+ Naive	HD	HD02_clonotype2987_consensus_1:518:TRA:TRAV13-1:None:TRAJ23:TRAC:CAASRPGRKAYLRT:TGTGCAGCCTCCCGACCAGGGAGGAAAGCTTATCTTCGGACA:2958:3;HD02_clonotype2987_consensus_2:645:TRA:TRAV14DV4:None:TRAJ13:TRAC:CAMREDRGYQKVTF:TGTGCAATGAGAGAGGACAGGGGTTACCAGAAAGTTACCTTT:6996:8;HD02_clonotype2987_consensus_3:776:TRB:TRBV12-4:TRBD1:TRBJ1-6:TRBC1:CASSWTGRNSPLHF:TGTGCCAGCAGTTGGACAGGGCGTAATTCACCCCTCCACTTT:16924:22	HD02_clonotype2987_consensus_1:2958:3;HD02_clonotype2987_consensus_2:6996:8;HD02_clonotype2987_consensus_3:16924:22	CloneType_803	NoClonal
HD_HD02_GGATTACGTGCTAGCC	HD02	CD4+ Naive	HD	HD02_clonotype3000_consensus_1:685:TRB:TRBV10-3:None:TRBJ1-2:TRBC1:CAISESWQRSNYGYTF:TGTGCCATCAGTGAGTCTTGGCAGAGATCTAACTATGGCTACACCTTC:13129:17;HD02_clonotype3000_consensus_2:508:TRA:TRAV9-2:None:TRAJ53:TRAC:CALSDLGGSGGSNYKLTF:TGTGCTCTGAGTGATCTAGGAGGTAGTGGAGGTAGCAACTATAAACTGACATTT:6547:7	HD02_clonotype3000_consensus_1:13129:17;HD02_clonotype3000_consensus_2:6547:7	CloneType_804	NoClonal
HD_HD02_GGATTACGTTACGTCA	HD02	CD4+ Naive	HD	NA	NA	NA	NON-TCR
HD_HD02_GGATTACTCCAAACTG	HD02	CD4+ Naive	HD	HD02_clonotype3001_consensus_1:498:TRB:TRBV9:None:TRBJ2-5:TRBC2:CASSVSPGETQYF:TGTGCCAGCAGCGTATCTCCTGGGGAGACCCAGTACTTC:5976:7;HD02_clonotype3001_consensus_2:551:TRA:TRAV14DV4:None:TRAJ22:TRAC:CAMREGISSGSARQLTF:TGTGCAATGAGAGAGGGTATTTCTTCTGGTTCTGCAAGGCAACTGACCTTT:2456:2	HD02_clonotype3001_consensus_1:5976:7;HD02_clonotype3001_consensus_2:2456:2	CloneType_805	NoClonal
HD_HD02_GGCAATTAGAACTGTA	HD02	CD4+ Naive	HD	HD02_clonotype3004_consensus_1:563:TRB:TRBV28:None:TRBJ2-7:TRBC2:CASTSIRYEQYF:TGTGCCAGCACCTCGATCCGCTACGAGCAGTACTTC:4846:6;HD02_clonotype3004_consensus_2:556:TRA:TRAV16:None:TRAJ29:TRAC:CALSRAGNTPLVF:TGTGCTCTAAGTCGAGCAGGAAACACACCTCTTGTCTTT:3437:5	HD02_clonotype3004_consensus_1:4846:6;HD02_clonotype3004_consensus_2:3437:5	CloneType_806	NoClonal
HD_HD02_GGCAATTAGACACTAA	HD02	CD4+ Naive	HD	HD02_clonotype3005_consensus_1:667:TRB:TRBV24-1:TRBD1:TRBJ2-1:TRBC2:CATSGWGQGRDEQFF:TGTGCCACCAGTGGCTGGGGACAGGGACGGGATGAGCAGTTCTTC:5773:9;HD02_clonotype3005_consensus_2:581:TRA:TRAV17:None:TRAJ30:TRAC:CATDLRDDKIIF:TGTGCTACGGACCTTAGAGATGACAAGATCATCTTT:3864:6;HD02_clonotype3005_consensus_3:655:TRB:TRBV21-1:TRBD1:TRBJ1-5:TRBC1:CASSSQGRSPQHF:TGTGCCAGCAGCTCACAAGGTCGGTCGCCCCAGCATTTT:4985:6;HD02_clonotyp…	HD02_clonotype3005_consensus_1:5773:9;HD02_clonotype3005_consensus_2:3864:6;HD02_clonotype3005_consensus_3:4985:6;HD02_clonotype3005_consensus_4:5165:6	CloneType_807	NoClonal
HD_HD02_GGCAATTAGGCGATAC	HD02	CD4+ Naive	HD	NA	NA	NA	NON-TCR
HD_HD02_GGCCGATCATGTTCCC	HD02	CD4+ Naive	HD	HD02_clonotype3014_consensus_1:594:TRB:TRBV20-1:TRBD1:TRBJ1-5:TRBC1:CSASLLDRRYSNQPQHF:TGCAGTGCTAGCTTACTCGACAGAAGATATAGCAATCAGCCCCAGCATTTT:3663:4;HD02_clonotype3014_consensus_2:480:TRA:TRAV39:None:TRAJ27:TRAC:CAVDIRANAGKSTF:TGTGCCGTGGACATAAGGGCCAATGCAGGCAAATCAACCTTT:2550:2	HD02_clonotype3014_consensus_1:3663:4;HD02_clonotype3014_consensus_2:2550:2	CloneType_808	NoClonal
HD_HD02_GGCCGATTCTCGGACG	HD02	CD4+ Naive	HD	HD02_clonotype3018_consensus_1:474:TRA:TRAV13-1:None:TRAJ44:TRAC:CAAGVPGTASKLTF:TGTGCAGCGGGGGTGCCCGGCACTGCCAGTAAACTCACCTTT:904:1;HD02_clonotype3018_consensus_2:690:TRB:TRBV5-1:TRBD2:TRBJ1-1:TRBC1:CASSPSWWGSGTNTEAFF:TGCGCCAGCAGCCCTAGTTGGTGGGGTTCGGGGACGAACACTGAAGCTTTCTTT:4385:8	HD02_clonotype3018_consensus_1:904:1;HD02_clonotype3018_consensus_2:4385:8	CloneType_809	NoClonal
HD_HD02_GGCCGATTCTGAAAGA	HD02	CD4+ Naive	HD	HD02_clonotype3019_consensus_1:651:TRB:TRBV19:TRBD1:TRBJ2-3:TRBC2:CASSIARGSTDTQYF:TGTGCCAGTAGTATAGCCAGGGGAAGCACAGATACGCAGTATTTT:3927:7;HD02_clonotype3019_consensus_2:525:TRB:TRBV6-5:TRBD1:TRBJ1-2:TRBC1:CASSDPFPTGFYGYTF:TGTGCCAGCAGTGACCCGTTCCCGACAGGGTTCTATGGCTACACCTTC:2646:4;HD02_clonotype3019_consensus_3:634:TRA:TRAV12-2:None:TRAJ52:TRAC:CAVRAGGTSYGKLTF:TGTGCCGTGAGGGCTGGTGGTACTAGCTATGGAAAGCTGACAT…	HD02_clonotype3019_consensus_1:3927:7;HD02_clonotype3019_consensus_2:2646:4;HD02_clonotype3019_consensus_3:1797:2	CloneType_810	NoClonal
HD_HD02_GGCGACTAGTTGCAGG	HD02	CD4+ Naive	HD	HD02_clonotype3021_consensus_1:500:TRA:TRAV17:None:TRAJ23:TRAC:CVPIYQGGKLIF:TGTGTTCCCATTTACCAGGGAGGAAAGCTTATCTTC:1592:2;HD02_clonotype3021_consensus_2:703:TRB:TRBV20-1:None:TRBJ1-5:TRBC1:CSAREKAANQPQHF:TGCAGTGCTAGAGAAAAGGCTGCCAATCAGCCCCAGCATTTT:2774:3	HD02_clonotype3021_consensus_1:1592:2;HD02_clonotype3021_consensus_2:2774:3	CloneType_811	NoClonal
HD_HD02_GGCGACTGTATTAGCC	HD02	CD4+ Naive	HD	HD02_clonotype3023_consensus_1:507:TRA:TRAV9-2:None:TRAJ45:TRAC:CALFGGGGADGLTF:TGTGCTCTGTTCGGGGGAGGAGGTGCTGACGGACTCACCTTT:7276:7;HD02_clonotype3023_consensus_2:669:TRB:TRBV18:None:TRBJ2-7:TRBC2:CASSPVGADSYEQYF:TGTGCCAGCTCACCTGTGGGCGCCGACTCCTACGAGCAGTACTTC:11304:15	HD02_clonotype3023_consensus_1:7276:7;HD02_clonotype3023_consensus_2:11304:15	CloneType_812	NoClonal
HD_HD02_GGCGACTTCATAACCG	HD02	CD4+ Naive	HD	HD02_clonotype3027_consensus_1:523:TRB:TRBV3-1:None:TRBJ1-1:TRBC1:CASSQDLIAANTEAFF:TGTGCCAGCAGCCAAGATCTTATCGCAGCGAACACTGAAGCTTTCTTT:4884:5;HD02_clonotype3027_consensus_2:526:TRA:TRAV27:None:TRAJ52:TRAC:CAGGRGGGTSYGKLTF:TGTGCAGGAGGAAGGGGTGGTGGTACTAGCTATGGAAAGCTGACATTT:1982:2	HD02_clonotype3027_consensus_1:4884:5;HD02_clonotype3027_consensus_2:1982:2	CloneType_813	NoClonal
HD_HD02_GGCGACTTCCAATGGT	HD02	CD4+ Naive	HD	HD02_clonotype3028_consensus_1:706:TRB:TRBV29-1:TRBD2:TRBJ2-7:TRBC2:CSVELAGGVSYEQYF:TGCAGCGTTGAACTAGCGGGAGGGGTCTCCTACGAGCAGTACTTC:7340:11;HD02_clonotype3028_consensus_2:580:TRA:TRAV27:None:TRAJ28:TRAC:CAGAALWGWELPTHF:TGTGCAGGAGCCGCACTCTGGGGCTGGGAGTTACCAACTCACTTT:4754:5	HD02_clonotype3028_consensus_1:7340:11;HD02_clonotype3028_consensus_2:4754:5	CloneType_814	NoClonal
HD_HD02_GGCGACTTCTCCCTGA	HD02	CD4+ Naive	HD	HD02_clonotype3029_consensus_1:648:TRB:TRBV28:TRBD1:TRBJ2-4:TRBC2:CASSLMGTGNIQYF:TGTGCCAGCAGTTTAATGGGGACGGGAAACATTCAGTACTTC:1870:2;HD02_clonotype3029_consensus_2:823:TRB:TRBV30:TRBD2:TRBJ1-2:TRBC1:CAWSPGSYGYTF:TGTGCCTGGAGTCCCGGGAGCTATGGCTACACCTTC:4221:5;HD02_clonotype3029_consensus_3:517:TRA:TRAV9-2:None:TRAJ49:TRAC:CALRTGNQFYF:TGTGCTCTCAGAACCGGTAACCAGTTCTATTTT:4491:4;HD02_clonotype3029_consensus…	HD02_clonotype3029_consensus_1:1870:2;HD02_clonotype3029_consensus_2:4221:5;HD02_clonotype3029_consensus_3:4491:4;HD02_clonotype3029_consensus_4:2604:4;HD02_clonotype3029_consensus_5:7543:10	CloneType_815	NoClonal
HD_HD02_GGCGTGTAGCTTATCG	HD02	CD4+ Naive	HD	NA	NA	NA	NON-TCR
HD_HD02_GGCGTGTAGGTGTGGT	HD02	CD4+ Naive	HD	HD02_clonotype3032_consensus_1:507:TRA:TRAV38-2DV8:None:TRAJ45:TRAC:CAYRIGENSGGGADGLTF:TGTGCTTATAGGATCGGTGAGAATTCAGGAGGAGGTGCTGACGGACTCACCTTT:352:2;HD02_clonotype3032_consensus_2:586:TRB:TRBV30:TRBD1:TRBJ2-7:TRBC2:CAWKGQGFNEQYF:TGTGCCTGGAAGGGACAGGGATTCAACGAGCAGTACTTC:327:3	HD02_clonotype3032_consensus_1:352:2;HD02_clonotype3032_consensus_2:327:3	CloneType_816	NoClonal
HD_HD02_GGCGTGTTCGGCCGAT	HD02	CD4+ Naive	HD	NA	NA	NA	NON-TCR
HD_HD02_GGCGTGTTCGTAGGAG	HD02	CD4+ Naive	HD	HD02_clonotype3038_consensus_1:690:TRB:TRBV4-2:TRBD2:TRBJ1-2:TRBC1:CASSQGGAAYGYTF:TGTGCCAGCAGCCAAGGCGGGGCAGCCTATGGCTACACCTTC:6668:9;HD02_clonotype3038_consensus_2:721:TRA:TRAV39:None:TRAJ29:TRAC:CARPWNSGNTPLVF:TGTGCCAGGCCCTGGAATTCAGGAAACACACCTCTTGTCTTT:2502:3;HD02_clonotype3038_consensus_3:538:TRA:TRAV29DV5:None:TRAJ56:TRAC:CAASGTGANSKLTF:TGTGCAGCAAGCGGGACTGGAGCCAATAGTAAGCTGACATTT:3912:4	HD02_clonotype3038_consensus_1:6668:9;HD02_clonotype3038_consensus_2:2502:3;HD02_clonotype3038_consensus_3:3912:4	CloneType_817	NoClonal
HD_HD02_GGCTCGACACTACAGT	HD02	CD4+ Naive	HD	HD02_clonotype3041_consensus_1:537:TRA:TRAV24:None:TRAJ44:TRAC:CAQGGGTASKLTF:TGTGCGCAAGGTGGCGGCACTGCCAGTAAACTCACCTTT:1224:3;HD02_clonotype3041_consensus_2:734:TRB:TRBV2:None:TRBJ1-4:TRBC1:CASSALRATNEKLFF:TGTGCCAGCAGCGCCCTCAGAGCAACTAATGAAAAACTGTTTTTT:3928:6	HD02_clonotype3041_consensus_1:1224:3;HD02_clonotype3041_consensus_2:3928:6	CloneType_818	NoClonal
HD_HD02_GGCTGGTTCTGACCTC	HD02	CD4+ Naive	HD	HD02_clonotype3056_consensus_1:493:TRA:TRAV12-1:None:TRAJ28:TRAC:CAAGPGAGSYQLTF:TGTGCGGCCGGACCTGGGGCTGGGAGTTACCAACTCACTTTC:2287:3;HD02_clonotype3056_consensus_2:519:TRB:TRBV6-1:None:TRBJ1-1:TRBC1:CASSDRKNTEAFF:TGTGCCAGCAGTGATCGGAAGAACACTGAAGCTTTCTTT:1939:3	HD02_clonotype3056_consensus_1:2287:3;HD02_clonotype3056_consensus_2:1939:3	CloneType_819	NoClonal
HD_HD02_GGGAATGAGACAGGCT	HD02	CD4+ Naive	HD	NA	NA	NA	NON-TCR
HD_HD02_GGGAATGAGGAGTAGA	HD02	CD4+ Naive	HD	HD02_clonotype3057_consensus_1:562:TRB:TRBV6-5:TRBD1:TRBJ2-2:TRBC2:CASSYRTGLFTGELFF:TGTGCCAGCAGTTATAGGACAGGGCTCTTCACCGGGGAGCTGTTTTTT:11122:15;HD02_clonotype3057_consensus_2:540:TRA:TRAV26-1:None:TRAJ53:TRAC:CIVRDGGSNYKLTF:TGCATCGTCAGGGATGGAGGTAGCAACTATAAACTGACATTT:2050:2	HD02_clonotype3057_consensus_1:11122:15;HD02_clonotype3057_consensus_2:2050:2	CloneType_820	NoClonal
HD_HD02_GGGAATGAGGAGTTTA	HD02	CD4+ Naive	HD	HD02_clonotype3058_consensus_1:567:TRB:TRBV20-1:None:TRBJ1-1:TRBC1:CSARSDLYMNTEAFF:TGCAGTGCTAGATCAGACCTGTACATGAACACTGAAGCTTTCTTT:6045:9;HD02_clonotype3058_consensus_2:515:TRA:TRAV38-1:None:TRAJ44:TRAC:CAFMMTGTASKLTF:TGTGCTTTCATGATGACCGGCACTGCCAGTAAACTCACCTTT:2642:3	HD02_clonotype3058_consensus_1:6045:9;HD02_clonotype3058_consensus_2:2642:3	CloneType_821	NoClonal
HD_HD02_GGGAATGAGGATCGCA	HD02	CD4+ Naive	HD	HD02_clonotype3059_consensus_1:521:TRA:TRAV22:None:TRAJ34:TRAC:CAVLIYNTDKLIF:TGTGCTGTCCTGATCTATAACACCGACAAGCTCATCTTT:103:1;HD02_clonotype3059_consensus_2:535:TRB:TRBV12-3:TRBD1:TRBJ2-7:TRBC2:CASSRTQGEQYF:TGTGCCAGCAGTCGAACCCAGGGCGAGCAGTACTTC:9119:11	HD02_clonotype3059_consensus_1:103:1;HD02_clonotype3059_consensus_2:9119:11	CloneType_822	NoClonal
HD_HD02_GGGAATGCAATGGAGC	HD02	CD4+ Naive	HD	HD02_clonotype3060_consensus_1:719:TRB:TRBV6-3:TRBD2:TRBJ2-2:TRBC2:CASSRPSTSGHTGELFF:TGTGCCAGCAGTCGACCTTCGACTAGCGGGCACACCGGGGAGCTGTTTTTT:12943:16;HD02_clonotype3060_consensus_2:521:TRA:TRAV38-2DV8:None:TRAJ32:TRAC:CAFKGGATNKLIF:TGTGCTTTTAAGGGTGGTGCTACAAACAAGCTCATCTTT:1880:2	HD02_clonotype3060_consensus_1:12943:16;HD02_clonotype3060_consensus_2:1880:2	CloneType_823	NoClonal
HD_HD02_GGGAATGCATATGCTG	HD02	CD4+ Naive	HD	HD02_clonotype3062_consensus_1:636:TRB:TRBV5-1:TRBD1:TRBJ1-1:TRBC1:CASSLTGKMNTEAFF:TGCGCCAGCAGCTTAACAGGGAAGATGAACACTGAAGCTTTCTTT:8419:9;HD02_clonotype3062_consensus_2:485:TRA:TRAV24:None:TRAJ33:TRAC:CAPNYQLIW:TGTGCCCCCAACTATCAGTTAATCTGG:891:1	HD02_clonotype3062_consensus_1:8419:9;HD02_clonotype3062_consensus_2:891:1	CloneType_824	NoClonal
HD_HD02_GGGAATGTCAAACAAG	HD02	CD4+ Naive	HD	HD02_clonotype3063_consensus_1:532:TRA:TRAV27:None:TRAJ42:TRAC:CAGAGYGGSQGNLIF:TGTGCAGGAGCGGGATATGGAGGAAGCCAAGGAAATCTCATCTTT:2585:3;HD02_clonotype3063_consensus_2:698:TRB:TRBV5-5:TRBD1:TRBJ2-7:TRBC2:CASSFRTESYEQYF:TGTGCCAGCAGCTTCCGGACAGAGTCCTACGAGCAGTACTTC:10953:13	HD02_clonotype3063_consensus_1:2585:3;HD02_clonotype3063_consensus_2:10953:13	CloneType_825	NoClonal
HD_HD02_GGGAATGTCAGTTCGA	HD02	CD4+ Naive	HD	HD02_clonotype3064_consensus_1:685:TRB:TRBV12-3:TRBD2:TRBJ2-4:TRBC2:CASSLNQKNIQYF:TGTGCCAGCAGTTTAAACCAGAAAAACATTCAGTACTTC:17838:18;HD02_clonotype3064_consensus_2:563:TRA:TRAV12-2:None:TRAJ28:TRAC:CAVTYSGAGSYQLTF:TGTGCCGTGACATACTCTGGGGCTGGGAGTTACCAACTCACTTTC:2414:3	HD02_clonotype3064_consensus_1:17838:18;HD02_clonotype3064_consensus_2:2414:3	CloneType_826	NoClonal
HD_HD02_GGGAATGTCGTACCGG	HD02	CD4+ Naive	HD	HD02_clonotype3065_consensus_1:578:TRB:TRBV20-1:TRBD1:TRBJ1-2:TRBC1:CSARGTGSGGYTF:TGCAGTGCTAGAGGGACGGGCTCAGGGGGCTACACCTTC:9793:13;HD02_clonotype3065_consensus_2:656:TRA:TRAV8-6:None:TRAJ4:TRAC:CAVSDISPLSGGYNKLIF:TGTGCTGTGAGTGATATAAGCCCCCTTTCTGGTGGCTACAATAAGCTGATTTTT:1099:2	HD02_clonotype3065_consensus_1:9793:13;HD02_clonotype3065_consensus_2:1099:2	CloneType_827	NoClonal
HD_HD02_GGGACCTCACATTTCT	HD02	CD4+ Naive	HD	HD02_clonotype3070_consensus_1:574:TRA:TRAV22:None:TRAJ36:TRAC:CAVVRRTGANNLFF:TGTGCTGTGGTACGTCGAACTGGGGCAAACAACCTCTTCTTT:1702:2;HD02_clonotype3070_consensus_2:700:TRB:TRBV5-4:TRBD2:TRBJ2-5:TRBC2:CASSSSGTSYETQYF:TGTGCCAGCAGCTCGTCCGGGACTAGCTATGAGACCCAGTACTTC:5747:8	HD02_clonotype3070_consensus_1:1702:2;HD02_clonotype3070_consensus_2:5747:8	CloneType_828	NoClonal
HD_HD02_GGGACCTTCGGCATCG	HD02	CD4+ Naive	HD	HD02_clonotype3077_consensus_1:568:TRB:TRBV12-4:None:TRBJ2-1:TRBC2:CASSLAHEGNEQFF:TGTGCCAGCAGTTTAGCGCACGAAGGCAATGAGCAGTTCTTC:3433:5;HD02_clonotype3077_consensus_2:484:TRA:TRAV38-1:None:TRAJ44:TRAC:CAFMKHGTASKLTF:TGTGCTTTCATGAAGCACGGCACTGCCAGTAAACTCACCTTT:1131:1	HD02_clonotype3077_consensus_1:3433:5;HD02_clonotype3077_consensus_2:1131:1	CloneType_829	NoClonal
HD_HD02_GGGACCTTCGTTTATC	HD02	CD4+ Naive	HD	NA	NA	NA	NON-TCR
HD_HD02_GGGAGATAGCACCGTC	HD02	CD4+ Naive	HD	HD02_clonotype3082_consensus_1:688:TRB:TRBV7-2:TRBD1:TRBJ2-5:TRBC2:CASNLWGQGQETQYF:TGTGCCAGCAACTTATGGGGACAGGGACAAGAGACCCAGTACTTC:12375:17;HD02_clonotype3082_consensus_2:517:TRA:TRAV38-1:None:TRAJ39:TRAC:CAFANAGNMLTF:TGTGCTTTCGCGAATGCAGGCAACATGCTCACCTTT:4302:4	HD02_clonotype3082_consensus_1:12375:17;HD02_clonotype3082_consensus_2:4302:4	CloneType_830	NoClonal
HD_HD02_GGGAGATCAAGCTGAG	HD02	CD4+ Naive	HD	HD02_clonotype3084_consensus_1:751:TRA:TRAV1-2:None:TRAJ38:TRAC:CAVRGPNAGNNRKLIW:TGTGCTGTGAGGGGACCTAATGCTGGCAACAACCGTAAGCTGATTTGG:2904:4;HD02_clonotype3084_consensus_2:742:TRB:TRBV7-9:TRBD1:TRBJ2-1:TRBC2:CASSPSDRGLGNEQFF:TGTGCCAGCAGCCCCTCCGACAGGGGTCTAGGTAATGAGCAGTTCTTC:20167:25	HD02_clonotype3084_consensus_1:2904:4;HD02_clonotype3084_consensus_2:20167:25	CloneType_831	NoClonal
HD_HD02_GGGAGATCACTTGGAT	HD02	CD4+ Naive	HD	HD02_clonotype3085_consensus_1:519:TRB:TRBV5-1:TRBD2:TRBJ2-2:TRBC2:CASSSRAGAGTGELFF:TGCGCCAGCAGCTCACGAGCGGGGGCGGGCACCGGGGAGCTGTTTTTT:8844:11;HD02_clonotype3085_consensus_2:570:TRA:TRAV27:None:TRAJ8:TRAC:CAGEYTGFQKLVF:TGTGCAGGAGAGTACACAGGCTTTCAGAAACTTGTATTT:5682:6	HD02_clonotype3085_consensus_1:8844:11;HD02_clonotype3085_consensus_2:5682:6	CloneType_832	NoClonal
HD_HD02_GGGAGATCATCTATGG	HD02	CD4+ Naive	HD	NA	NA	NA	NON-TCR
HD_HD02_GGGAGATTCGTAGATC	HD02	CD4+ Naive	HD	HD02_clonotype3096_consensus_1:689:TRA:TRAV8-4:None:TRAJ4:TRAC:CAVSTSGGYNKLIF:TGTGCTGTGAGTACTTCTGGTGGCTACAATAAGCTGATTTTT:1339:2;HD02_clonotype3096_consensus_2:674:TRB:TRBV11-1:TRBD1:TRBJ2-7:TRBC2:CASSLTGSAVGYEQYF:TGTGCCAGCAGCTTAACAGGGAGTGCTGTTGGCTACGAGCAGTACTTC:1642:2	HD02_clonotype3096_consensus_1:1339:2;HD02_clonotype3096_consensus_2:1642:2	CloneType_833	NoClonal
HD_HD02_GGGATGAGTAAACCTC	HD02	CD4+ Naive	HD	NA	NA	NA	NON-TCR
HD_HD02_GGGATGATCTTCATGT	HD02	CD4+ Naive	HD	NA	NA	NA	NON-TCR
HD_HD02_GGGCACTAGAAGGTTT	HD02	CD4+ Naive	HD	HD02_clonotype3101_consensus_1:584:TRA:TRAV17:None:TRAJ28:TRAC:CATSGAGSYQLTF:TGTGCTACCTCTGGGGCTGGGAGTTACCAACTCACTTTC:2382:3;HD02_clonotype3101_consensus_2:702:TRB:TRBV3-1:None:TRBJ2-2:TRBC2:CASSQGSLANTGELFF:TGTGCCAGCAGCCAAGGCAGTCTGGCGAACACCGGGGAGCTGTTTTTT:9731:14	HD02_clonotype3101_consensus_1:2382:3;HD02_clonotype3101_consensus_2:9731:14	CloneType_834	NoClonal
HD_HD02_GGGCACTAGGTAAACT	HD02	CD4+ Naive	HD	NA	NA	NA	NON-TCR
HD_HD02_GGGCACTCAAAGGAAG	HD02	CD4+ Naive	HD	NA	NA	NA	NON-TCR
HD_HD02_GGGCACTTCACCACCT	HD02	CD4+ Naive	HD	NA	NA	NA	NON-TCR
HD_HD02_GGGCATCGTAGCGTAG	HD02	CD4+ Naive	HD	NA	NA	NA	NON-TCR
HD_HD02_GGGTCTGAGTCAAGGC	HD02	CD4+ Naive	HD	HD02_clonotype3112_consensus_1:555:TRB:TRBV20-1:TRBD2:TRBJ1-4:TRBC1:CSAPVERVTRGNEKLFF:TGCAGTGCTCCCGTTGAGAGGGTTACGAGAGGGAATGAAAAACTGTTTTTT:5985:8;HD02_clonotype3112_consensus_2:623:TRA:TRAV22:None:TRAJ5:TRAC:CAVLSRMDMGRRALTF:TGTGCTGTCCTCTCCCGTATGGACATGGGCAGGAGAGCACTTACTTTT:2175:3	HD02_clonotype3112_consensus_1:5985:8;HD02_clonotype3112_consensus_2:2175:3	CloneType_835	NoClonal
HD_HD02_GGGTCTGCACCGTTGG	HD02	CD4+ Naive	HD	HD02_clonotype3113_consensus_1:653:TRB:TRBV29-1:None:TRBJ1-3:TRBC1:CSVVVSGNTIYF:TGCAGCGTTGTAGTCTCTGGAAACACCATATATTTT:7719:10;HD02_clonotype3113_consensus_2:550:TRA:TRAV27:None:TRAJ36:TRAC:CAGPREGANNLFF:TGTGCAGGGCCCCGGGAGGGGGCAAACAACCTCTTCTTT:644:2	HD02_clonotype3113_consensus_1:7719:10;HD02_clonotype3113_consensus_2:644:2	CloneType_836	NoClonal
HD_HD02_GGGTCTGCACCTGGTG	HD02	CD4+ Naive	HD	NA	NA	NA	NON-TCR
HD_HD02_GGGTCTGCAGATAATG	HD02	CD4+ Naive	HD	HD02_clonotype3115_consensus_1:696:TRB:TRBV2:None:TRBJ1-1:TRBC1:CASRPWGNTEAFF:TGTGCCAGCAGGCCCTGGGGGAACACTGAAGCTTTCTTT:2610:4;HD02_clonotype3115_consensus_2:562:TRA:TRAV25:None:TRAJ50:TRAC:CAGGATSYDKVIF:TGTGCAGGGGGGGCAACCTCCTACGACAAGGTGATATTT:1537:2	HD02_clonotype3115_consensus_1:2610:4;HD02_clonotype3115_consensus_2:1537:2	CloneType_837	NoClonal
HD_HD02_GGGTCTGGTTGTACAC	HD02	CD4+ Naive	HD	NA	NA	NA	NON-TCR
HD_HD02_GGGTCTGTCTGTTTGT	HD02	CD4+ Naive	HD	HD02_clonotype3120_consensus_1:514:TRA:TRAV21:None:TRAJ58:TRAC:CAVRRETSGSRLTF:TGTGCTGTGAGGCGAGAAACCAGTGGCTCTAGGTTGACCTTT:4040:5;HD02_clonotype3120_consensus_2:971:TRB:TRBV28:TRBD1:TRBJ1-4:TRBC1:CASSLVGRGLTTNEKLFF:TGTGCCAGCAGTTTAGTTGGTCGGGGGCTTACAACTAATGAAAAACTGTTTTTT:624:1	HD02_clonotype3120_consensus_1:4040:5;HD02_clonotype3120_consensus_2:624:1	CloneType_838	NoClonal
HD_HD02_GGGTTGCTCAAGAAGT	HD02	CD4+ Naive	HD	HD02_clonotype3127_consensus_1:686:TRA:TRAV3:None:TRAJ29:TRAC:CAVREKSGNTPLVF:TGTGCTGTGAGAGAAAAATCAGGAAACACACCTCTTGTCTTT:4183:6;HD02_clonotype3127_consensus_2:524:TRB:TRBV10-3:TRBD1:TRBJ2-7:TRBC2:CAISPDRGRQYF:TGTGCCATCAGTCCGGACAGGGGCAGGCAGTACTTC:7158:8	HD02_clonotype3127_consensus_1:4183:6;HD02_clonotype3127_consensus_2:7158:8	CloneType_839	NoClonal
HD_HD02_GGGTTGCTCGCATGAT	HD02	CD4+ Naive	HD	NA	NA	NA	NON-TCR
HD_HD02_GGTATTGAGAAACGAG	HD02	CD4+ Naive	HD	NA	NA	NA	NON-TCR
HD_HD02_GGTATTGAGACACTAA	HD02	CD4+ Naive	HD	HD02_clonotype3131_consensus_1:551:TRA:TRAV26-1:None:TRAJ41:TRAC:CIVRVRAGYALNF:TGCATCGTCAGAGTCCGGGCCGGGTATGCACTCAACTTC:2487:3;HD02_clonotype3131_consensus_2:558:TRB:TRBV2:TRBD1:TRBJ1-5:TRBC1:CASNLDRFGNQPQHF:TGTGCCAGCAATCTAGACAGGTTTGGCAATCAGCCCCAGCATTTT:1351:2	HD02_clonotype3131_consensus_1:2487:3;HD02_clonotype3131_consensus_2:1351:2	CloneType_840	NoClonal
HD_HD02_GGTATTGAGGCTCAGA	HD02	CD4+ Naive	HD	HD02_clonotype3135_consensus_1:696:TRB:TRBV14:TRBD2:TRBJ2-5:TRBC2:CASSLRDVQETQYF:TGTGCCAGCAGCCTTCGGGACGTCCAAGAGACCCAGTACTTC:10000:13;HD02_clonotype3135_consensus_2:529:TRA:TRAV17:None:TRAJ48:TRAC:CATGLNFGNEKLTF:TGTGCTACGGGCCTTAACTTTGGAAATGAGAAATTAACCTTT:1405:2	HD02_clonotype3135_consensus_1:10000:13;HD02_clonotype3135_consensus_2:1405:2	CloneType_841	NoClonal
HD_HD02_GGTATTGTCAAGCCTA	HD02	CD4+ Naive	HD	NA	NA	NA	NON-TCR
HD_HD02_GGTGAAGAGGATGTAT	HD02	CD4+ Naive	HD	HD02_clonotype3141_consensus_1:680:TRB:TRBV7-2:TRBD1:TRBJ1-1:TRBC1:CASSQGQINTEAFF:TGTGCCAGCAGCCAGGGACAGATCAACACTGAAGCTTTCTTT:13060:18;HD02_clonotype3141_consensus_2:517:TRA:TRAV29DV5:None:TRAJ42:TRAC:CAASARGSQGNLIF:TGTGCAGCAAGCGCGCGTGGAAGCCAAGGAAATCTCATCTTT:1776:3	HD02_clonotype3141_consensus_1:13060:18;HD02_clonotype3141_consensus_2:1776:3	CloneType_842	NoClonal
HD_HD02_GGTGAAGCACTTAACG	HD02	CD4+ Naive	HD	HD02_clonotype3143_consensus_1:519:TRA:TRAV17:None:TRAJ6:TRAC:CAEASGGSYIPTF:TGTGCTGAAGCATCAGGAGGAAGCTACATACCTACATTT:1776:2;HD02_clonotype3143_consensus_2:885:TRB:TRBV5-4:TRBD2:TRBJ2-3:TRBC2:CASSLGLAGVSTDTQYF:TGTGCCAGCAGCCTCGGGCTAGCTGGTGTGAGCACAGATACGCAGTATTTT:4147:6	HD02_clonotype3143_consensus_1:1776:2;HD02_clonotype3143_consensus_2:4147:6	CloneType_843	NoClonal
HD_HD02_GGTGAAGCAGCGATCC	HD02	CD4+ Naive	HD	HD02_clonotype3144_consensus_1:502:TRA:TRAV22:None:TRAJ45:TRAC:CAVDSGGGADGLTF:TGTGCTGTGGATTCAGGAGGAGGTGCTGACGGACTCACCTTT:306:1;HD02_clonotype3144_consensus_2:488:TRB:TRBV4-3:TRBD2:TRBJ2-3:TRBC2:CASSQTSGGGDTQYF:TGCGCCAGCAGCCAAACTAGCGGGGGGGGGGATACGCAGTATTTT:5281:6	HD02_clonotype3144_consensus_1:306:1;HD02_clonotype3144_consensus_2:5281:6	CloneType_844	NoClonal
HD_HD02_GGTGAAGCATGCATGT	HD02	CD4+ Naive	HD	NA	NA	NA	NON-TCR
HD_HD02_GGTGCGTAGCAGGTCA	HD02	CD4+ Naive	HD	HD02_clonotype3149_consensus_1:715:TRB:TRBV6-1:TRBD1:TRBJ1-1:TRBC1:CASSEVRTQHQNTEAFF:TGTGCCAGCAGTGAGGTCAGGACACAGCACCAGAACACTGAAGCTTTCTTT:2944:3;HD02_clonotype3149_consensus_2:480:TRA:TRAV38-1:None:TRAJ57:TRAC:CAYRSGGGSEKLVF:TGTGCTTATAGGAGTGGGGGCGGATCTGAAAAGCTGGTCTTT:1534:2	HD02_clonotype3149_consensus_1:2944:3;HD02_clonotype3149_consensus_2:1534:2	CloneType_845	NoClonal
HD_HD02_GGTGCGTAGTCGCCGT	HD02	CD4+ Naive	HD	HD02_clonotype3151_consensus_1:488:TRA:TRAV4:None:TRAJ43:TRAC:CLVGSVNNDMRF:TGCCTCGTGGGTTCCGTAAACAATGACATGCGCTTT:2137:2;HD02_clonotype3151_consensus_2:588:TRA:TRAV29DV5:None:TRAJ40:TRAC:CAASGRGTYKYIF:TGTGCAGCAAGCGGACGAGGAACCTACAAATACATCTTT:2319:2;HD02_clonotype3151_consensus_3:842:TRB:TRBV28:TRBD1:TRBJ2-2:TRBC2:CASILGTGAGELFF:TGTGCCAGCATCTTGGGGACCGGGGCCGGGGAGCTGTTTTTT:8418:11	HD02_clonotype3151_consensus_1:2137:2;HD02_clonotype3151_consensus_2:2319:2;HD02_clonotype3151_consensus_3:8418:11	CloneType_846	NoClonal
HD_HD02_GGTGCGTAGTTTGCGT	HD02	CD4+ Naive	HD	HD02_clonotype3152_consensus_1:711:TRA:TRAV41:None:TRAJ54:TRAC:CAVRRAGQGAQKLVF:TGTGCTGTCAGACGAGCAGGTCAGGGAGCCCAGAAGCTGGTATTT:4898:6;HD02_clonotype3152_consensus_2:660:TRA:TRAV19:None:TRAJ28:TRAC:CALSEAGTGSYQLTF:TGTGCTCTGAGTGAGGCTGGGACTGGGAGTTACCAACTCACTTTC:3293:4;HD02_clonotype3152_consensus_3:561:TRB:TRBV27:None:TRBJ1-6:TRBC1:CASRPSTFPSSYNSPLHF:TGTGCCAGCAGACCTTCGACATTCCCGAGCTCCTATAATTCACCCCTCCAC…	HD02_clonotype3152_consensus_1:4898:6;HD02_clonotype3152_consensus_2:3293:4;HD02_clonotype3152_consensus_3:2064:3	CloneType_847	NoClonal
HD_HD02_GGTGCGTGTAGCGTAG	HD02	CD4+ Naive	HD	HD02_clonotype3154_consensus_1:487:TRA:TRAV36DV7:None:TRAJ49:TRAC:CAVEAHGNQFYF:TGTGCTGTGGAGGCGCACGGTAACCAGTTCTATTTT:1087:2;HD02_clonotype3154_consensus_2:668:TRB:TRBV2:TRBD1:TRBJ2-7:TRBC2:CASHFGTGTREQYF:TGTGCCAGCCACTTTGGGACAGGGACCCGAGAGCAGTACTTC:1581:4	HD02_clonotype3154_consensus_1:1087:2;HD02_clonotype3154_consensus_2:1581:4	CloneType_848	NoClonal
HD_HD02_GGTGCGTGTCCTCCAT	HD02	CD4+ Naive	HD	HD02_clonotype3155_consensus_1:608:TRA:TRAV8-2:None:TRAJ29:TRAC:CVVTVSGNTPLVF:TGTGTTGTGACCGTTTCAGGAAACACACCTCTTGTCTTT:1284:2;HD02_clonotype3155_consensus_2:874:TRB:TRBV5-4:TRBD1:TRBJ1-5:TRBC1:CASSDFPGGNQPQHF:TGTGCCAGCAGCGACTTTCCGGGGGGCAATCAGCCCCAGCATTTT:3140:5	HD02_clonotype3155_consensus_1:1284:2;HD02_clonotype3155_consensus_2:3140:5	CloneType_849	NoClonal
HD_HD02_GGTGCGTGTTCCTCCA	HD02	CD4+ Naive	HD	HD02_clonotype3156_consensus_1:708:TRB:TRBV20-1:TRBD1:TRBJ1-1:TRBC1:CSAQARTGWNSNTEAFF:TGCAGTGCTCAGGCTCGGACAGGGTGGAACTCAAACACTGAAGCTTTCTTT:4997:6;HD02_clonotype3156_consensus_2:532:TRA:TRAV21:None:TRAJ46:TRAC:CAVKGDQEKSSGDKLTF:TGTGCTGTGAAGGGGGACCAGGAGAAAAGCAGCGGAGACAAGCTGACTTTT:3007:3	HD02_clonotype3156_consensus_1:4997:6;HD02_clonotype3156_consensus_2:3007:3	CloneType_850	NoClonal
HD_HD02_GGTGTTAAGCCAACAG	HD02	CD4+ Naive	HD	HD02_clonotype3158_consensus_1:678:TRB:TRBV7-3:TRBD1:TRBJ2-1:TRBC2:CASSLTGGPYNEQFF:TGTGCCAGCAGCTTAACCGGGGGGCCCTACAATGAGCAGTTCTTC:4890:5;HD02_clonotype3158_consensus_2:655:TRA:TRAV8-4:None:TRAJ18:TRAC:CAVSENRGSTLGRLYF:TGTGCTGTGAGTGAAAACAGAGGCTCAACCCTGGGGAGGCTATACTTT:850:1	HD02_clonotype3158_consensus_1:4890:5;HD02_clonotype3158_consensus_2:850:1	CloneType_851	NoClonal
HD_HD02_GGTGTTACATGGGAAC	HD02	CD4+ Naive	HD	HD02_clonotype3162_consensus_1:611:TRB:TRBV7-9:TRBD1:TRBJ2-2:TRBC2:CASSLNRGAGELFF:TGTGCCAGCAGCTTAAACAGGGGCGCCGGGGAGCTGTTTTTT:10334:11;HD02_clonotype3162_consensus_2:574:TRA:TRAV29DV5:None:TRAJ31:TRAC:CAASKDNARLMF:TGTGCAGCAAGCAAAGACAATGCCAGACTCATGTTT:3551:4	HD02_clonotype3162_consensus_1:10334:11;HD02_clonotype3162_consensus_2:3551:4	CloneType_852	NoClonal
HD_HD02_GGTGTTAGTGCTTCTC	HD02	CD4+ Naive	HD	NA	NA	NA	NON-TCR
HD_HD02_GTAACGTAGTGTGGCA	HD02	CD4+ Naive	HD	NA	NA	NA	NON-TCR
HD_HD02_GTAACGTCATCTCGCT	HD02	CD4+ Naive	HD	HD02_clonotype3168_consensus_1:527:TRB:TRBV27:TRBD2:TRBJ2-7:TRBC2:CASSFRGTSGGFEQYF:TGTGCCAGCAGTTTCCGTGGGACTAGCGGGGGGTTCGAGCAGTACTTC:3407:5;HD02_clonotype3168_consensus_2:560:TRA:TRAV25:None:TRAJ38:TRAC:CAGSLAGNNRKLIW:TGTGCAGGGAGCTTGGCTGGCAACAACCGTAAGCTGATTTGG:933:1	HD02_clonotype3168_consensus_1:3407:5;HD02_clonotype3168_consensus_2:933:1	CloneType_853	NoClonal
HD_HD02_GTAACGTCATGTAGTC	HD02	CD4+ Naive	HD	NA	NA	NA	NON-TCR
HD_HD02_GTAACGTGTTGCGCAC	HD02	CD4+ Naive	HD	NA	NA	NA	NON-TCR
HD_HD02_GTAACGTTCCCTAATT	HD02	CD4+ Naive	HD	NA	NA	NA	NON-TCR
HD_HD02_GTAACGTTCTGGTTCC	HD02	CD4+ Naive	HD	HD02_clonotype3175_consensus_1:580:TRB:TRBV29-1:TRBD2:TRBJ1-1:TRBC1:CSVAGLQGAEAFF:TGCAGCGTTGCCGGACTTCAAGGGGCTGAAGCTTTCTTT:7813:9;HD02_clonotype3175_consensus_2:569:TRA:TRAV23DV6:None:TRAJ43:TRAC:CAAINNNDMRF:TGTGCAGCAATCAATAACAATGACATGCGCTTT:4768:5	HD02_clonotype3175_consensus_1:7813:9;HD02_clonotype3175_consensus_2:4768:5	CloneType_854	NoClonal
HD_HD02_GTAACTGGTTTAGGAA	HD02	CD4+ Naive	HD	HD02_clonotype3176_consensus_1:685:TRB:TRBV2:TRBD1:TRBJ1-2:TRBC1:CASSETARAGGYTF:TGTGCCAGCAGTGAGACGGCAAGGGCAGGTGGCTACACCTTC:8673:13;HD02_clonotype3176_consensus_2:611:TRA:TRAV13-2:None:TRAJ36:TRAC:CAENMGTGANNLFF:TGTGCAGAGAATATGGGAACTGGGGCAAACAACCTCTTCTTT:2139:3	HD02_clonotype3176_consensus_1:8673:13;HD02_clonotype3176_consensus_2:2139:3	CloneType_855	NoClonal
HD_HD02_GTACGTAAGAAGCCCA	HD02	CD4+ Naive	HD	NA	NA	NA	NON-TCR
HD_HD02_GTACGTAGTACAGTTC	HD02	CD4+ Naive	HD	HD02_clonotype3182_consensus_1:617:TRA:TRAV8-4:None:TRAJ11:TRAC:CAVTPSGGYSTLTF:TGTGCTGTGACCCCCTCGGGAGGATACAGCACCCTCACCTTT:815:1;HD02_clonotype3182_consensus_2:1009:TRB:TRBV13:TRBD2:TRBJ2-7:TRBC2:CASSWSGGGPYEQYF:TGTGCCAGCAGCTGGAGTGGCGGGGGGCCCTACGAGCAGTACTTC:11975:18	HD02_clonotype3182_consensus_1:815:1;HD02_clonotype3182_consensus_2:11975:18	CloneType_856	NoClonal
HD_HD02_GTACGTATCAGCACAT	HD02	CD4+ Naive	HD	HD02_clonotype3184_consensus_1:655:TRB:TRBV15:None:TRBJ2-5:TRBC2:CATSREETQYF:TGTGCCACCAGCAGAGAAGAGACCCAGTACTTC:7597:10;HD02_clonotype3184_consensus_2:665:TRA:TRAV26-1:None:TRAJ36:TRAC:CIVRVYWGGANNLFF:TGCATCGTCAGAGTCTACTGGGGGGGGGCAAACAACCTCTTCTTT:3763:5	HD02_clonotype3184_consensus_1:7597:10;HD02_clonotype3184_consensus_2:3763:5	CloneType_857	NoClonal
HD_HD02_GTACTCCAGCAGCGTA	HD02	CD4+ Naive	HD	NA	NA	NA	NON-TCR
HD_HD02_GTACTCCAGCCATCGC	HD02	CD4+ Naive	HD	HD02_clonotype3187_consensus_1:679:TRB:TRBV10-3:TRBD1:TRBJ1-1:TRBC1:CAISESRQGVTEAFF:TGTGCCATCAGTGAGTCGAGGCAGGGTGTCACTGAAGCTTTCTTT:3241:5;HD02_clonotype3187_consensus_2:603:TRA:TRAV25:None:TRAJ20:TRAC:CAVNDYKLSF:TGTGCAGTTAACGACTACAAGCTCAGCTTT:2913:4;HD02_clonotype3187_consensus_3:565:TRA:TRAV21:None:TRAJ29:TRAC:CAAIHSGNTPLVF:TGTGCTGCCATACATTCAGGAAACACACCTCTTGTCTTT:3712:5	HD02_clonotype3187_consensus_1:3241:5;HD02_clonotype3187_consensus_2:2913:4;HD02_clonotype3187_consensus_3:3712:5	CloneType_858	NoClonal
HD_HD02_GTACTCCTCCCATTTA	HD02	CD4+ Naive	HD	NA	NA	NA	NON-TCR
HD_HD02_GTACTTTAGAGTACAT	HD02	CD4+ Naive	HD	HD02_clonotype3193_consensus_1:741:TRA:TRAV8-4:None:TRAJ3:TRAC:CAVTFFLGSASKIIF:TGTGCTGTGACCTTCTTTTTAGGCAGTGCTTCCAAGATAATCTTT:1724:3;HD02_clonotype3193_consensus_2:802:TRB:TRBV28:None:TRBJ2-7:TRBC2:CASSPTFYEQYF:TGTGCCAGCAGTCCCACTTTCTACGAGCAGTACTTC:22806:27	HD02_clonotype3193_consensus_1:1724:3;HD02_clonotype3193_consensus_2:22806:27	CloneType_859	NoClonal
HD_HD02_GTAGGCCAGCAGCCTC	HD02	CD4+ Naive	HD	NA	NA	NA	NON-TCR
HD_HD02_GTAGGCCCACTGAAGG	HD02	CD4+ Naive	HD	HD02_clonotype3199_consensus_1:684:TRB:TRBV11-1:None:TRBJ2-7:TRBC1:CASSFSPQTYEQYF:TGTGCCAGCAGCTTTAGTCCTCAAACCTACGAGCAGTACTTC:7946:11;HD02_clonotype3199_consensus_2:679:TRB:TRBV5-1:TRBD1:TRBJ1-5:TRBC1:CARAVTGEFNQPQHF:TGCGCCAGAGCAGTAACAGGGGAGTTCAATCAGCCCCAGCATTTT:2192:3;HD02_clonotype3199_consensus_3:541:TRA:TRAV1-2:None:TRAJ9:TRAC:CAVRVGTGGFKTIF:TGTGCTGTGAGAGTAGGGACTGGAGGCTTCAAAACTATCTTT:977:1	HD02_clonotype3199_consensus_1:7946:11;HD02_clonotype3199_consensus_2:2192:3;HD02_clonotype3199_consensus_3:977:1	CloneType_860	NoClonal
HD_HD02_GTAGGCCGTTCGAATC	HD02	CD4+ Naive	HD	HD02_clonotype3203_consensus_1:689:TRA:TRAV8-2:None:TRAJ49:TRAC:CVAPLLDTGNQFYF:TGTGTTGCCCCTCTGTTGGATACCGGTAACCAGTTCTATTTT:916:1;HD02_clonotype3203_consensus_2:528:TRB:TRBV7-2:TRBD1:TRBJ1-6:TRBC1:CASSFEPSGSPLHF:TGTGCCAGCAGCTTCGAGCCCTCAGGGTCACCCCTCCACTTT:4582:7	HD02_clonotype3203_consensus_1:916:1;HD02_clonotype3203_consensus_2:4582:7	CloneType_861	NoClonal
HD_HD02_GTAGTCAAGATCTGCT	HD02	CD4+ Naive	HD	NA	NA	NA	NON-TCR
HD_HD02_GTAGTCAAGTGGAGTC	HD02	CD4+ Naive	HD	HD02_clonotype3208_consensus_1:635:TRA:TRAV20:None:TRAJ10:TRAC:CAVQKGGGNKLTF:TGTGCTGTGCAAAAGGGAGGAGGAAACAAACTCACCTTT:4075:6;HD02_clonotype3208_consensus_2:558:TRB:TRBV20-1:None:TRBJ2-1:TRBC2:CSASESNNEQFF:TGCAGTGCGTCTGAATCGAATAATGAGCAGTTCTTC:12058:16	HD02_clonotype3208_consensus_1:4075:6;HD02_clonotype3208_consensus_2:12058:16	CloneType_862	NoClonal
HD_HD02_GTAGTCACATTTCACT	HD02	CD4+ Naive	HD	HD02_clonotype3210_consensus_1:707:TRA:TRAV8-4:None:TRAJ13:TRAC:CAVRIRRSGGYQKVTF:TGTGCTGTGAGGATCCGGAGGTCTGGGGGTTACCAGAAAGTTACCTTT:3402:4;HD02_clonotype3210_consensus_2:574:TRB:TRBV20-1:TRBD1:TRBJ1-1:TRBC1:CSASQGSLYNTEAFF:TGCAGTGCTAGTCAGGGGAGTTTGTACAACACTGAAGCTTTCTTT:4477:5	HD02_clonotype3210_consensus_1:3402:4;HD02_clonotype3210_consensus_2:4477:5	CloneType_863	NoClonal
HD_HD02_GTAGTCAGTTGAACTC	HD02	CD4+ Naive	HD	NA	NA	NA	NON-TCR
HD_HD02_GTATCTTGTTCCATGA	HD02	CD4+ Naive	HD	NA	NA	NA	NON-TCR
HD_HD02_GTATCTTTCTTGAGGT	HD02	CD4+ Naive	HD	HD02_clonotype3220_consensus_1:639:TRA:TRAV2:None:TRAJ4:TRAC:CAVEEGYNKLIF:TGTGCTGTGGAGGAAGGCTACAATAAGCTGATTTTT:2054:2;HD02_clonotype3220_consensus_2:743:TRB:TRBV15:TRBD1:TRBJ2-5:TRBC2:CATSRGGQGSTETQYF:TGTGCCACCAGCAGAGGAGGACAGGGGTCCACGGAGACCCAGTACTTC:6788:10	HD02_clonotype3220_consensus_1:2054:2;HD02_clonotype3220_consensus_2:6788:10	CloneType_864	NoClonal
HD_HD02_GTATTCTAGTGCGATG	HD02	CD4+ Naive	HD	HD02_clonotype3221_consensus_1:521:TRA:TRAV38-2DV8:None:TRAJ12:TRAC:CAYRRQRLMDSSYKLIF:TGTGCTTATAGGAGACAAAGGCTGATGGATAGCAGCTATAAATTGATCTTC:2127:3;HD02_clonotype3221_consensus_2:576:TRA:TRAV27:None:TRAJ37:TRAC:CAGARSSNTGKLIF:TGTGCAGGAGCTCGATCTAGCAACACAGGCAAACTAATCTTT:2865:4;HD02_clonotype3221_consensus_3:639:TRB:TRBV18:TRBD1:TRBJ1-2:TRBC1:CASSPSGQLYGYTF:TGTGCCAGCTCACCATCCGGACAACTCTATGGCTACACCTTC:24…	HD02_clonotype3221_consensus_1:2127:3;HD02_clonotype3221_consensus_2:2865:4;HD02_clonotype3221_consensus_3:2461:4	CloneType_865	NoClonal
HD_HD02_GTATTCTCATTTCAGG	HD02	CD4+ Naive	HD	HD02_clonotype3223_consensus_1:755:TRB:TRBV19:None:TRBJ2-1:TRBC2:CASRRSSYNEQFF:TGTGCCAGTAGAAGGAGCTCCTACAATGAGCAGTTCTTC:8344:11;HD02_clonotype3223_consensus_2:582:TRA:TRAV41:None:TRAJ42:TRAC:CAVGGSQGNLIF:TGTGCTGTTGGAGGAAGCCAAGGAAATCTCATCTTT:1762:3	HD02_clonotype3223_consensus_1:8344:11;HD02_clonotype3223_consensus_2:1762:3	CloneType_866	NoClonal
HD_HD02_GTATTCTTCCATTCTA	HD02	CD4+ Naive	HD	NA	NA	NA	NON-TCR
HD_HD02_GTCAAGTAGTACTTGC	HD02	CD4+ Naive	HD	HD02_clonotype3230_consensus_1:731:TRB:TRBV2:None:TRBJ1-5:TRBC1:CASRADMNQPQHF:TGTGCCAGCAGGGCTGACATGAATCAGCCCCAGCATTTT:8225:11;HD02_clonotype3230_consensus_2:580:TRA:TRAV17:None:TRAJ12:TRAC:CALMDSSYKLIF:TGTGCCCTAATGGATAGCAGCTATAAATTGATCTTC:3086:3	HD02_clonotype3230_consensus_1:8225:11;HD02_clonotype3230_consensus_2:3086:3	CloneType_867	NoClonal
HD_HD02_GTCAAGTCATACAGCT	HD02	CD4+ Naive	HD	HD02_clonotype3233_consensus_1:682:TRA:TRAV8-3:None:TRAJ45:TRAC:CAVGARGGGADGLTF:TGTGCTGTGGGTGCGCGGGGAGGAGGTGCTGACGGACTCACCTTT:1341:2;HD02_clonotype3233_consensus_2:725:TRB:TRBV19:TRBD1:TRBJ2-6:TRBC2:CASSIGLTGGTGANVLTF:TGTGCCAGTAGTATAGGCCTGACAGGGGGTACTGGGGCCAACGTCCTGACTTTC:7262:10	HD02_clonotype3233_consensus_1:1341:2;HD02_clonotype3233_consensus_2:7262:10	CloneType_868	NoClonal
HD_HD02_GTCAAGTCATTGTGCA	HD02	CD4+ Naive	HD	NA	NA	NA	NON-TCR
HD_HD02_GTCAAGTTCGTTGACA	HD02	CD4+ Naive	HD	HD02_clonotype3235_consensus_1:553:TRA:TRAV12-2:None:TRAJ32:TRAC:CAVNGGGATNKLIF:TGTGCCGTGAACGGGGGTGGTGCTACAAACAAGCTCATCTTT:3891:4;HD02_clonotype3235_consensus_2:684:TRB:TRBV10-1:TRBD2:TRBJ2-5:TRBC2:CASSRGLAGGQETQYF:TGCGCCAGCAGTCGCGGACTAGCGGGGGGTCAAGAGACCCAGTACTTC:5051:9	HD02_clonotype3235_consensus_1:3891:4;HD02_clonotype3235_consensus_2:5051:9	CloneType_869	NoClonal
HD_HD02_GTCACAACAGGACCCT	HD02	CD4+ Naive	HD	HD02_clonotype3239_consensus_1:469:TRA:TRAV9-2:None:TRAJ44:TRAC:CALYTGTASKLTF:TGTGCTCTGTATACCGGCACTGCCAGTAAACTCACCTTT:2795:3;HD02_clonotype3239_consensus_2:680:TRB:TRBV6-5:None:TRBJ2-5:TRBC2:CASSYSNSPETQYF:TGTGCCAGCAGTTACTCGAATTCACCGGAGACCCAGTACTTC:1737:3	HD02_clonotype3239_consensus_1:2795:3;HD02_clonotype3239_consensus_2:1737:3	CloneType_870	NoClonal
HD_HD02_GTCACAAGTATTACCG	HD02	CD4+ Naive	HD	HD02_clonotype3241_consensus_1:581:TRA:TRAV26-1:None:TRAJ34:TRAC:CIVRGNTDKLIF:TGCATCGTCAGAGGGAACACCGACAAGCTCATCTTT:4769:6;HD02_clonotype3241_consensus_2:670:TRB:TRBV10-3:None:TRBJ1-4:TRBC1:CAISESGEKLFF:TGTGCCATCAGTGAGTCCGGTGAAAAACTGTTTTTT:3299:4	HD02_clonotype3241_consensus_1:4769:6;HD02_clonotype3241_consensus_2:3299:4	CloneType_871	NoClonal
HD_HD02_GTCACAAGTCAAAGAT	HD02	CD4+ Naive	HD	HD02_clonotype3242_consensus_1:571:TRA:TRAV14DV4:None:TRAJ54:TRAC:CAMMLIQGAQKLVF:TGTGCAATGATGCTAATTCAGGGAGCCCAGAAGCTGGTATTT:4407:4;HD02_clonotype3242_consensus_2:699:TRB:TRBV6-5:TRBD1:TRBJ1-5:TRBC1:CAAAAGAHSNQPQHF:TGTGCCGCGGCCGCAGGGGCTCATAGCAATCAGCCCCAGCATTTT:5050:8	HD02_clonotype3242_consensus_1:4407:4;HD02_clonotype3242_consensus_2:5050:8	CloneType_872	NoClonal
HD_HD02_GTCACAAGTGCTCTTC	HD02	CD4+ Naive	HD	NA	NA	NA	NON-TCR
HD_HD02_GTCACAATCCGTAGGC	HD02	CD4+ Naive	HD	HD02_clonotype3246_consensus_1:477:TRB:TRBV28:TRBD1:TRBJ2-3:TRBC2:CASSLGGRNTQYF:TGTGCCAGCAGTTTGGGGGGGCGGAATACGCAGTATTTT:6752:8;HD02_clonotype3246_consensus_2:518:TRA:TRAV17:None:TRAJ45:TRAC:CATAYSGGGADGLTF:TGTGCTACGGCCTATTCAGGAGGAGGTGCTGACGGACTCACCTTT:3381:3	HD02_clonotype3246_consensus_1:6752:8;HD02_clonotype3246_consensus_2:3381:3	CloneType_873	NoClonal
HD_HD02_GTCACAATCTTCAACT	HD02	CD4+ Naive	HD	NA	NA	NA	NON-TCR
HD_HD02_GTCACGGCAATGGAGC	HD02	CD4+ Naive	HD	NA	NA	NA	NON-TCR
HD_HD02_GTCACGGGTAGCGCTC	HD02	CD4+ Naive	HD	HD02_clonotype3251_consensus_1:559:TRB:TRBV12-4:TRBD1:TRBJ2-7:TRBC2:CASRGQGKRQQYF:TGTGCCAGCAGGGGACAGGGAAAGAGACAGCAGTACTTC:4563:6;HD02_clonotype3251_consensus_2:547:TRA:TRAV12-1:None:TRAJ49:TRAC:CVVNTGNQFYF:TGTGTGGTGAACACCGGTAACCAGTTCTATTTT:5652:6	HD02_clonotype3251_consensus_1:4563:6;HD02_clonotype3251_consensus_2:5652:6	CloneType_874	NoClonal
HD_HD02_GTCACGGGTTGTGGCC	HD02	CD4+ Naive	HD	HD02_clonotype3254_consensus_1:482:TRA:TRAV2:None:TRAJ31:TRAC:CAVEDRNNARLMF:TGTGCTGTGGAGGATCGGAACAATGCCAGACTCATGTTT:3898:3;HD02_clonotype3254_consensus_2:573:TRB:TRBV5-1:TRBD2:TRBJ2-1:TRBC2:CASSLEGVGAAYNEQFF:TGCGCCAGCAGCTTGGAAGGGGTGGGAGCCGCCTACAATGAGCAGTTCTTC:9349:12	HD02_clonotype3254_consensus_1:3898:3;HD02_clonotype3254_consensus_2:9349:12	CloneType_875	NoClonal
HD_HD02_GTCACGGTCTAACCGA	HD02	CD4+ Naive	HD	HD02_clonotype3256_consensus_1:737:TRB:TRBV2:None:TRBJ1-3:TRBC1:CASSDRRSSGNTIYF:TGTGCCAGCAGTGACCGGCGGTCCTCTGGAAACACCATATATTTT:5827:6;HD02_clonotype3256_consensus_2:668:TRA:TRAV8-4:None:TRAJ40:TRAC:CAVRAPGTYKYIF:TGTGCTGTGAGAGCCCCAGGAACCTACAAATACATCTTT:3751:5	HD02_clonotype3256_consensus_1:5827:6;HD02_clonotype3256_consensus_2:3751:5	CloneType_876	NoClonal
HD_HD02_GTCATTTAGCAGGTCA	HD02	CD4+ Naive	HD	HD02_clonotype3259_consensus_1:548:TRA:TRAV1-1:None:TRAJ20:TRAC:CAVASDYKLSF:TGCGCTGTGGCGAGCGACTACAAGCTCAGCTTT:5496:6;HD02_clonotype3259_consensus_2:761:TRB:TRBV18:TRBD2:TRBJ2-1:TRBC2:CASSPPASGNYEQFF:TGTGCCAGCTCACCACCGGCTAGCGGGAATTATGAGCAGTTCTTC:7782:9	HD02_clonotype3259_consensus_1:5496:6;HD02_clonotype3259_consensus_2:7782:9	CloneType_877	NoClonal
HD_HD02_GTCATTTAGCTGCCCA	HD02	CD4+ Naive	HD	NA	NA	NA	NON-TCR
HD_HD02_GTCATTTAGTATGACA	HD02	CD4+ Naive	HD	HD02_clonotype3260_consensus_1:513:TRA:TRAV21:None:TRAJ54:TRAC:CAVIQGAQKLVF:TGTGCTGTGATTCAGGGAGCCCAGAAGCTGGTATTT:1483:2;HD02_clonotype3260_consensus_2:694:TRB:TRBV12-5:TRBD1:TRBJ1-6:TRBC1:CASGLGTGNSPLHF:TGTGCTAGTGGTTTGGGGACAGGAAATTCACCCCTCCACTTT:5601:8	HD02_clonotype3260_consensus_1:1483:2;HD02_clonotype3260_consensus_2:5601:8	CloneType_878	NoClonal
HD_HD02_GTCATTTGTATCAGTC	HD02	CD4+ Naive	HD	HD02_clonotype3263_consensus_1:544:TRA:TRAV13-1:None:TRAJ4:TRAC:CAASIRRGYNKLIF:TGTGCAGCAAGTATACGAAGGGGCTACAATAAGCTGATTTTT:6164:7;HD02_clonotype3263_consensus_2:681:TRB:TRBV27:TRBD1:TRBJ1-2:TRBC1:CASRPGTGYSYGYTF:TGTGCCAGCAGACCAGGGACAGGGTATTCCTATGGCTACACCTTC:4329:6	HD02_clonotype3263_consensus_1:6164:7;HD02_clonotype3263_consensus_2:4329:6	CloneType_879	NoClonal
[truncated: 78,189 more rows]
