# Supplementary material for: Global transcriptomic characterization of T cells in individuals with chronic HIV-1 infection
Source: Cell Discov. 2022 Mar 28;8:29. doi: 10.1038/s41421-021-00367-x (PMC8964811; doi:10.1038/s41421-021-00367-x)
Supplement: Supplementary file 4 — Supplementary Table 3 [file 41421_2021_367_MOESM4_ESM.xlsx]

## Sheet: HIV.CD8.metadata
Table S3. TCR typing of CD8+ T cells
CellName	PatientName	FinalCellType	Condition	CloneConsensusInfo	CellConsensusCounts	FinalCloneType	ClonalExpansion
HD_HD02_AAACCTGAGAAGAAGC	HD02	CD8+ Naive	HD	HD02_clonotype181_consensus_1:478:TRA:TRAV10:None:TRAJ38:TRAC:CVVSDNRKLIW:TGTGTGGTGAGCGACAACCGTAAGCTGATTTGG:4342:4;HD02_clonotype181_consensus_2:538:TRB:TRBV7-6:TRBD2:TRBJ2-5:TRBC2:CASSLAGLARTQYF:TGTGCCAGCAGCTTAGCGGGACTAGCGAGGACCCAGTACTTC:7835:7	HD02_clonotype181_consensus_1:4342:4;HD02_clonotype181_consensus_2:7835:7	CloneType_1	NoClonal
HD_HD02_AAACCTGCAATAGAGT	HD02	CD8+ Effector-GNLY	HD	NA	NA	NA	NON-TCR
HD_HD02_AAACCTGCAATGCCAT	HD02	CD8+ MAIT	HD	NA	NA	NA	NON-TCR
HD_HD02_AAACCTGCACAAGACG	HD02	CD8+ Naive	HD	HD02_clonotype183_consensus_1:762:TRA:TRAV23DV6:None:TRAJ45:TRAC:CAASCPISGGGADGLTF:TGTGCAGCAAGTTGCCCCATCTCAGGAGGAGGTGCTGACGGACTCACCTTT:4693:5;HD02_clonotype183_consensus_2:713:TRB:TRBV6-5:TRBD1:TRBJ2-7:TRBC2:CASSYSGQAYEQYF:TGTGCCAGCAGTTACTCAGGGCAGGCTTACGAGCAGTACTTC:7231:9	HD02_clonotype183_consensus_1:4693:5;HD02_clonotype183_consensus_2:7231:9	CloneType_2	NoClonal
HD_HD02_AAACCTGCACAGCGTC	HD02	CD8+ Effector-GNLY	HD	HD02_clonotype2_consensus_1:866:TRB:TRBV19:TRBD1:TRBJ2-1:TRBC2:CASSIVFGTGVGEQFF:TGTGCCAGTAGTATAGTATTCGGGACAGGGGTGGGTGAGCAGTTCTTC:659718:740;HD02_clonotype2_consensus_2:816:TRA:TRAV22:None:TRAJ48:TRAC:CAVERSLLSNFGNEKLTF:TGTGCTGTGGAGAGGAGTTTACTGTCTAACTTTGGAAATGAGAAATTAACCTTT:322691:302	HD02_clonotype2_consensus_1:1694:2;HD02_clonotype2_consensus_2:5446:4	CloneType_3	CrossClusterClonal
HD_HD02_AAACCTGCAGATCTGT	HD02	CD8+ Naive	HD	HD02_clonotype184_consensus_1:707:TRB:TRBV25-1:TRBD2:TRBJ1-2:TRBC1:CASSTSRDVYGYTF:TGTGCCAGCAGCACCTCCCGGGACGTTTACGGCTACACCTTC:6554:6;HD02_clonotype184_consensus_2:527:TRA:TRAV35:None:TRAJ54:TRAC:CAGQIAIQGAQKLVF:TGTGCTGGCCAGATAGCAATTCAGGGAGCCCAGAAGCTGGTATTT:1265:1	HD02_clonotype184_consensus_1:6554:6;HD02_clonotype184_consensus_2:1265:1	CloneType_4	NoClonal
HD_HD02_AAACCTGGTAAGTGTA	HD02	CD8+ Naive	HD	HD02_clonotype185_consensus_1:689:TRB:TRBV27:TRBD2:TRBJ2-5:TRBC1:CASSLGLVAETQYF:TGTGCCAGCAGTCTGGGACTAGTGGCAGAGACCCAGTACTTC:6004:6;HD02_clonotype185_consensus_2:515:TRA:TRAV35:None:TRAJ45:TRAC:CAGLMYSGGGADGLTF:TGTGCTGGGCTTATGTATTCAGGAGGAGGTGCTGACGGACTCACCTTT:1802:2	HD02_clonotype185_consensus_1:6004:6;HD02_clonotype185_consensus_2:1802:2	CloneType_5	NoClonal
HD_HD02_AAACCTGTCATGTCTT	HD02	CD8+ Naive	HD	HD02_clonotype186_consensus_1:714:TRB:TRBV29-1:TRBD1:TRBJ2-7:TRBC2:CSVEDRQGAYEQYF:TGCAGCGTTGAAGATCGACAGGGGGCCTACGAGCAGTACTTC:14618:14;HD02_clonotype186_consensus_2:539:TRA:TRAV25:None:TRAJ34:TRAC:CAGEPTSSSL:TGTGCAGGGGAACCGACAAGCTCATCTTTG:1353:2;HD02_clonotype186_consensus_3:608:TRA:TRAV23DV6:None:TRAJ28:TRAC:CAASAGAGSYQLTF:TGTGCAGCAAGCGCGGGGGCTGGGAGTTACCAACTCACTTTC:5935:7	HD02_clonotype186_consensus_1:14618:14;HD02_clonotype186_consensus_2:1353:2;HD02_clonotype186_consensus_3:5935:7	CloneType_6	NoClonal
HD_HD02_AAACCTGTCCGTAGGC	HD02	CD8+ Effector Memory-GZMK	HD	HD02_clonotype73_consensus_1:722:TRB:TRBV19:TRBD1:TRBJ2-5:TRBC2:CASSHRGRKTQYF:TGTGCCAGTAGTCATAGGGGGCGAAAGACCCAGTACTTC:22133:22;HD02_clonotype73_consensus_2:601:TRA:TRAV40:None:TRAJ57:TRAC:CLLVRQGGSEKLVF:TGTCTTCTGGTACGTCAGGGCGGATCTGAAAAGCTGGTCTTT:13983:13;HD02_clonotype73_consensus_3:707:TRA:TRAV29DV5:None:TRAJ34:TRAC:CAAFGSYNTDKLIF:TGTGCCGCCTTTGGATCTTATAACACCGACAAGCTCATCTTT:8949:8	HD02_clonotype73_consensus_1:6309:6;HD02_clonotype73_consensus_2:2912:3;HD02_clonotype73_consensus_3:1492:2	CloneType_7	WithinClusterClonal
HD_HD02_AAACCTGTCTTTACAC	HD02	CD8+ Naive	HD	HD02_clonotype187_consensus_1:892:TRB:TRBV5-6:None:TRBJ2-7:TRBC2:CASSLEANYEQYF:TGTGCCAGCAGCTTGGAGGCAAACTACGAGCAGTACTTC:13537:15;HD02_clonotype187_consensus_2:519:TRA:TRAV39:None:TRAJ42:TRAC:CAVDMTYGGSQGNLIF:TGTGCCGTGGACATGACGTATGGAGGAAGCCAAGGAAATCTCATCTTT:1053:1	HD02_clonotype187_consensus_1:13537:15;HD02_clonotype187_consensus_2:1053:1	CloneType_8	NoClonal
HD_HD02_AAACGGGCAACTGCGC	HD02	CD8+ Naive	HD	HD02_clonotype188_consensus_1:863:TRB:TRBV19:TRBD2:TRBJ1-1:TRBC1:CASSIRGGTEAFF:TGTGCCAGTAGTATTCGGGGAGGAACTGAAGCTTTCTTT:10942:11;HD02_clonotype188_consensus_2:541:TRA:TRAV24:None:TRAJ28:TRAC:CAQYSGAGSYQLTF:TGTGCCCAATACTCTGGGGCTGGGAGTTACCAACTCACTTTC:4384:4	HD02_clonotype188_consensus_1:10942:11;HD02_clonotype188_consensus_2:4384:4	CloneType_9	NoClonal
HD_HD02_AAACGGGCAAGTCTAC	HD02	CD8+ Effector Memory-GZMK	HD	HD02_clonotype189_consensus_1:557:TRB:TRBV27:TRBD2:TRBJ2-1:TRBC2:CASSPTLAGLYNEQFF:TGTGCCAGCAGTCCCACTCTAGCGGGATTGTACAATGAGCAGTTCTTC:371:1;HD02_clonotype189_consensus_2:572:TRA:TRAV19:None:TRAJ21:TRAC:CALSEALYNFNKFYF:TGTGCTCTGAGTGAGGCACTGTACAACTTCAACAAATTTTACTTT:3049:3	HD02_clonotype189_consensus_1:371:1;HD02_clonotype189_consensus_2:3049:3	CloneType_10	NoClonal
HD_HD02_AAACGGGCACGTCAGC	HD02	CD8+ Naive	HD	HD02_clonotype190_consensus_1:560:TRB:TRBV7-3:None:TRBJ2-2:TRBC2:CASSLEGPGELFF:TGTGCCAGCAGCTTAGAAGGGCCCGGGGAGCTGTTTTTT:9134:11;HD02_clonotype190_consensus_2:593:TRA:TRAV14DV4:None:TRAJ42:TRAC:CAMREVVGGSQGNLIF:TGTGCAATGAGAGAGGTCGTGGGGGGAAGCCAAGGAAATCTCATCTTT:2984:3	HD02_clonotype190_consensus_1:9134:11;HD02_clonotype190_consensus_2:2984:3	CloneType_11	NoClonal
HD_HD02_AAACGGGCACTGTTAG	HD02	CD8+ Naive	HD	HD02_clonotype191_consensus_1:689:TRB:TRBV5-1:TRBD2:TRBJ2-7:TRBC2:CASSLGYGTTYEQYF:TGCGCCAGCAGCTTGGGATATGGGACCACCTACGAGCAGTACTTC:12957:14;HD02_clonotype191_consensus_2:583:TRA:TRAV29DV5:None:TRAJ9:TRAC:CAALTAGGFKTIF:TGTGCAGCACTGACGGCTGGAGGCTTCAAAACTATCTTT:9346:7	HD02_clonotype191_consensus_1:12957:14;HD02_clonotype191_consensus_2:9346:7	CloneType_12	NoClonal
HD_HD02_AAACGGGGTCACTTCC	HD02	CD8+ Effector-GNLY	HD	NA	NA	NA	NON-TCR
HD_HD02_AAACGGGGTGGTGTAG	HD02	CD8+ Naive	HD	HD02_clonotype192_consensus_1:531:TRA:TRAV27:None:TRAJ12:TRAC:CAGGEDSSYKLIF:TGTGCAGGGGGCGAGGATAGCAGCTATAAATTGATCTTC:5252:4;HD02_clonotype192_consensus_2:679:TRB:TRBV7-9:TRBD1:TRBJ1-2:TRBC1:CASSRTGRHNYGYTF:TGTGCCAGCAGCCGGACGGGGCGACATAACTATGGCTACACCTTC:8021:8	HD02_clonotype192_consensus_1:5252:4;HD02_clonotype192_consensus_2:8021:8	CloneType_13	NoClonal
HD_HD02_AAACGGGTCAACCATG	HD02	CD8+ MAIT	HD	HD02_clonotype193_consensus_1:523:TRA:TRAV1-2:None:TRAJ33:TRAC:CAFMDSNYQLIW:TGTGCTTTCATGGATAGCAACTATCAGTTAATCTGG:2791:2;HD02_clonotype193_consensus_2:550:TRB:TRBV20-1:TRBD1:TRBJ2-7:TRBC2:CSARAETGGDAYEQYF:TGCAGTGCTAGAGCCGAGACAGGGGGCGACGCCTACGAGCAGTACTTC:7644:9	HD02_clonotype193_consensus_1:2791:2;HD02_clonotype193_consensus_2:7644:9	CloneType_14	NoClonal
HD_HD02_AAACGGGTCATCATTC	HD02	CD8+ Naive	HD	NA	NA	NA	NON-TCR
HD_HD02_AAACGGGTCCGGGTGT	HD02	CD8+ Effector Memory	HD	HD02_clonotype195_consensus_1:691:TRB:TRBV7-9:None:TRBJ2-7:TRBC2:CASSIEEYEQYF:TGTGCCAGCAGCATCGAGGAATACGAGCAGTACTTC:34680:36;HD02_clonotype195_consensus_2:514:TRA:TRAV27:None:TRAJ31:TRAC:CAGAPNARLMF:TGTGCAGGAGCTCCAAATGCCAGACTCATGTTT:2027:2;HD02_clonotype195_consensus_3:646:TRA:TRAV14DV4:None:TRAJ12:TRAC:CAMRQLMDSSYKLIF:TGTGCAATGAGACAGTTGATGGATAGCAGCTATAAATTGATCTTC:6426:6;HD02_clonotype195_consensu…	HD02_clonotype195_consensus_1:34680:36;HD02_clonotype195_consensus_2:2027:2;HD02_clonotype195_consensus_3:6426:6;HD02_clonotype195_consensus_4:8708:7	CloneType_15	NoClonal
HD_HD02_AAACGGGTCTCCTATA	HD02	CD8+ Naive	HD	NA	NA	NA	NON-TCR
HD_HD02_AAAGATGAGAACTCGG	HD02	CD8+ Effector Memory-GZMK	HD	HD02_clonotype196_consensus_1:569:TRB:TRBV2:TRBD1:TRBJ2-5:TRBC2:CASRTRTGGPNGKTQYF:TGTGCCAGCAGGACCCGAACGGGGGGGCCAAATGGGAAGACCCAGTACTTC:5010:8;HD02_clonotype196_consensus_2:546:TRA:TRAV38-2DV8:None:TRAJ58:TRAC:CAYLRGETSGSRLTF:TGTGCTTATCTAAGGGGAGAAACCAGTGGCTCTAGGTTGACCTTT:3474:5	HD02_clonotype196_consensus_1:5010:8;HD02_clonotype196_consensus_2:3474:5	CloneType_16	NoClonal
HD_HD02_AAAGATGAGGCTAGCA	HD02	CD8+ MAIT	HD	HD02_clonotype197_consensus_1:519:TRA:TRAV1-2:None:TRAJ33:TRAC:CAVMDSNYQLIW:TGTGCTGTAATGGATAGCAACTATCAGTTAATCTGG:1666:3;HD02_clonotype197_consensus_2:528:TRB:TRBV6-1:TRBD1:TRBJ1-6:TRBC1:CASSEQGENSPLHF:TGTGCCAGCAGTGAACAAGGGGAAAATTCACCCCTCCACTTT:2373:2;HD02_clonotype197_consensus_3:660:TRB:TRBV30:TRBD2:TRBJ2-1:TRBC2:CAWTTDNYNEQFF:TGTGCCTGGACTACCGACAACTACAATGAGCAGTTCTTC:6767:7	HD02_clonotype197_consensus_1:1666:3;HD02_clonotype197_consensus_2:2373:2;HD02_clonotype197_consensus_3:6767:7	CloneType_17	NoClonal
HD_HD02_AAAGATGAGTACGCGA	HD02	CD8+ Naive	HD	HD02_clonotype198_consensus_1:520:TRA:TRAV4:None:TRAJ32:TRAC:CLVGAGGGATNKLIF:TGCCTCGTGGGTGCGGGGGGTGGTGCTACAAACAAGCTCATCTTT:3141:3;HD02_clonotype198_consensus_2:697:TRB:TRBV5-1:TRBD1:TRBJ2-7:TRBC2:CASSLDKTGVPYEQYF:TGCGCCAGCAGCTTGGATAAGACAGGGGTCCCCTACGAGCAGTACTTC:4975:5	HD02_clonotype198_consensus_1:3141:3;HD02_clonotype198_consensus_2:4975:5	CloneType_18	NoClonal
HD_HD02_AAAGATGGTAAGGGAA	HD02	CD8+ MAIT	HD	NA	NA	NA	NON-TCR
HD_HD02_AAAGATGGTACCAGTT	HD02	CD8+ Naive	HD	HD02_clonotype200_consensus_1:744:TRA:TRAV12-2:None:TRAJ12:TRAC:CAPSKDSSYKLIF:TGTGCCCCCTCAAAGGATAGCAGCTATAAATTGATCTTC:6059:6;HD02_clonotype200_consensus_2:711:TRB:TRBV30:TRBD2:TRBJ2-7:TRBC2:CAWTEGRGLGEQYF:TGTGCCTGGACCGAGGGGAGGGGGCTAGGTGAGCAGTACTTC:6780:7	HD02_clonotype200_consensus_1:6059:6;HD02_clonotype200_consensus_2:6780:7	CloneType_19	NoClonal
HD_HD02_AAAGATGGTACTTGAC	HD02	CD8+ Naive	HD	HD02_clonotype201_consensus_1:750:TRB:TRBV30:TRBD1:TRBJ2-7:TRBC2:CAWVPGQGAGEQYF:TGTGCCTGGGTACCGGGACAGGGGGCGGGAGAGCAGTACTTC:5751:6;HD02_clonotype201_consensus_2:682:TRB:TRBV24-1:None:TRBJ1-1:TRBC1:CATTERTEAFF:TGTGCCACCACCGAGCGCACTGAAGCTTTCTTT:12355:11;HD02_clonotype201_consensus_3:550:TRA:TRAV21:None:TRAJ24:TRAC:CAVPTDSWGKLQF:TGTGCTGTCCCAACTGACAGCTGGGGGAAATTGCAGTTT:3770:4	HD02_clonotype201_consensus_1:5751:6;HD02_clonotype201_consensus_2:12355:11;HD02_clonotype201_consensus_3:3770:4	CloneType_20	NoClonal
HD_HD02_AAAGATGTCCAAAGTC	HD02	CD8+ MAIT	HD	NA	NA	NA	NON-TCR
HD_HD02_AAAGATGTCCTCGCAT	HD02	CD8+ MAIT	HD	NA	NA	NA	NON-TCR
HD_HD02_AAAGATGTCGCAAACT	HD02	CD8+ MAIT	HD	HD02_clonotype15_consensus_1:992:TRA:TRAV1-2:None:TRAJ33:TRAC:CAVMDSNYQLIW:TGTGCTGTAATGGATAGCAACTATCAGTTAATCTGG:47274:43;HD02_clonotype15_consensus_2:1251:TRB:TRBV6-1:TRBD1:TRBJ1-6:TRBC1:CASSEQGENSPLHF:TGTGCCAGCAGTGAACAAGGGGAAAATTCACCCCTCCACTTT:45948:48	HD02_clonotype15_consensus_1:1036:1;HD02_clonotype15_consensus_2:1344:3	CloneType_21	WithinClusterClonal
HD_HD02_AAAGATGTCTGTCAAG	HD02	CD8+ Naive	HD	HD02_clonotype203_consensus_1:704:TRB:TRBV6-4:TRBD1:TRBJ1-1:TRBC1:CASSDGQGRRTLSNTEAFF:TGTGCCAGCAGCGATGGACAGGGGAGGAGAACCCTATCAAACACTGAAGCTTTCTTT:2450:3;HD02_clonotype203_consensus_2:610:TRA:TRAV12-1:None:TRAJ9:TRAC:CAVKDTGGFKTIF:TGTGCGGTGAAAGATACTGGAGGCTTCAAAACTATCTTT:14462:12;HD02_clonotype203_consensus_3:657:TRB:TRBV10-2:TRBD1:TRBJ1-2:TRBC2:CASSESATGDGYTF:TGCGCCAGCAGTGAGTCCGCGACAGGGGACGGCTACACCT…	HD02_clonotype203_consensus_1:2450:3;HD02_clonotype203_consensus_2:14462:12;HD02_clonotype203_consensus_3:4146:3	CloneType_22	NoClonal
HD_HD02_AAAGCAAAGCACCGTC	HD02	CD8+ Naive	HD	HD02_clonotype204_consensus_1:576:TRA:TRAV14DV4:None:TRAJ27:TRAC:CAMRGGTNAGKSTF:TGTGCAATGAGAGGGGGGACCAATGCAGGCAAATCAACCTTT:3790:3;HD02_clonotype204_consensus_2:826:TRB:TRBV30:TRBD1:TRBJ1-1:TRBC1:CAWSEDSMNTEAFF:TGTGCCTGGAGTGAGGACAGCATGAACACTGAAGCTTTCTTT:2948:5	HD02_clonotype204_consensus_1:3790:3;HD02_clonotype204_consensus_2:2948:5	CloneType_23	NoClonal
HD_HD02_AAAGCAAAGTGAACGC	HD02	CD8+ KIR	HD	HD02_clonotype205_consensus_1:679:TRB:TRBV7-9:None:TRBJ2-1:TRBC2:CASRPSSWANEQFF:TGTGCCAGCAGACCTTCCTCATGGGCCAATGAGCAGTTCTTC:7534:7;HD02_clonotype205_consensus_2:552:TRA:TRAV13-2:None:TRAJ43:TRAC:CAENGNNNDMRF:TGTGCAGAGAACGGCAATAACAATGACATGCGCTTT:2776:3	HD02_clonotype205_consensus_1:7534:7;HD02_clonotype205_consensus_2:2776:3	CloneType_24	NoClonal
HD_HD02_AAAGCAAAGTGGAGAA	HD02	CD8+ Effector-GNLY	HD	HD02_clonotype8_consensus_1:928:TRB:TRBV4-3:TRBD2:TRBJ2-1:TRBC2:CASSQDAGASGEQFF:TGCGCCAGCAGCCAAGATGCGGGAGCCTCAGGTGAGCAGTTCTTC:319309:333;HD02_clonotype8_consensus_2:1178:TRA:TRAV1-2:None:TRAJ40:TRAC:CAVTSGTYKYIF:TGTGCCGTTACCTCAGGAACCTACAAATACATCTTT:89094:86	HD02_clonotype8_consensus_1:32022:33;HD02_clonotype8_consensus_2:10600:9	CloneType_25	CrossClusterClonal
HD_HD02_AAAGCAACAGATAATG	HD02	CD8+ Naive	HD	HD02_clonotype206_consensus_1:476:TRA:TRAV9-2:None:TRAJ42:TRAC:CALSDITGGSQGNLIF:TGTGCTCTGAGTGATATAACGGGAGGAAGCCAAGGAAATCTCATCTTT:4277:3;HD02_clonotype206_consensus_2:708:TRB:TRBV20-1:TRBD2:TRBJ2-2:TRBC2:CSARDWAGGRVGELFF:TGCAGTGCTAGAGATTGGGCAGGCGGGAGGGTCGGGGAGCTGTTTTTT:11477:12	HD02_clonotype206_consensus_1:4277:3;HD02_clonotype206_consensus_2:11477:12	CloneType_26	NoClonal
HD_HD02_AAAGCAAGTAAGGGAA	HD02	CD8+ Naive	HD	HD02_clonotype207_consensus_1:859:TRB:TRBV19:TRBD2:TRBJ1-6:TRBC1:CAREGFSYNSPLHF:TGTGCCAGGGAGGGGTTCTCCTATAATTCACCCCTCCACTTT:2219:3;HD02_clonotype207_consensus_2:679:TRB:TRBV7-9:TRBD1:TRBJ1-2:TRBC1:CASSLESSGGGGYTF:TGTGCCAGCAGCTTAGAGTCATCCGGGGGTGGGGGCTACACCTTC:4386:5;HD02_clonotype207_consensus_3:958:TRA:TRAV1-2:None:TRAJ39:TRAC:CAVDNAGNMLTF:TGTGCTGTCGATAATGCAGGCAACATGCTCACCTTT:4666:5	HD02_clonotype207_consensus_1:2219:3;HD02_clonotype207_consensus_2:4386:5;HD02_clonotype207_consensus_3:4666:5	CloneType_27	NoClonal
HD_HD02_AAAGCAAGTGGGTCAA	HD02	CD8+ Naive	HD	HD02_clonotype208_consensus_1:510:TRA:TRAV29DV5:None:TRAJ37:TRAC:CAASVPAGSSNTGKLIF:TGTGCAGCAAGCGTTCCCGCAGGCTCTAGCAACACAGGCAAACTAATCTTT:1533:1;HD02_clonotype208_consensus_2:937:TRB:TRBV5-1:TRBD1:TRBJ2-5:TRBC2:CASSLETLRWETQYF:TGCGCCAGCAGCTTGGAAACCCTACGGTGGGAGACCCAGTACTTC:23583:22;HD02_clonotype208_consensus_3:727:TRB:TRBV20-1:None:TRBJ2-2:TRBC2:CSARDPLPRELFF:TGCAGTGCTAGAGATCCTCTCCCCCGGGAGCTGTTTTTT:…	HD02_clonotype208_consensus_1:1533:1;HD02_clonotype208_consensus_2:23583:22;HD02_clonotype208_consensus_3:14129:14	CloneType_28	NoClonal
HD_HD02_AAAGCAAGTTGTGGAG	HD02	CD8+ Effector Memory	HD	NA	NA	NA	NON-TCR
HD_HD02_AAAGTAGAGGGATGGG	HD02	CD8+ Naive	HD	HD02_clonotype209_consensus_1:792:TRA:TRAV17:None:TRAJ58:TRAC:CAAGSFLGSGSRLTF:TGTGCTGCGGGCAGTTTCCTGGGCAGTGGCTCTAGGTTGACCTTT:2120:2;HD02_clonotype209_consensus_2:585:TRB:TRBV9:TRBD2:TRBJ2-1:TRBC2:CASSGDAGGSYNEQFF:TGTGCCAGCAGCGGGGATGCGGGGGGCTCCTACAATGAGCAGTTCTTC:6457:6	HD02_clonotype209_consensus_1:2120:2;HD02_clonotype209_consensus_2:6457:6	CloneType_29	NoClonal
HD_HD02_AAAGTAGAGTCAAGGC	HD02	CD8+ Effector-GNLY	HD	HD02_clonotype2_consensus_1:866:TRB:TRBV19:TRBD1:TRBJ2-1:TRBC2:CASSIVFGTGVGEQFF:TGTGCCAGTAGTATAGTATTCGGGACAGGGGTGGGTGAGCAGTTCTTC:659718:740;HD02_clonotype2_consensus_2:816:TRA:TRAV22:None:TRAJ48:TRAC:CAVERSLLSNFGNEKLTF:TGTGCTGTGGAGAGGAGTTTACTGTCTAACTTTGGAAATGAGAAATTAACCTTT:322691:302	HD02_clonotype2_consensus_1:4492:4;HD02_clonotype2_consensus_2:5438:4	CloneType_3	CrossClusterClonal
HD_HD02_AAAGTAGCAGTGACAG	HD02	CD8+ Effector-GNLY	HD	HD02_clonotype210_consensus_1:705:TRB:TRBV27:TRBD2:TRBJ1-5:TRBC1:CASSFGGGEQPQHF:TGTGCCAGCAGTTTTGGAGGGGGGGAACAGCCCCAGCATTTT:4739:5;HD02_clonotype210_consensus_2:554:TRA:TRAV12-3:None:TRAJ57:TRAC:CAMSPLGSEKLVF:TGTGCAATGAGCCCTCTCGGATCTGAAAAGCTGGTCTTT:3003:4	HD02_clonotype210_consensus_1:4739:5;HD02_clonotype210_consensus_2:3003:4	CloneType_30	NoClonal
HD_HD02_AAAGTAGCATACGCCG	HD02	CD8+ MAIT	HD	NA	NA	NA	NON-TCR
HD_HD02_AAAGTAGGTAAACCTC	HD02	CD8+ Effector Memory	HD	HD02_clonotype211_consensus_1:648:TRA:TRAV14DV4:None:TRAJ27:TRAC:CAMRPWNTNAGKSTF:TGTGCAATGAGACCCTGGAACACCAATGCAGGCAAATCAACCTTT:5202:4;HD02_clonotype211_consensus_2:653:TRB:TRBV28:TRBD1:TRBJ1-2:TRBC1:CASSFPAEAGVGYTF:TGTGCCAGCAGTTTCCCGGCGGAGGCAGGGGTTGGCTACACCTTC:9289:8	HD02_clonotype211_consensus_1:5202:4;HD02_clonotype211_consensus_2:9289:8	CloneType_31	NoClonal
HD_HD02_AAAGTAGTCACCACCT	HD02	CD8+ Effector Memory	HD	HD02_clonotype212_consensus_1:703:TRA:TRAV4:None:TRAJ18:TRAC:CLVGENGGSTLGRLYF:TGCCTCGTGGGTGAAAACGGAGGCTCAACCCTGGGGAGGCTATACTTT:16620:13;HD02_clonotype212_consensus_2:681:TRB:TRBV25-1:None:TRBJ1-1:TRBC1:CASPPTPTEAFF:TGTGCCAGCCCCCCGACCCCGACTGAAGCTTTCTTT:10620:12;HD02_clonotype212_consensus_3:691:TRB:TRBV20-1:TRBD2:TRBJ1-1:TRBC1:CSAREAVEAFF:TGCAGTGCTAGAGAAGCGGTAGAAGCTTTCTTT:10263:10	HD02_clonotype212_consensus_1:16620:13;HD02_clonotype212_consensus_2:10620:12;HD02_clonotype212_consensus_3:10263:10	CloneType_32	NoClonal
HD_HD02_AAAGTAGTCTCACATT	HD02	CD8+ Effector-GZMH	HD	HD02_clonotype213_consensus_1:465:TRA:TRAV21:None:TRAJ49:TRAC:CAALGGNQFYF:TGTGCTGCCTTGGGCGGTAACCAGTTCTATTTT:1554:1;HD02_clonotype213_consensus_2:684:TRB:TRBV6-3:TRBD2:TRBJ2-1:TRBC1:CASSGLAEYYNEQFF:TGTGCCAGCAGTGGACTAGCGGAGTACTACAATGAGCAGTTCTTC:1299:1	HD02_clonotype213_consensus_1:1554:1;HD02_clonotype213_consensus_2:1299:1	CloneType_33	NoClonal
HD_HD02_AAATGCCAGGACCACA	HD02	CD8+ Naive	HD	HD02_clonotype214_consensus_1:575:TRA:TRAV14DV4:None:TRAJ43:TRAC:CAMRGYNNNDMRF:TGTGCAATGAGGGGGTACAATAACAATGACATGCGCTTT:1037:1;HD02_clonotype214_consensus_2:526:TRB:TRBV6-3:TRBD1:TRBJ2-5:TRBC2:CASSLSAGARETQYF:TGTGCCAGCAGTCTCTCGGCGGGGGCGAGAGAGACCCAGTACTTC:6412:6	HD02_clonotype214_consensus_1:1037:1;HD02_clonotype214_consensus_2:6412:6	CloneType_34	NoClonal
HD_HD02_AAATGCCAGGCTATCT	HD02	CD8+ KIR	HD	NA	NA	NA	NON-TCR
HD_HD02_AAATGCCAGGTAGCCA	HD02	CD8+ Naive	HD	NA	NA	NA	NON-TCR
HD_HD02_AAATGCCAGTGACATA	HD02	CD8+ Effector Memory	HD	HD02_clonotype215_consensus_1:728:TRB:TRBV7-9:None:TRBJ2-7:TRBC2:CASSIEEYEQYF:TGTGCCAGCAGCATCGAGGAATACGAGCAGTACTTC:20425:20;HD02_clonotype215_consensus_2:589:TRA:TRAV14DV4:None:TRAJ12:TRAC:CAMRQLMDSSYKLIF:TGTGCAATGAGACAGTTGATGGATAGCAGCTATAAATTGATCTTC:10031:8	HD02_clonotype215_consensus_1:20425:20;HD02_clonotype215_consensus_2:10031:8	CloneType_35	NoClonal
HD_HD02_AAATGCCCAAACAACA	HD02	CD8+ Effector-GNLY	HD	HD02_clonotype2_consensus_1:866:TRB:TRBV19:TRBD1:TRBJ2-1:TRBC2:CASSIVFGTGVGEQFF:TGTGCCAGTAGTATAGTATTCGGGACAGGGGTGGGTGAGCAGTTCTTC:659718:740;HD02_clonotype2_consensus_2:816:TRA:TRAV22:None:TRAJ48:TRAC:CAVERSLLSNFGNEKLTF:TGTGCTGTGGAGAGGAGTTTACTGTCTAACTTTGGAAATGAGAAATTAACCTTT:322691:302	HD02_clonotype2_consensus_1:4123:5;HD02_clonotype2_consensus_2:2641:2	CloneType_3	CrossClusterClonal
HD_HD02_AAATGCCGTCCGAGTC	HD02	CD8+ Naive	HD	HD02_clonotype216_consensus_1:741:TRB:TRBV6-1:TRBD1:TRBJ2-7:TRBC2:CASRTGTGYEQYF:TGTGCCAGCAGAACCGGGACAGGCTACGAGCAGTACTTC:4298:4;HD02_clonotype216_consensus_2:883:TRA:TRAV8-6:None:TRAJ52:TRAC:CAVSSNAGGTSYGKLTF:TGTGCTGTGAGTTCAAATGCTGGTGGTACTAGCTATGGAAAGCTGACATTT:4059:4	HD02_clonotype216_consensus_1:4298:4;HD02_clonotype216_consensus_2:4059:4	CloneType_36	NoClonal
HD_HD02_AAATGCCTCCCAACGG	HD02	CD8+ Naive	HD	HD02_clonotype217_consensus_1:539:TRA:TRAV21:None:TRAJ34:TRAC:CAVSAAYNTDKLIF:TGTGCTGTGAGCGCGGCTTATAACACCGACAAGCTCATCTTT:9032:8;HD02_clonotype217_consensus_2:708:TRB:TRBV20-1:TRBD2:TRBJ2-7:TRBC2:CSALSKGGLSSYEQYF:TGCAGTGCCCTCTCAAAGGGCGGGCTGAGCTCCTACGAGCAGTACTTC:11833:12;HD02_clonotype217_consensus_3:524:TRA:TRAV20:None:TRAJ3:TRAC:CAVPYSSASKIIF:TGTGCTGTTCCGTACAGCAGTGCTTCCAAGATAATCTTT:7240:6	HD02_clonotype217_consensus_1:9032:8;HD02_clonotype217_consensus_2:11833:12;HD02_clonotype217_consensus_3:7240:6	CloneType_37	NoClonal
HD_HD02_AACACGTAGAACTCGG	HD02	CD8+ Naive	HD	HD02_clonotype218_consensus_1:570:TRB:TRBV6-5:TRBD1:TRBJ2-2:TRBC2:CASSFNRGTGELFF:TGTGCCAGCAGTTTCAACAGGGGTACCGGGGAGCTGTTTTTT:17090:17;HD02_clonotype218_consensus_2:530:TRA:TRAV13-2:None:TRAJ16:TRAC:CAENQGGQKLLF:TGTGCAGAGAACCAGGGTGGCCAGAAGCTGCTCTTT:3807:3	HD02_clonotype218_consensus_1:17090:17;HD02_clonotype218_consensus_2:3807:3	CloneType_38	NoClonal
HD_HD02_AACACGTAGATGGGTC	HD02	CD8+ Effector Memory-GZMK	HD	HD02_clonotype5_consensus_1:951:TRB:TRBV5-1:TRBD1:TRBJ2-3:TRBC2:CASSFGTDFTSTDTQYF:TGCGCCAGCAGCTTTGGGACAGATTTTACTAGCACAGATACGCAGTATTTT:374781:379;HD02_clonotype5_consensus_2:784:TRA:TRAV25:None:TRAJ48:TRAC:CALGDFGNEKLTF:TGTGCTCTAGGGGACTTTGGAAATGAGAAATTAACCTTT:107955:102	HD02_clonotype5_consensus_1:4381:5;HD02_clonotype5_consensus_2:2164:2	CloneType_39	CrossClusterClonal
HD_HD02_AACACGTAGATGTTAG	HD02	CD8+ Naive	HD	HD02_clonotype219_consensus_1:701:TRB:TRBV20-1:TRBD1:TRBJ1-2:TRBC1:CSARHTGVPYGYTF:TGCAGTGCTAGACACACCGGGGTCCCCTATGGCTACACCTTC:4856:4;HD02_clonotype219_consensus_2:507:TRA:TRAV35:None:TRAJ54:TRAC:CAGIQGAQKLVF:TGTGCTGGGATTCAGGGAGCCCAGAAGCTGGTATTT:1582:2	HD02_clonotype219_consensus_1:4856:4;HD02_clonotype219_consensus_2:1582:2	CloneType_40	NoClonal
HD_HD02_AACACGTAGCGTGAGT	HD02	CD8+ Effector Memory	HD	HD02_clonotype21_consensus_1:733:TRB:TRBV6-6:TRBD1:TRBJ2-1:TRBC2:CASSYSRNPGGDEQFF:TGTGCCAGCAGTTACTCTCGGAATCCAGGGGGCGATGAGCAGTTCTTC:87163:90;HD02_clonotype21_consensus_2:864:TRA:TRAV14DV4:None:TRAJ10:TRAC:CAMTSLTGGGNKLTF:TGTGCAATGACATCCCTCACGGGAGGAGGAAACAAACTCACCTTT:98222:89	HD02_clonotype21_consensus_1:4879:5;HD02_clonotype21_consensus_2:11438:10	CloneType_41	CrossClusterClonal
HD_HD02_AACACGTCAGGGTTAG	HD02	CD8+ MAIT	HD	NA	NA	NA	NON-TCR
HD_HD02_AACACGTGTCTAGTCA	HD02	CD8+ Effector Memory-GZMK	HD	HD02_clonotype221_consensus_1:662:TRB:TRBV4-2:None:TRBJ1-6:TRBC1:CASSQDGLGNSPLHF:TGTGCCAGCAGCCAAGATGGTTTGGGCAATTCACCCCTCCACTTT:13166:14;HD02_clonotype221_consensus_2:705:TRA:TRAV21:None:TRAJ6:TRAC:CAVYYGGYIPTF:TGTGCTGTGTACTACGGGGGCTACATACCTACATTT:13193:12;HD02_clonotype221_consensus_3:683:TRB:TRBV7-2:TRBD1:TRBJ1-1:TRBC1:CASSSGTGVMTEAFF:TGTGCCAGCAGCTCCGGGACAGGGGTGATGACTGAAGCTTTCTTT:6440:7	HD02_clonotype221_consensus_1:13166:14;HD02_clonotype221_consensus_2:13193:12;HD02_clonotype221_consensus_3:6440:7	CloneType_42	NoClonal
HD_HD02_AACACGTGTGGAAAGA	HD02	CD8+ MAIT	HD	HD02_clonotype222_consensus_1:698:TRB:TRBV6-4:TRBD2:TRBJ2-1:TRBC2:CASSDSSGGANEQFF:TGTGCCAGCAGTGACTCTAGCGGGGGGGCCAATGAGCAGTTCTTC:7224:9;HD02_clonotype222_consensus_2:530:TRA:TRAV1-2:None:TRAJ12:TRAC:CAVMDSSYKLIF:TGTGCTGTGATGGATAGCAGCTATAAATTGATCTTC:2344:2	HD02_clonotype222_consensus_1:7224:9;HD02_clonotype222_consensus_2:2344:2	CloneType_43	NoClonal
HD_HD02_AACACGTTCGCCAGCA	HD02	CD8+ Effector Memory	HD	HD02_clonotype223_consensus_1:697:TRA:TRAV3:None:TRAJ18:TRAC:CAVRDIGGRGSTLGRLYF:TGTGCTGTGAGAGACATTGGTGGCAGAGGCTCAACCCTGGGGAGGCTATACTTT:801:1;HD02_clonotype223_consensus_2:668:TRB:TRBV15:TRBD2:TRBJ2-7:TRBC2:CATSSGLASSLEQYF:TGTGCCACCAGCAGTGGACTAGCGTCTTCCCTCGAGCAGTACTTC:6236:7	HD02_clonotype223_consensus_1:801:1;HD02_clonotype223_consensus_2:6236:7	CloneType_44	NoClonal
HD_HD02_AACACGTTCTGATACG	HD02	CD8+ MAIT	HD	HD02_clonotype224_consensus_1:501:TRA:TRAV1-2:None:TRAJ33:TRAC:CAVRDSNYQLIW:TGTGCTGTGAGAGATAGCAACTATCAGTTAATCTGG:331:1;HD02_clonotype224_consensus_2:733:TRB:TRBV6-5:TRBD2:TRBJ2-5:TRBC2:CASSPSGGAGYETQYF:TGTGCCAGCAGCCCTAGCGGGGGGGCCGGTTATGAGACCCAGTACTTC:7394:8	HD02_clonotype224_consensus_1:331:1;HD02_clonotype224_consensus_2:7394:8	CloneType_45	NoClonal
HD_HD02_AACCATGAGACCACGA	HD02	CD8+ Effector Memory-GZMK	HD	HD02_clonotype225_consensus_1:595:TRB:TRBV6-5:TRBD1:TRBJ2-6:TRBC2:CASGGTGFVHSGANVLTF:TGTGCCAGCGGGGGCACAGGGTTTGTTCACTCTGGGGCCAACGTCCTGACTTTC:1132:1;HD02_clonotype225_consensus_2:485:TRA:TRAV21:None:TRAJ45:TRAC:CAVRGGGGADGLTF:TGTGCTGTGAGAGGGGGAGGAGGTGCTGACGGACTCACCTTT:1102:1	HD02_clonotype225_consensus_1:1132:1;HD02_clonotype225_consensus_2:1102:1	CloneType_46	NoClonal
HD_HD02_AACCATGAGATAGGAG	HD02	CD8+ Naive	HD	HD02_clonotype226_consensus_1:628:TRA:TRAV20:None:TRAJ26:TRAC:CAVQADGQNFVF:TGTGCTGTGCAGGCGGATGGTCAGAATTTTGTCTTT:7607:6;HD02_clonotype226_consensus_2:707:TRB:TRBV29-1:TRBD1:TRBJ2-1:TRBC2:CSVEGGQYNEQFF:TGCAGCGTTGAAGGAGGACAGTACAATGAGCAGTTCTTC:9348:12	HD02_clonotype226_consensus_1:7607:6;HD02_clonotype226_consensus_2:9348:12	CloneType_47	NoClonal
HD_HD02_AACCATGAGGTGATTA	HD02	CD8+ Naive	HD	HD02_clonotype227_consensus_1:517:TRB:TRBV5-1:TRBD1:TRBJ2-5:TRBC2:CASSPTMDSNGETQYF:TGCGCCAGCAGCCCCACCATGGACAGCAATGGGGAGACCCAGTACTTC:9645:9;HD02_clonotype227_consensus_2:541:TRA:TRAV1-2:None:TRAJ30:TRAC:CAVIDDKIIF:TGTGCTGTGATCGATGACAAGATCATCTTT:2499:2	HD02_clonotype227_consensus_1:9645:9;HD02_clonotype227_consensus_2:2499:2	CloneType_48	NoClonal
HD_HD02_AACCATGAGTGGGATC	HD02	CD8+ Naive	HD	HD02_clonotype228_consensus_1:742:TRA:TRAV26-1:None:TRAJ42:TRAC:CIVRVAYGGSQGNLIF:TGCATCGTCAGAGTCGCTTATGGAGGAAGCCAAGGAAATCTCATCTTT:2187:3;HD02_clonotype228_consensus_2:547:TRB:TRBV3-1:None:TRBJ2-5:TRBC2:CASSHIGRNQETQYF:TGTGCCAGCAGCCACATCGGTCGGAACCAAGAGACCCAGTACTTC:14901:14	HD02_clonotype228_consensus_1:2187:3;HD02_clonotype228_consensus_2:14901:14	CloneType_49	NoClonal
HD_HD02_AACCATGCATTGTGCA	HD02	CD8+ Effector Memory-GZMK	HD	HD02_clonotype230_consensus_1:502:TRA:TRAV9-2:None:TRAJ42:TRAC:CALIANYGGSQGNLIF:TGTGCTCTGATCGCGAATTATGGAGGAAGCCAAGGAAATCTCATCTTT:831:2;HD02_clonotype230_consensus_2:666:TRB:TRBV29-1:TRBD1:TRBJ1-5:TRBC1:CSVTQGYGNQPQHF:TGCAGCGTAACCCAGGGGTACGGCAATCAGCCCCAGCATTTT:6803:9;HD02_clonotype230_consensus_3:596:TRA:TRAV12-3:None:TRAJ30:TRAC:CAMTRRDDKIIF:TGTGCAATGACCCGCAGAGATGACAAGATCATCTTT:5510:3	HD02_clonotype230_consensus_1:831:2;HD02_clonotype230_consensus_2:6803:9;HD02_clonotype230_consensus_3:5510:3	CloneType_50	NoClonal
HD_HD02_AACCATGGTGTCTGAT	HD02	CD8+ Effector Memory	HD	NA	NA	NA	NON-TCR
HD_HD02_AACCATGGTTTGTTGG	HD02	CD8+ Effector Memory-GZMK	HD	HD02_clonotype13_consensus_1:701:TRA:TRAV35:None:TRAJ57:TRAC:CAGPRTQGGSEKLVF:TGTGCTGGGCCTAGAACTCAGGGCGGATCTGAAAAGCTGGTCTTT:19653:34;HD02_clonotype13_consensus_2:984:TRB:TRBV28:TRBD1:TRBJ2-1:TRBC2:CASSLWGGTGENEQFF:TGTGCCAGCAGTTTATGGGGAGGGACAGGGGAAAATGAGCAGTTCTTC:172876:168	HD02_clonotype13_consensus_1:2074:3;HD02_clonotype13_consensus_2:9411:10	CloneType_51	WithinClusterClonal
HD_HD02_AACCATGTCTTGGGTA	HD02	CD8+ Naive	HD	HD02_clonotype232_consensus_1:697:TRA:TRAV24:None:TRAJ36:TRAC:CAFGPGANNLFF:TGTGCCTTTGGCCCTGGGGCAAACAACCTCTTCTTT:3547:3;HD02_clonotype232_consensus_2:746:TRB:TRBV30:None:TRBJ1-2:TRBC1:CAWSVYSNYGYTF:TGTGCCTGGAGTGTATATTCTAACTATGGCTACACCTTC:7712:7	HD02_clonotype232_consensus_1:3547:3;HD02_clonotype232_consensus_2:7712:7	CloneType_52	NoClonal
HD_HD02_AACCGCGAGAGGTAGA	HD02	CD8+ Effector-GNLY	HD	HD02_clonotype2_consensus_1:866:TRB:TRBV19:TRBD1:TRBJ2-1:TRBC2:CASSIVFGTGVGEQFF:TGTGCCAGTAGTATAGTATTCGGGACAGGGGTGGGTGAGCAGTTCTTC:659718:740;HD02_clonotype2_consensus_2:816:TRA:TRAV22:None:TRAJ48:TRAC:CAVERSLLSNFGNEKLTF:TGTGCTGTGGAGAGGAGTTTACTGTCTAACTTTGGAAATGAGAAATTAACCTTT:322691:302	HD02_clonotype2_consensus_1:4276:5;HD02_clonotype2_consensus_2:5137:5	CloneType_3	CrossClusterClonal
HD_HD02_AACCGCGAGCTAAGAT	HD02	CD8+ Effector Memory-GZMK	HD	NA	NA	NA	NON-TCR
HD_HD02_AACCGCGCAAGCCATT	HD02	CD8+ Naive	HD	NA	NA	NA	NON-TCR
HD_HD02_AACCGCGCACCAGATT	HD02	CD8+ Effector-GNLY	HD	NA	NA	NA	NON-TCR
HD_HD02_AACCGCGGTAATCGTC	HD02	CD8+ Effector Memory-GZMK	HD	HD02_clonotype234_consensus_1:525:TRB:TRBV10-1:TRBD2:TRBJ2-3:TRBC2:CASSADSGVGSDTQYF:TGCGCCAGCAGTGCCGATAGCGGGGTCGGTTCAGATACGCAGTATTTT:3876:3;HD02_clonotype234_consensus_2:557:TRA:TRAV27:None:TRAJ57:TRAC:CAGPAQGGSEKLVF:TGTGCAGGGCCAGCTCAGGGCGGATCTGAAAAGCTGGTCTTT:3904:5	HD02_clonotype234_consensus_1:3876:3;HD02_clonotype234_consensus_2:3904:5	CloneType_53	NoClonal
HD_HD02_AACCGCGTCAATAAGG	HD02	CD8+ Effector-GZMH	HD	HD02_clonotype1_consensus_1:798:TRA:TRAV12-2:None:TRAJ45:TRAC:CAVNTLRAGGGADGLTF:TGTGCCGTGAACACTCTAAGGGCAGGAGGAGGTGCTGACGGACTCACCTTT:596881:498;HD02_clonotype1_consensus_2:1156:TRB:TRBV9:None:TRBJ2-1:TRBC2:CASSVAPDPYNEQFF:TGTGCCAGCAGCGTAGCTCCAGACCCCTACAATGAGCAGTTCTTC:1381169:1359	HD02_clonotype1_consensus_1:6420:5;HD02_clonotype1_consensus_2:14616:16	CloneType_54	CrossClusterClonal
HD_HD02_AACCGCGTCGGCGCTA	HD02	CD8+ Naive	HD	HD02_clonotype236_consensus_1:511:TRB:TRBV6-3:TRBD2:TRBJ2-1:TRBC2:CASRGLPGGFNNEQFF:TGTGCCAGCAGGGGTCTCCCGGGAGGGTTCAACAATGAGCAGTTCTTC:4488:4;HD02_clonotype236_consensus_2:501:TRA:TRAV38-2DV8:None:TRAJ15:TRAC:CAYRTPLQAGTALIF:TGTGCTTATAGGACGCCCCTCCAGGCAGGAACTGCTCTGATCTTT:898:1	HD02_clonotype236_consensus_1:4488:4;HD02_clonotype236_consensus_2:898:1	CloneType_55	NoClonal
HD_HD02_AACGTTGAGAGTTGGC	HD02	CD8+ MAIT	HD	NA	NA	NA	NON-TCR
HD_HD02_AACGTTGAGCGTCAAG	HD02	CD8+ MAIT	HD	NA	NA	NA	NON-TCR
HD_HD02_AACGTTGCATCGGACC	HD02	CD8+ Effector Memory	HD	HD02_clonotype107_consensus_1:661:TRA:TRAV14DV4:None:TRAJ43:TRAC:CAMREDNNNDMRF:TGTGCAATGAGAGAGGACAATAACAATGACATGCGCTTT:9629:9;HD02_clonotype107_consensus_2:653:TRB:TRBV28:TRBD1:TRBJ2-2:TRBC2:CASSRGRELFF:TGTGCCAGCTCGCGGGGGCGGGAGCTGTTTTTT:23344:20	HD02_clonotype107_consensus_1:4411:4;HD02_clonotype107_consensus_2:1284:1	CloneType_56	OthersClonal
HD_HD02_AACGTTGCATGCCACG	HD02	CD8+ Naive	HD	HD02_clonotype238_consensus_1:973:TRA:TRAV1-1:None:TRAJ30:TRAC:CAVRLKGRDDKIIF:TGCGCTGTGAGACTCAAAGGCAGAGATGACAAGATCATCTTT:7059:5;HD02_clonotype238_consensus_2:965:TRB:TRBV28:None:TRBJ1-1:TRBC1:CASSGVFENTEAFF:TGTGCCAGCAGCGGGGTGTTTGAGAACACTGAAGCTTTCTTT:1807:2	HD02_clonotype238_consensus_1:7059:5;HD02_clonotype238_consensus_2:1807:2	CloneType_57	NoClonal
HD_HD02_AACGTTGGTACTTCTT	HD02	CD8+ Effector Memory-GZMK	HD	HD02_clonotype43_consensus_1:708:TRB:TRBV20-1:TRBD2:TRBJ2-1:TRBC2:CSARDLAGPADNEQFF:TGCAGTGCTAGGGACCTTGCGGGTCCAGCGGACAATGAGCAGTTCTTC:51151:56;HD02_clonotype43_consensus_2:711:TRA:TRAV8-1:None:TRAJ5:TRAC:CAVKAMGRRALTF:TGTGCCGTGAAGGCAATGGGCAGGAGAGCACTTACTTTT:24800:27	HD02_clonotype43_consensus_1:5169:6;HD02_clonotype43_consensus_2:8474:9	CloneType_58	CrossClusterClonal
HD_HD02_AACGTTGGTTCGAATC	HD02	CD8+ Naive	HD	NA	NA	NA	NON-TCR
HD_HD02_AACTCAGAGTCGCCGT	HD02	CD8+ Naive	HD	HD02_clonotype240_consensus_1:751:TRB:TRBV5-8:TRBD1:TRBJ2-5:TRBC2:CASSSGTGRQETQYF:TGTGCCAGCAGCTCGGGGACAGGTCGGCAAGAGACCCAGTACTTC:5355:7;HD02_clonotype240_consensus_2:576:TRA:TRAV29DV5:None:TRAJ36:TRAC:CAAGDQTGANNLFF:TGTGCAGCGGGTGATCAAACTGGGGCAAACAACCTCTTCTTT:3329:3	HD02_clonotype240_consensus_1:5355:7;HD02_clonotype240_consensus_2:3329:3	CloneType_59	NoClonal
HD_HD02_AACTCAGCACATTAGC	HD02	CD8+ Naive	HD	HD02_clonotype242_consensus_1:712:TRB:TRBV20-1:None:TRBJ2-7:TRBC2:CSADVSSYEQYF:TGCAGTGCGGACGTGAGCTCCTACGAGCAGTACTTC:12551:12;HD02_clonotype242_consensus_2:586:TRA:TRAV12-2:None:TRAJ52:TRAC:CAVVSAGGTSYGKLTF:TGTGCCGTGGTTAGTGCTGGTGGTACTAGCTATGGAAAGCTGACATTT:3657:3	HD02_clonotype242_consensus_1:12551:12;HD02_clonotype242_consensus_2:3657:3	CloneType_60	NoClonal
HD_HD02_AACTCAGCACTGTCGG	HD02	CD8+ Effector-GNLY	HD	HD02_clonotype2_consensus_1:866:TRB:TRBV19:TRBD1:TRBJ2-1:TRBC2:CASSIVFGTGVGEQFF:TGTGCCAGTAGTATAGTATTCGGGACAGGGGTGGGTGAGCAGTTCTTC:659718:740;HD02_clonotype2_consensus_2:816:TRA:TRAV22:None:TRAJ48:TRAC:CAVERSLLSNFGNEKLTF:TGTGCTGTGGAGAGGAGTTTACTGTCTAACTTTGGAAATGAGAAATTAACCTTT:322691:302	HD02_clonotype2_consensus_1:6445:7;HD02_clonotype2_consensus_2:2019:2	CloneType_3	CrossClusterClonal
HD_HD02_AACTCAGCAGCATACT	HD02	CD8+ Effector Memory	HD	HD02_clonotype44_consensus_1:703:TRB:TRBV20-1:None:TRBJ2-1:TRBC2:CSATGPLGSNEQFF:TGCAGTGCTACAGGCCCTCTGGGGTCCAATGAGCAGTTCTTC:61634:69;HD02_clonotype44_consensus_2:513:TRA:TRAV38-1:None:TRAJ49:TRAC:CAFYHGNQFYF:TGTGCTTTTTATCACGGTAACCAGTTCTATTTT:17868:16	HD02_clonotype44_consensus_1:17452:19;HD02_clonotype44_consensus_2:5737:4	CloneType_61	WithinClusterClonal
HD_HD02_AACTCAGCATTCCTGC	HD02	CD8+ Naive	HD	HD02_clonotype243_consensus_1:689:TRA:TRAV3:None:TRAJ7:TRAC:CAVRDGMGGNNRLAF:TGTGCTGTGAGAGACGGCATGGGCGGGAACAACAGACTCGCTTTT:7995:8;HD02_clonotype243_consensus_2:655:TRB:TRBV28:TRBD2:TRBJ2-7:TRBC1:CASSLNLAKSSYEQYF:TGTGCCAGCAGCCTCAATCTAGCGAAGAGCTCCTACGAGCAGTACTTC:4848:5	HD02_clonotype243_consensus_1:7995:8;HD02_clonotype243_consensus_2:4848:5	CloneType_62	NoClonal
HD_HD02_AACTCAGGTAAGGGCT	HD02	CD8+ Effector-GNLY	HD	HD02_clonotype1_consensus_1:798:TRA:TRAV12-2:None:TRAJ45:TRAC:CAVNTLRAGGGADGLTF:TGTGCCGTGAACACTCTAAGGGCAGGAGGAGGTGCTGACGGACTCACCTTT:596881:498;HD02_clonotype1_consensus_2:1156:TRB:TRBV9:None:TRBJ2-1:TRBC2:CASSVAPDPYNEQFF:TGTGCCAGCAGCGTAGCTCCAGACCCCTACAATGAGCAGTTCTTC:1381169:1359	HD02_clonotype1_consensus_1:5602:5;HD02_clonotype1_consensus_2:11343:11	CloneType_54	CrossClusterClonal
HD_HD02_AACTCAGGTATCAGTC	HD02	CD8+ Naive	HD	NA	NA	NA	NON-TCR
HD_HD02_AACTCCCAGCCGGTAA	HD02	CD8+ MAIT	HD	HD02_clonotype245_consensus_1:537:TRB:TRBV6-1:TRBD2:TRBJ2-5:TRBC2:CASSALAGGPETQYF:TGTGCCAGCAGTGCACTAGCGGGGGGGCCAGAGACCCAGTACTTC:2367:2;HD02_clonotype245_consensus_2:1005:TRA:TRAV1-2:None:TRAJ12:TRAC:CAVMDSSYKLIF:TGTGCTGTGATGGATAGCAGCTATAAATTGATCTTC:1186:3	HD02_clonotype245_consensus_1:2367:2;HD02_clonotype245_consensus_2:1186:3	CloneType_63	NoClonal
HD_HD02_AACTCCCCATCAGTAC	HD02	CD8+ Effector Memory	HD	NA	NA	NA	NON-TCR
HD_HD02_AACTCCCTCCCATTTA	HD02	CD8+ Effector Memory	HD	NA	NA	NA	NON-TCR
HD_HD02_AACTCCCTCTCGATGA	HD02	CD8+ Naive	HD	NA	NA	NA	NON-TCR
HD_HD02_AACTCTTAGATGCGAC	HD02	CD8+ Naive	HD	HD02_clonotype246_consensus_1:697:TRB:TRBV12-4:TRBD1:TRBJ1-3:TRBC1:CASSRDRGSHSSGNTIYF:TGTGCCAGTTCCCGGGACAGGGGGTCCCATTCCTCTGGAAACACCATATATTTT:5781:5;HD02_clonotype246_consensus_2:760:TRA:TRAV19:None:TRAJ13:TRAC:CALSDITGGYQKVTF:TGTGCTCTGAGTGACATAACTGGGGGTTACCAGAAAGTTACCTTT:2691:3	HD02_clonotype246_consensus_1:5781:5;HD02_clonotype246_consensus_2:2691:3	CloneType_64	NoClonal
HD_HD02_AACTCTTAGCCGATTT	HD02	CD8+ Effector-GNLY	HD	HD02_clonotype3_consensus_1:849:TRA:TRAV12-2:None:TRAJ20:TRAC:CAVKKLSF:TGTGCCGTGAAGAAGCTCAGCTTT:537659:465;HD02_clonotype3_consensus_2:893:TRB:TRBV27:TRBD1:TRBJ1-6:TRBC1:CASSSWDRDNSPLHF:TGTGCCAGCAGTTCCTGGGACAGGGATAATTCACCCCTCCACTTT:465991:452;HD02_clonotype3_consensus_3:841:TRA:TRAV17:None:TRAJ8:TRAC:CATVPNTGFQKLVF:TGTGCTACGGTCCCGAACACAGGCTTTCAGAAACTTGTATTT:535250:470	HD02_clonotype3_consensus_1:19815:18;HD02_clonotype3_consensus_2:5726:5;HD02_clonotype3_consensus_3:6523:5	CloneType_65	WithinClusterClonal
HD_HD02_AACTCTTAGGGTGTTG	HD02	CD8+ Effector Memory	HD	HD02_clonotype38_consensus_1:741:TRA:TRAV14DV4:None:TRAJ48:TRAC:CAMRDFGNEKLTF:TGTGCAATGAGGGACTTTGGAAATGAGAAATTAACCTTT:18480:18;HD02_clonotype38_consensus_2:1334:TRB:TRBV4-3:TRBD1:TRBJ2-2:TRBC2:CASRRQGLGGELFF:TGCGCCAGCAGAAGGCAGGGGTTGGGCGGGGAGCTGTTTTTT:99089:95	HD02_clonotype38_consensus_1:2521:3;HD02_clonotype38_consensus_2:24450:22	CloneType_66	CrossClusterClonal
HD_HD02_AACTCTTAGTAGGCCA	HD02	CD8+ Naive	HD	HD02_clonotype247_consensus_1:695:TRB:TRBV3-1:TRBD2:TRBJ1-2:TRBC1:CASSRSVTSSWDYGYTF:TGTGCCAGCAGCCGGAGCGTGACGTCATCCTGGGACTATGGCTACACCTTC:9626:9;HD02_clonotype247_consensus_2:742:TRA:TRAV12-2:None:TRAJ24:TRAC:CAVREPDSWGKLQF:TGTGCCGTGAGGGAACCCGACAGCTGGGGGAAATTGCAGTTT:5317:5;HD02_clonotype247_consensus_3:679:TRA:TRAV9-2:None:TRAJ16:TRAC:CALTEF:TGTGCTCTGACCGAGTTT:2767:2	HD02_clonotype247_consensus_1:9626:9;HD02_clonotype247_consensus_2:5317:5;HD02_clonotype247_consensus_3:2767:2	CloneType_67	NoClonal
HD_HD02_AACTCTTAGTGAAGTT	HD02	CD8+ Effector-GNLY	HD	NA	NA	NA	NON-TCR
HD_HD02_AACTCTTCATCGGGTC	HD02	CD8+ Naive	HD	NA	NA	NA	NON-TCR
HD_HD02_AACTCTTGTATTAGCC	HD02	CD8+ Naive	HD	HD02_clonotype248_consensus_1:690:TRB:TRBV12-3:None:TRBJ1-4:TRBC1:CASSLRALATNEKLFF:TGTGCCAGCAGTTTACGGGCCCTTGCAACTAATGAAAAACTGTTTTTT:6916:7;HD02_clonotype248_consensus_2:775:TRA:TRAV14DV4:None:TRAJ53:TRAC:CAMRGGGSNYKLTF:TGTGCAATGAGAGGAGGAGGTAGCAACTATAAACTGACATTT:8631:9	HD02_clonotype248_consensus_1:6916:7;HD02_clonotype248_consensus_2:8631:9	CloneType_68	NoClonal
HD_HD02_AACTCTTTCATGCAAC	HD02	CD8+ Effector-GNLY	HD	HD02_clonotype2_consensus_1:866:TRB:TRBV19:TRBD1:TRBJ2-1:TRBC2:CASSIVFGTGVGEQFF:TGTGCCAGTAGTATAGTATTCGGGACAGGGGTGGGTGAGCAGTTCTTC:659718:740;HD02_clonotype2_consensus_2:816:TRA:TRAV22:None:TRAJ48:TRAC:CAVERSLLSNFGNEKLTF:TGTGCTGTGGAGAGGAGTTTACTGTCTAACTTTGGAAATGAGAAATTAACCTTT:322691:302	HD02_clonotype2_consensus_1:7755:9;HD02_clonotype2_consensus_2:6483:6	CloneType_3	CrossClusterClonal
HD_HD02_AACTCTTTCCCAAGAT	HD02	CD8+ Effector Memory	HD	HD02_clonotype23_consensus_1:733:TRA:TRAV13-2:None:TRAJ39:TRAC:CAENMTDAGNMLTF:TGTGCAGAGAATATGACGGATGCAGGCAACATGCTCACCTTT:85585:69;HD02_clonotype23_consensus_2:739:TRB:TRBV2:TRBD2:TRBJ2-3:TRBC2:CASRPTSGGTDTQYF:TGTGCCAGCAGGCCCACTAGCGGGGGCACAGATACGCAGTATTTT:87625:89;HD02_clonotype23_consensus_3:745:TRA:TRAV21:None:TRAJ36:TRAC:CAVRGRGANNLFF:TGTGCTGTGAGAGGGCGTGGGGCAAACAACCTCTTCTTT:77109:64	HD02_clonotype23_consensus_1:2772:3;HD02_clonotype23_consensus_2:12182:11;HD02_clonotype23_consensus_3:4221:4	CloneType_69	CrossClusterClonal
HD_HD02_AACTGGTAGATATGGT	HD02	CD8+ Effector-GNLY	HD	HD02_clonotype1_consensus_1:798:TRA:TRAV12-2:None:TRAJ45:TRAC:CAVNTLRAGGGADGLTF:TGTGCCGTGAACACTCTAAGGGCAGGAGGAGGTGCTGACGGACTCACCTTT:596881:498;HD02_clonotype1_consensus_2:1156:TRB:TRBV9:None:TRBJ2-1:TRBC2:CASSVAPDPYNEQFF:TGTGCCAGCAGCGTAGCTCCAGACCCCTACAATGAGCAGTTCTTC:1381169:1359	HD02_clonotype1_consensus_1:9864:7;HD02_clonotype1_consensus_2:16723:17	CloneType_54	CrossClusterClonal
HD_HD02_AACTGGTAGCCAGGAT	HD02	CD8+ Naive	HD	NA	NA	NA	NON-TCR
HD_HD02_AACTGGTAGCTAGTGG	HD02	CD8+ Naive	HD	HD02_clonotype250_consensus_1:609:TRA:TRAV14DV4:None:TRAJ23:TRAC:CAMRLYNQGGKLIF:TGTGCAATGAGGCTGTATAACCAGGGAGGAAAGCTTATCTTC:3146:3;HD02_clonotype250_consensus_2:708:TRB:TRBV7-9:TRBD1:TRBJ1-4:TRBC1:CASSQGQGEDTNEKLFF:TGTGCCAGCAGTCAAGGACAGGGCGAGGATACTAATGAAAAACTGTTTTTT:14100:11	HD02_clonotype250_consensus_1:3146:3;HD02_clonotype250_consensus_2:14100:11	CloneType_70	NoClonal
HD_HD02_AACTGGTAGCTGTCTA	HD02	CD8+ Naive	HD	HD02_clonotype251_consensus_1:571:TRA:TRAV14DV4:None:TRAJ40:TRAC:CAMREARSGTYKYIF:TGTGCAATGAGAGAGGCCCGCTCAGGAACCTACAAATACATCTTT:10734:9;HD02_clonotype251_consensus_2:698:TRB:TRBV7-9:TRBD1:TRBJ2-5:TRBC2:CASSPPGPAAQETQYF:TGTGCCAGCAGCCCCCCGGGGCCGGCGGCCCAAGAGACCCAGTACTTC:25587:26	HD02_clonotype251_consensus_1:10734:9;HD02_clonotype251_consensus_2:25587:26	CloneType_71	NoClonal
HD_HD02_AACTGGTAGGCAGGTT	HD02	CD8+ Effector Memory-GZMK	HD	NA	NA	NA	NON-TCR
HD_HD02_AACTGGTCATGCATGT	HD02	CD8+ Effector-GZMH	HD	HD02_clonotype5_consensus_1:951:TRB:TRBV5-1:TRBD1:TRBJ2-3:TRBC2:CASSFGTDFTSTDTQYF:TGCGCCAGCAGCTTTGGGACAGATTTTACTAGCACAGATACGCAGTATTTT:374781:379;HD02_clonotype5_consensus_2:784:TRA:TRAV25:None:TRAJ48:TRAC:CALGDFGNEKLTF:TGTGCTCTAGGGGACTTTGGAAATGAGAAATTAACCTTT:107955:102	HD02_clonotype5_consensus_1:7173:7;HD02_clonotype5_consensus_2:786:1	CloneType_39	CrossClusterClonal
HD_HD02_AACTGGTGTACCGTTA	HD02	CD8+ Effector-GNLY	HD	HD02_clonotype6_consensus_1:800:TRA:TRAV13-2:None:TRAJ48:TRAC:CADLDFGNEKLTF:TGTGCAGACCTGGACTTTGGAAATGAGAAATTAACCTTT:176900:143;HD02_clonotype6_consensus_2:1129:TRB:TRBV7-9:None:TRBJ2-1:TRBC2:CASSYGPYNEQFF:TGTGCCAGCAGCTACGGCCCCTACAATGAGCAGTTCTTC:532597:509	HD02_clonotype6_consensus_1:2985:2;HD02_clonotype6_consensus_2:16917:16	CloneType_72	WithinClusterClonal
HD_HD02_AACTGGTGTGAGCGAT	HD02	CD8+ CD38	HD	HD02_clonotype1_consensus_1:798:TRA:TRAV12-2:None:TRAJ45:TRAC:CAVNTLRAGGGADGLTF:TGTGCCGTGAACACTCTAAGGGCAGGAGGAGGTGCTGACGGACTCACCTTT:596881:498;HD02_clonotype1_consensus_2:1156:TRB:TRBV9:None:TRBJ2-1:TRBC2:CASSVAPDPYNEQFF:TGTGCCAGCAGCGTAGCTCCAGACCCCTACAATGAGCAGTTCTTC:1381169:1359	HD02_clonotype1_consensus_1:4366:4;HD02_clonotype1_consensus_2:16765:15	CloneType_54	CrossClusterClonal
HD_HD02_AACTGGTGTGTTTGGT	HD02	CD8+ Naive	HD	HD02_clonotype252_consensus_1:633:TRA:TRAV1-2:None:TRAJ38:TRAC:CGPTVHAGNNRKLIW:TGTGGCCCGACCGTTCATGCTGGCAACAACCGTAAGCTGATTTGG:10983:10;HD02_clonotype252_consensus_2:551:TRB:TRBV7-9:TRBD2:TRBJ2-3:TRBC2:CASSKLLAGSSTDTQYF:TGTGCCAGCAGCAAACTACTAGCGGGGTCTAGCACAGATACGCAGTATTTT:10104:11;HD02_clonotype252_consensus_3:558:TRA:TRAV21:None:TRAJ9:TRAC:CAPGTGGFKTIF:TGTGCTCCAGGCACTGGAGGCTTCAAAACTATCTTT:12443:9	HD02_clonotype252_consensus_1:10983:10;HD02_clonotype252_consensus_2:10104:11;HD02_clonotype252_consensus_3:12443:9	CloneType_73	NoClonal
HD_HD02_AACTGGTTCATCGCTC	HD02	CD8+ Naive	HD	NA	NA	NA	NON-TCR
HD_HD02_AACTTTCAGCTCTCGG	HD02	CD8+ MAIT	HD	HD02_clonotype254_consensus_1:1145:TRA:TRAV1-2:None:TRAJ33:TRAC:CAVTDSNYQLIW:TGTGCTGTTACCGATAGCAACTATCAGTTAATCTGG:5790:6;HD02_clonotype254_consensus_2:709:TRB:TRBV6-1:TRBD2:TRBJ1-6:TRBC1:CASSPPEGYSPLHF:TGTGCCAGCAGTCCCCCCGAGGGCTATTCACCCCTCCACTTT:2177:3	HD02_clonotype254_consensus_1:5790:6;HD02_clonotype254_consensus_2:2177:3	CloneType_74	NoClonal
HD_HD02_AACTTTCAGTTTCCTT	HD02	CD8+ Effector-GNLY	HD	HD02_clonotype3_consensus_1:849:TRA:TRAV12-2:None:TRAJ20:TRAC:CAVKKLSF:TGTGCCGTGAAGAAGCTCAGCTTT:537659:465;HD02_clonotype3_consensus_2:893:TRB:TRBV27:TRBD1:TRBJ1-6:TRBC1:CASSSWDRDNSPLHF:TGTGCCAGCAGTTCCTGGGACAGGGATAATTCACCCCTCCACTTT:465991:452;HD02_clonotype3_consensus_3:841:TRA:TRAV17:None:TRAJ8:TRAC:CATVPNTGFQKLVF:TGTGCTACGGTCCCGAACACAGGCTTTCAGAAACTTGTATTT:535250:470	HD02_clonotype3_consensus_1:6786:5;HD02_clonotype3_consensus_2:8340:9;HD02_clonotype3_consensus_3:7158:6	CloneType_65	WithinClusterClonal
HD_HD02_AACTTTCCACATTTCT	HD02	CD8+ Effector Memory	HD	HD02_clonotype44_consensus_1:703:TRB:TRBV20-1:None:TRBJ2-1:TRBC2:CSATGPLGSNEQFF:TGCAGTGCTACAGGCCCTCTGGGGTCCAATGAGCAGTTCTTC:61634:69;HD02_clonotype44_consensus_2:513:TRA:TRAV38-1:None:TRAJ49:TRAC:CAFYHGNQFYF:TGTGCTTTTTATCACGGTAACCAGTTCTATTTT:17868:16	HD02_clonotype44_consensus_1:6119:8;HD02_clonotype44_consensus_2:2382:2	CloneType_61	WithinClusterClonal
HD_HD02_AACTTTCCAGCTGCAC	HD02	CD8+ Effector Memory	HD	HD02_clonotype255_consensus_1:551:TRB:TRBV3-1:TRBD2:TRBJ2-3:TRBC2:CASSQGWSSGSDTQYF:TGTGCCAGCAGCCAAGGATGGTCTAGCGGGAGTGATACGCAGTATTTT:7115:9;HD02_clonotype255_consensus_2:544:TRA:TRAV10:None:TRAJ40:TRAC:CVVSPRTSGTYKYIF:TGTGTGGTGAGCCCGAGGACCTCAGGAACCTACAAATACATCTTT:3029:4	HD02_clonotype255_consensus_1:7115:9;HD02_clonotype255_consensus_2:3029:4	CloneType_75	NoClonal
HD_HD02_AACTTTCCAGGAACGT	HD02	CD8+ Effector Memory-GZMK	HD	NA	NA	NA	NON-TCR
HD_HD02_AACTTTCGTCTAACGT	HD02	CD8+ Naive	HD	NA	NA	NA	NON-TCR
HD_HD02_AACTTTCGTTTACTCT	HD02	CD8+ MAIT	HD	HD02_clonotype258_consensus_1:557:TRB:TRBV20-1:TRBD2:TRBJ2-2:TRBC2:CSAKSYSSSGLAGGPRDTGELFF:TGCAGTGCTAAATCTTACAGCAGCTCGGGACTAGCGGGAGGGCCCCGGGACACCGGGGAGCTGTTTTTT:3912:4;HD02_clonotype258_consensus_2:530:TRA:TRAV1-2:None:TRAJ33:TRAC:CVCMDSNYQLIW:TGTGTTTGCATGGATAGCAACTATCAGTTAATCTGG:1296:1	HD02_clonotype258_consensus_1:3912:4;HD02_clonotype258_consensus_2:1296:1	CloneType_76	NoClonal
HD_HD02_AACTTTCTCAGGCAAG	HD02	CD8+ MAIT	HD	HD02_clonotype108_consensus_1:698:TRB:TRBV4-3:TRBD2:TRBJ2-1:TRBC2:CASSQDASGPYNEQFF:TGCGCCAGCAGCCAAGATGCCAGCGGACCCTACAATGAGCAGTTCTTC:27717:26;HD02_clonotype108_consensus_2:512:TRA:TRAV1-2:None:TRAJ33:TRAC:CAVTDSNYQLIW:TGTGCTGTGACCGATAGCAACTATCAGTTAATCTGG:2423:2	HD02_clonotype108_consensus_1:12432:13;HD02_clonotype108_consensus_2:1131:1	CloneType_77	WithinClusterClonal
HD_HD02_AACTTTCTCGGCTTGG	HD02	CD8+ Effector-GNLY	HD	HD02_clonotype3_consensus_1:849:TRA:TRAV12-2:None:TRAJ20:TRAC:CAVKKLSF:TGTGCCGTGAAGAAGCTCAGCTTT:537659:465;HD02_clonotype3_consensus_2:893:TRB:TRBV27:TRBD1:TRBJ1-6:TRBC1:CASSSWDRDNSPLHF:TGTGCCAGCAGTTCCTGGGACAGGGATAATTCACCCCTCCACTTT:465991:452;HD02_clonotype3_consensus_3:841:TRA:TRAV17:None:TRAJ8:TRAC:CATVPNTGFQKLVF:TGTGCTACGGTCCCGAACACAGGCTTTCAGAAACTTGTATTT:535250:470	HD02_clonotype3_consensus_1:10656:9;HD02_clonotype3_consensus_2:9399:8;HD02_clonotype3_consensus_3:6725:6	CloneType_65	WithinClusterClonal
HD_HD02_AACTTTCTCTGAGGGA	HD02	CD8+ Effector Memory-GZMK	HD	NA	NA	NA	NON-TCR
HD_HD02_AACTTTCTCTTCGAGA	HD02	CD8+ Naive	HD	HD02_clonotype260_consensus_1:577:TRA:TRAV14DV4:None:TRAJ57:TRAC:CASSSEKLVF:TGTGCATCCTCATCTGAAAAGCTGGTCTTT:6654:6;HD02_clonotype260_consensus_2:727:TRB:TRBV7-2:None:TRBJ1-1:TRBC1:CASSLIRAEAFF:TGTGCCAGCAGCTTAATCCGGGCTGAAGCTTTCTTT:22503:23	HD02_clonotype260_consensus_1:6654:6;HD02_clonotype260_consensus_2:22503:23	CloneType_78	NoClonal
HD_HD02_AAGACCTAGTGTACTC	HD02	CD8+ Naive	HD	HD02_clonotype261_consensus_1:551:TRB:TRBV27:TRBD1:TRBJ2-7:TRBC2:CASSLVGDSRYEQYF:TGTGCCAGCAGTTTAGTCGGGGACAGTCGCTACGAGCAGTACTTC:4851:6;HD02_clonotype261_consensus_2:508:TRA:TRAV4:None:TRAJ37:TRAC:CLVGDWNPSNTGKLIF:TGCCTCGTGGGTGACTGGAACCCTAGCAACACAGGCAAACTAATCTTT:1559:1	HD02_clonotype261_consensus_1:4851:6;HD02_clonotype261_consensus_2:1559:1	CloneType_79	NoClonal
HD_HD02_AAGACCTAGTTACGGG	HD02	CD8+ Naive	HD	HD02_clonotype262_consensus_1:582:TRA:TRAV17:None:TRAJ45:TRAC:CATVGGADGLTF:TGTGCTACGGTCGGAGGTGCTGACGGACTCACCTTT:5917:5;HD02_clonotype262_consensus_2:686:TRB:TRBV27:TRBD2:TRBJ2-3:TRBC2:CASSIGTSGDTQYF:TGTGCCAGCAGTATAGGGACTAGCGGAGATACGCAGTATTTT:4451:4	HD02_clonotype262_consensus_1:5917:5;HD02_clonotype262_consensus_2:4451:4	CloneType_80	NoClonal
HD_HD02_AAGACCTCAAGCGAGT	HD02	CD8+ Naive	HD	NA	NA	NA	NON-TCR
HD_HD02_AAGACCTGTACCGAGA	HD02	CD8+ Effector Memory	HD	HD02_clonotype264_consensus_1:680:TRB:TRBV9:TRBD1:TRBJ1-2:TRBC1:CASSVSYRGLGYGYTF:TGTGCCAGCAGCGTAAGCTACAGGGGACTGGGCTATGGCTACACCTTC:5159:5;HD02_clonotype264_consensus_2:568:TRA:TRAV22:None:TRAJ50:TRAC:CAALGETSYDKVIF:TGTGCTGCCTTAGGGGAAACCTCCTACGACAAGGTGATATTT:1407:1	HD02_clonotype264_consensus_1:5159:5;HD02_clonotype264_consensus_2:1407:1	CloneType_81	NoClonal
HD_HD02_AAGACCTTCAGTTGAC	HD02	CD8+ Effector-GNLY	HD	HD02_clonotype1_consensus_1:798:TRA:TRAV12-2:None:TRAJ45:TRAC:CAVNTLRAGGGADGLTF:TGTGCCGTGAACACTCTAAGGGCAGGAGGAGGTGCTGACGGACTCACCTTT:596881:498;HD02_clonotype1_consensus_2:1156:TRB:TRBV9:None:TRBJ2-1:TRBC2:CASSVAPDPYNEQFF:TGTGCCAGCAGCGTAGCTCCAGACCCCTACAATGAGCAGTTCTTC:1381169:1359	HD02_clonotype1_consensus_1:1424:1;HD02_clonotype1_consensus_2:12809:13	CloneType_54	CrossClusterClonal
HD_HD02_AAGACCTTCCACTGGG	HD02	CD8+ Effector-GNLY	HD	HD02_clonotype18_consensus_1:961:TRB:TRBV27:TRBD1:TRBJ1-6:TRBC1:CASSSWDRDNSPLHF:TGTGCCAGCAGTTCCTGGGACAGGGATAATTCACCCCTCCACTTT:46155:44;HD02_clonotype18_consensus_2:634:TRA:TRAV17:None:TRAJ8:TRAC:CATVPNTGFQKLVF:TGTGCTACGGTCCCGAACACAGGCTTTCAGAAACTTGTATTT:33790:31	HD02_clonotype18_consensus_1:5282:4;HD02_clonotype18_consensus_2:2477:2	CloneType_82	WithinClusterClonal
HD_HD02_AAGACCTTCCTTTACA	HD02	CD8+ Naive	HD	HD02_clonotype265_consensus_1:523:TRB:TRBV6-5:TRBD2:TRBJ2-1:TRBC2:CATVPLADGSNEQFF:TGTGCCACCGTTCCCCTAGCGGATGGGAGCAATGAGCAGTTCTTC:4168:4;HD02_clonotype265_consensus_2:524:TRA:TRAV1-2:None:TRAJ16:TRAC:CAVGGQKLLF:TGTGCTGTGGGGGGCCAGAAGCTGCTCTTT:2375:4	HD02_clonotype265_consensus_1:4168:4;HD02_clonotype265_consensus_2:2375:4	CloneType_83	NoClonal
HD_HD02_AAGACCTTCGTTTAGG	HD02	CD8+ Effector-GNLY	HD	NA	NA	NA	NON-TCR
HD_HD02_AAGCCGCAGCGTTCCG	HD02	CD8+ Effector Memory-GZMK	HD	HD02_clonotype266_consensus_1:562:TRA:TRAV21:None:TRAJ24:TRAC:CAVPDSWGKLQF:TGTGCTGTGCCTGACAGCTGGGGGAAATTGCAGTTT:12696:14;HD02_clonotype266_consensus_2:496:TRB:TRBV27:None:TRBJ2-1:TRBC2:CASSLSKALLPNEQFF:TGTGCCAGCAGTTTATCGAAGGCCCTCCTCCCGAATGAGCAGTTCTTC:4395:4	HD02_clonotype266_consensus_1:12696:14;HD02_clonotype266_consensus_2:4395:4	CloneType_84	NoClonal
HD_HD02_AAGCCGCAGGCGTACA	HD02	CD8+ Effector Memory	HD	HD02_clonotype267_consensus_1:535:TRA:TRAV27:None:TRAJ35:TRAC:CAGDLI:TGTGCAGGGGATTTGATA:4961:4;HD02_clonotype267_consensus_2:829:TRB:TRBV30:None:TRBJ2-2:TRBC2:CAWTPSPNTGELFF:TGTGCCTGGACCCCGTCGCCGAACACCGGGGAGCTGTTTTTT:14937:15	HD02_clonotype267_consensus_1:4961:4;HD02_clonotype267_consensus_2:14937:15	CloneType_85	NoClonal
HD_HD02_AAGCCGCAGTTACCCA	HD02	CD8+ Naive	HD	HD02_clonotype268_consensus_1:495:TRB:TRBV9:TRBD1:TRBJ2-5:TRBC2:CASSVGGETQYF:TGTGCCAGCAGCGTAGGGGGGGAGACCCAGTACTTC:7664:6;HD02_clonotype268_consensus_2:702:TRA:TRAV29DV5:None:TRAJ58:TRAC:CAANLFSGSRLTF:TGTGCAGCAAATTTGTTCAGTGGCTCTAGGTTGACCTTT:5009:4	HD02_clonotype268_consensus_1:7664:6;HD02_clonotype268_consensus_2:5009:4	CloneType_86	NoClonal
HD_HD02_AAGCCGCCACGCGAAA	HD02	CD8+ Effector-GNLY	HD	HD02_clonotype54_consensus_1:661:TRA:TRAV12-2:None:TRAJ3:TRAC:CAVNLGSISASKIIF:TGTGCCGTGAACCTGGGGAGTATCAGTGCTTCCAAGATAATCTTT:25244:22;HD02_clonotype54_consensus_2:895:TRB:TRBV9:None:TRBJ2-1:TRBC2:CASSVAGDSYNEQFF:TGTGCCAGCAGCGTAGCGGGCGACTCCTACAATGAGCAGTTCTTC:35121:36	HD02_clonotype54_consensus_1:6291:5;HD02_clonotype54_consensus_2:1056:1	CloneType_87	WithinClusterClonal
HD_HD02_AAGCCGCCAGATTGCT	HD02	CD8+ Naive	HD	HD02_clonotype269_consensus_1:552:TRA:TRAV21:None:TRAJ18:TRAC:CAVYRGSTLGRLYF:TGTGCTGTCTACAGAGGCTCAACCCTGGGGAGGCTATACTTT:7344:6;HD02_clonotype269_consensus_2:524:TRB:TRBV27:TRBD1:TRBJ2-7:TRBC2:CASSPHRGPGDEQYF:TGTGCCAGCAGTCCACACAGGGGGCCAGGGGACGAGCAGTACTTC:7428:7	HD02_clonotype269_consensus_1:7344:6;HD02_clonotype269_consensus_2:7428:7	CloneType_88	NoClonal
HD_HD02_AAGCCGCGTGTGACGA	HD02	CD8+ Effector Memory-GZMK	HD	NA	NA	NA	NON-TCR
HD_HD02_AAGCCGCTCAGGCCCA	HD02	CD8+ MAIT	HD	NA	NA	NA	NON-TCR
HD_HD02_AAGCCGCTCCCACTTG	HD02	CD8+ MAIT	HD	HD02_clonotype77_consensus_1:582:TRB:TRBV6-1:TRBD2:TRBJ2-5:TRBC2:CASSDLAGGQETQYF:TGTGCCAGCAGTGATCTAGCGGGGGGGCAAGAGACCCAGTACTTC:12197:11;HD02_clonotype77_consensus_2:1117:TRA:TRAV1-2:None:TRAJ12:TRAC:CAVLDSSYKLIF:TGTGCTGTGTTGGATAGCAGCTATAAATTGATCTTC:10014:11	HD02_clonotype77_consensus_1:6797:6;HD02_clonotype77_consensus_2:3868:3	CloneType_89	WithinClusterClonal
HD_HD02_AAGGAGCAGGGCTTGA	HD02	CD8+ Effector Memory	HD	HD02_clonotype270_consensus_1:706:TRB:TRBV14:TRBD1:TRBJ2-6:TRBC2:CASSQTGTGVFSGANVLTF:TGTGCCAGCAGCCAAACCGGGACAGGGGTGTTCTCTGGGGCCAACGTCCTGACTTTC:12504:14;HD02_clonotype270_consensus_2:650:TRA:TRAV13-2:None:TRAJ42:TRAC:CAEKRESGYGGSQGNLIF:TGTGCAGAGAAGAGAGAGTCAGGATATGGAGGAAGCCAAGGAAATCTCATCTTT:3460:2	HD02_clonotype270_consensus_1:12504:14;HD02_clonotype270_consensus_2:3460:2	CloneType_90	NoClonal
HD_HD02_AAGGAGCCAATAGCGG	HD02	CD8+ Effector Memory-GZMK	HD	HD02_clonotype109_consensus_1:983:TRA:TRAV8-6:None:TRAJ40:TRAC:CAVSEETSGTYKYIF:TGTGCTGTGAGTGAGGAAACCTCAGGAACCTACAAATACATCTTT:3735:4;HD02_clonotype109_consensus_2:734:TRB:TRBV7-9:TRBD2:TRBJ2-1:TRBC2:CASSLTRGDNEQFF:TGTGCCAGCAGCTTAACTCGCGGCGACAATGAGCAGTTCTTC:25856:22	HD02_clonotype109_consensus_1:3402:3;HD02_clonotype109_consensus_2:16148:14	CloneType_91	WithinClusterClonal
HD_HD02_AAGGAGCCAGGATCGA	HD02	CD8+ MAIT	HD	NA	NA	NA	NON-TCR
HD_HD02_AAGGAGCGTTACGTCA	HD02	CD8+ Naive	HD	NA	NA	NA	NON-TCR
HD_HD02_AAGGAGCGTTTGTTGG	HD02	CD8+ MAIT	HD	HD02_clonotype272_consensus_1:743:TRB:TRBV4-2:TRBD2:TRBJ2-3:TRBC2:CASSQGGGDTDTQYF:TGTGCCAGCAGCCAAGGCGGGGGGGACACAGATACGCAGTATTTT:8824:9;HD02_clonotype272_consensus_2:699:TRB:TRBV20-1:None:TRBJ2-7:TRBC2:CSASIQADYEQYF:TGCAGTGCTAGTATTCAAGCAGACTACGAGCAGTACTTC:10478:10;HD02_clonotype272_consensus_3:528:TRA:TRAV1-2:None:TRAJ33:TRAC:CAVLDSNYQLIW:TGTGCTGTGTTGGATAGCAACTATCAGTTAATCTGG:1039:1	HD02_clonotype272_consensus_1:8824:9;HD02_clonotype272_consensus_2:10478:10;HD02_clonotype272_consensus_3:1039:1	CloneType_92	NoClonal
HD_HD02_AAGGAGCTCAGTGTTG	HD02	CD8+ Effector Memory-GZMK	HD	HD02_clonotype273_consensus_1:804:TRA:TRAV17:None:TRAJ54:TRAC:CATDEWGAQKLVF:TGTGCTACGGACGAGTGGGGAGCCCAGAAGCTGGTATTT:7871:6;HD02_clonotype273_consensus_2:818:TRB:TRBV30:TRBD2:TRBJ2-1:TRBC2:CAWSVVSSTNNEQFF:TGTGCCTGGAGTGTAGTTTCTAGCACCAACAATGAGCAGTTCTTC:10045:11	HD02_clonotype273_consensus_1:7871:6;HD02_clonotype273_consensus_2:10045:11	CloneType_93	NoClonal
HD_HD02_AAGGAGCTCCCACTTG	HD02	CD8+ Effector-GNLY	HD	NA	NA	NA	NON-TCR
HD_HD02_AAGGCAGAGACTACAA	HD02	CD8+ Effector Memory	HD	NA	NA	NA	NON-TCR
HD_HD02_AAGGCAGAGACTTTCG	HD02	CD8+ Naive	HD	HD02_clonotype274_consensus_1:517:TRA:TRAV21:None:TRAJ49:TRAC:CAVPNTGNQFYF:TGTGCTGTACCGAACACCGGTAACCAGTTCTATTTT:2811:2;HD02_clonotype274_consensus_2:643:TRB:TRBV7-9:TRBD1:TRBJ1-4:TRBC1:CASTPTPGQGRVKLFF:TGTGCCAGCACCCCAACGCCGGGACAGGGAAGAGTGAAACTGTTTTTT:8147:7	HD02_clonotype274_consensus_1:2811:2;HD02_clonotype274_consensus_2:8147:7	CloneType_94	NoClonal
HD_HD02_AAGGCAGAGAGACGAA	HD02	CD8+ Effector Memory-GZMK	HD	HD02_clonotype110_consensus_1:685:TRB:TRBV11-3:TRBD1:TRBJ2-2:TRBC1:CASSSYWAGELFF:TGTGCCAGCAGCTCTTACTGGGCCGGGGAGCTGTTTTTT:7508:8;HD02_clonotype110_consensus_2:515:TRA:TRAV25:None:TRAJ44:TRAC:CAGTGTASKLTF:TGTGCAGGGACCGGCACTGCCAGTAAACTCACCTTT:5982:4	HD02_clonotype110_consensus_1:2263:3;HD02_clonotype110_consensus_2:4631:3	CloneType_95	WithinClusterClonal
HD_HD02_AAGGCAGAGATATACG	HD02	CD8+ Effector Memory-GZMK	HD	HD02_clonotype26_consensus_1:738:TRB:TRBV7-9:None:TRBJ2-2:TRBC2:CASSLNPNTGELFF:TGTGCCAGCAGCTTAAACCCCAACACCGGGGAGCTGTTTTTT:156920:155;HD02_clonotype26_consensus_2:853:TRA:TRAV24:None:TRAJ28:TRAC:CASYSGAGSYQLTF:TGTGCCTCCTACTCTGGGGCTGGGAGTTACCAACTCACTTTC:33247:26;HD02_clonotype26_consensus_3:821:TRA:TRAV14DV4:None:TRAJ49:TRAC:CAQGNQFYF:TGTGCCCAAGGTAACCAGTTCTATTTT:56950:49	HD02_clonotype26_consensus_1:15814:15;HD02_clonotype26_consensus_2:4020:3;HD02_clonotype26_consensus_3:6898:5	CloneType_96	CrossClusterClonal
HD_HD02_AAGGCAGCAAACGTGG	HD02	CD8+ Effector Memory-GZMK	HD	HD02_clonotype4_consensus_1:1283:TRB:TRBV6-5:None:TRBJ2-6:TRBC2:CASRADYSGANVLTF:TGTGCCAGCAGAGCCGATTACTCTGGGGCCAACGTCCTGACTTTC:419428:430;HD02_clonotype4_consensus_2:860:TRA:TRAV12-1:None:TRAJ49:TRAC:CVVNAGNQFYF:TGTGTGGTGAACGCCGGTAACCAGTTCTATTTT:253258:210	HD02_clonotype4_consensus_1:14764:13;HD02_clonotype4_consensus_2:3549:4	CloneType_97	CrossClusterClonal
HD_HD02_AAGGCAGGTAAGGGAA	HD02	CD8+ Naive	HD	HD02_clonotype275_consensus_1:649:TRB:TRBV29-1:None:TRBJ1-1:TRBC1:CSVEVNTEAFF:TGCAGCGTAGAGGTTAACACTGAAGCTTTCTTT:6401:6;HD02_clonotype275_consensus_2:786:TRA:TRAV12-2:None:TRAJ7:TRAC:CAVKTFYGNNRLAF:TGTGCCGTGAAGACGTTCTATGGGAACAACAGACTCGCTTTT:11747:9	HD02_clonotype275_consensus_1:6401:6;HD02_clonotype275_consensus_2:11747:9	CloneType_98	NoClonal
HD_HD02_AAGGCAGGTACATCCA	HD02	CD8+ Effector Memory	HD	HD02_clonotype276_consensus_1:717:TRB:TRBV14:None:TRBJ1-6:TRBC1:CASSHPGDNSPLHF:TGTGCCAGCAGCCACCCCGGGGATAATTCACCCCTCCACTTT:10044:9;HD02_clonotype276_consensus_2:577:TRA:TRAV12-2:None:TRAJ22:TRAC:CAVSPDLSGSARQLTF:TGTGCCGTGAGCCCGGATCTTTCTGGTTCTGCAAGGCAACTGACCTTT:2664:2	HD02_clonotype276_consensus_1:10044:9;HD02_clonotype276_consensus_2:2664:2	CloneType_99	NoClonal
HD_HD02_AAGGCAGGTCTTGCGG	HD02	CD8+ Naive	HD	NA	NA	NA	NON-TCR
HD_HD02_AAGGCAGTCCACGAAT	HD02	CD8+ Naive	HD	HD02_clonotype278_consensus_1:749:TRB:TRBV4-2:TRBD1:TRBJ2-5:TRBC2:CASSQEQGDRGWETQYF:TGTGCCAGCAGCCAAGAGCAAGGCGACAGGGGTTGGGAGACCCAGTACTTC:9766:11;HD02_clonotype278_consensus_2:685:TRA:TRAV3:None:TRAJ21:TRAC:CAVRGLYNFNKFYF:TGTGCTGTGAGGGGTTTATACAACTTCAACAAATTTTACTTT:4627:5	HD02_clonotype278_consensus_1:9766:11;HD02_clonotype278_consensus_2:4627:5	CloneType_100	NoClonal
HD_HD02_AAGGCAGTCCAGTAGT	HD02	CD8+ Effector-GNLY	HD	HD02_clonotype25_consensus_1:740:TRA:TRAV12-3:None:TRAJ23:TRAC:CAMSFYNQGGKLIF:TGTGCAATGAGCTTTTATAACCAGGGAGGAAAGCTTATCTTC:40511:38;HD02_clonotype25_consensus_2:680:TRB:TRBV5-1:TRBD2:TRBJ2-1:TRBC2:CASGGDNEQFF:TGCGCCAGCGGTGGGGACAATGAGCAGTTCTTC:114385:119	HD02_clonotype25_consensus_1:7192:7;HD02_clonotype25_consensus_2:19100:22	CloneType_101	CrossClusterClonal
HD_HD02_AAGGCAGTCTTGTCAT	HD02	CD8+ Naive	HD	HD02_clonotype279_consensus_1:696:TRB:TRBV6-6:TRBD1:TRBJ1-2:TRBC1:CASSYPNFIQANYGYTF:TGTGCCAGCAGTTACCCTAACTTCATACAGGCTAACTATGGCTACACCTTC:3522:3;HD02_clonotype279_consensus_2:496:TRA:TRAV41:None:TRAJ45:TRAC:CAAKNSGGGADGLTF:TGTGCTGCCAAAAATTCAGGAGGAGGTGCTGACGGACTCACCTTT:1543:1	HD02_clonotype279_consensus_1:3522:3;HD02_clonotype279_consensus_2:1543:1	CloneType_102	NoClonal
HD_HD02_AAGGTTCAGAAGCCCA	HD02	CD8+ CD16	HD	HD02_clonotype280_consensus_1:681:TRB:TRBV7-9:TRBD1:TRBJ1-2:TRBC1:CASSHSGAELGYTF:TGTGCCAGCAGCCATTCCGGGGCAGAACTTGGCTACACCTTC:9757:8;HD02_clonotype280_consensus_2:545:TRA:TRAV20:None:TRAJ53:TRAC:CAVQGSGGSNYKLTF:TGTGCTGTGCAGGGTAGTGGAGGTAGCAACTATAAACTGACATTT:3817:4;HD02_clonotype280_consensus_3:683:TRB:TRBV10-3:None:TRBJ2-7:TRBC2:CAISGIDSSPNEQYF:TGTGCCATCAGCGGAATCGACTCGTCGCCGAACGAGCAGTACTTC:20626:19;…	HD02_clonotype280_consensus_1:9757:8;HD02_clonotype280_consensus_2:3817:4;HD02_clonotype280_consensus_3:20626:19;HD02_clonotype280_consensus_4:2536:2	CloneType_103	NoClonal
HD_HD02_AAGGTTCAGCACACAG	HD02	CD8+ Naive	HD	HD02_clonotype281_consensus_1:548:TRA:TRAV20:None:TRAJ52:TRAC:CAVQGGTSYGKLTF:TGTGCTGTCCAAGGTGGTACTAGCTATGGAAAGCTGACATTT:6553:5;HD02_clonotype281_consensus_2:653:TRB:TRBV5-1:TRBD2:TRBJ2-3:TRBC2:CASSLAQGGSTDTQYF:TGCGCCAGCAGCTTGGCCCAAGGCGGGAGTACAGATACGCAGTATTTT:7615:7	HD02_clonotype281_consensus_1:6553:5;HD02_clonotype281_consensus_2:7615:7	CloneType_104	NoClonal
HD_HD02_AAGGTTCGTAAGAGGA	HD02	CD8+ Effector-GZMH	HD	HD02_clonotype111_consensus_1:891:TRA:TRAV8-4:None:TRAJ42:TRAC:CAVIDYGGSQGNLIF:TGTGCTGTGATCGACTATGGAGGAAGCCAAGGAAATCTCATCTTT:11175:14;HD02_clonotype111_consensus_2:706:TRB:TRBV20-1:TRBD2:TRBJ2-5:TRBC2:CSAPPGRAPQETQYF:TGCAGTGCTCCCCCTGGGAGGGCTCCCCAAGAGACCCAGTACTTC:27470:28	HD02_clonotype111_consensus_1:6115:9;HD02_clonotype111_consensus_2:14423:15	CloneType_105	WithinClusterClonal
HD_HD02_AAGGTTCGTCAATACC	HD02	CD8+ MAIT	HD	HD02_clonotype33_consensus_1:868:TRB:TRBV19:TRBD2:TRBJ1-6:TRBC1:CASRGTDRSSYNSPLHF:TGTGCCAGTAGGGGGACGGACCGAAGCTCCTATAATTCACCCCTCCACTTT:29456:33;HD02_clonotype33_consensus_2:887:TRA:TRAV8-6:None:TRAJ40:TRAC:CAAHSGTYKYIF:TGTGCTGCGCACTCAGGAACCTACAAATACATCTTT:18457:23	HD02_clonotype33_consensus_1:1716:3;HD02_clonotype33_consensus_2:2041:2	CloneType_106	WithinClusterClonal
HD_HD02_AAGGTTCTCACAACGT	HD02	CD8+ Naive	HD	HD02_clonotype282_consensus_1:481:TRA:TRAV12-1:None:TRAJ43:TRAC:CAVNRDDMRF:TGTGCGGTGAACAGGGATGACATGCGCTTT:1627:2;HD02_clonotype282_consensus_2:521:TRB:TRBV18:TRBD2:TRBJ1-2:TRBC1:CASYPMEGDGYTF:TGTGCCAGCTACCCTATGGAGGGGGATGGCTACACCTTC:1819:2	HD02_clonotype282_consensus_1:1627:2;HD02_clonotype282_consensus_2:1819:2	CloneType_107	NoClonal
HD_HD02_AAGGTTCTCAGCGATT	HD02	CD8+ Naive	HD	NA	NA	NA	NON-TCR
HD_HD02_AAGGTTCTCCTATGTT	HD02	CD8+ CD38	HD	HD02_clonotype284_consensus_1:529:TRA:TRAV35:None:TRAJ30:TRAC:CAGHLDGDDKIIF:TGTGCTGGGCACCTGGATGGAGATGACAAGATCATCTTT:9850:13;HD02_clonotype284_consensus_2:966:TRB:TRBV7-6:TRBD1:TRBJ2-1:TRBC2:CASSLLLGVYNEQFF:TGTGCCAGCAGCTTGCTGTTGGGGGTTTACAATGAGCAGTTCTTC:51975:50	HD02_clonotype284_consensus_1:9850:13;HD02_clonotype284_consensus_2:51975:50	CloneType_108	NoClonal
HD_HD02_AAGGTTCTCTCGATGA	HD02	CD8+ Effector-GNLY	HD	HD02_clonotype2_consensus_1:866:TRB:TRBV19:TRBD1:TRBJ2-1:TRBC2:CASSIVFGTGVGEQFF:TGTGCCAGTAGTATAGTATTCGGGACAGGGGTGGGTGAGCAGTTCTTC:659718:740;HD02_clonotype2_consensus_2:816:TRA:TRAV22:None:TRAJ48:TRAC:CAVERSLLSNFGNEKLTF:TGTGCTGTGGAGAGGAGTTTACTGTCTAACTTTGGAAATGAGAAATTAACCTTT:322691:302	HD02_clonotype2_consensus_1:6243:7;HD02_clonotype2_consensus_2:1942:2	CloneType_3	CrossClusterClonal
HD_HD02_AAGTCTGAGGCACATG	HD02	CD8+ Naive	HD	HD02_clonotype285_consensus_1:631:TRA:TRAV12-1:None:TRAJ23:TRAC:CAAYFLEGGKLIF:TGTGCGGCCTACTTTTTGGAGGGAGGAAAGCTTATCTTC:1626:2;HD02_clonotype285_consensus_2:920:TRB:TRBV13:TRBD2:TRBJ2-7:TRBC2:CASSLVTSGNYEQYF:TGTGCCAGCAGCTTAGTGACTAGCGGGAACTACGAGCAGTACTTC:9850:13	HD02_clonotype285_consensus_1:1626:2;HD02_clonotype285_consensus_2:9850:13	CloneType_109	NoClonal
HD_HD02_AAGTCTGCAAATTGCC	HD02	CD8+ MAIT	HD	HD02_clonotype27_consensus_1:717:TRB:TRBV20-1:TRBD1:TRBJ2-5:TRBC2:CSARDGAPQETQYF:TGCAGTGCTAGGGATGGGGCCCCCCAAGAGACCCAGTACTTC:84321:90;HD02_clonotype27_consensus_2:626:TRA:TRAV17:None:TRAJ26:TRAC:CATDRAGDNYGQNFVF:TGTGCTACGGACCGGGCGGGGGATAACTATGGTCAGAATTTTGTCTTT:24078:21	HD02_clonotype27_consensus_1:9550:8;HD02_clonotype27_consensus_2:3694:3	CloneType_110	WithinClusterClonal
HD_HD02_AAGTCTGCACAGTCGC	HD02	CD8+ Naive	HD	HD02_clonotype286_consensus_1:603:TRA:TRAV17:None:TRAJ15:TRAC:CATFLKQAGTALIF:TGTGCTACCTTCCTGAAGCAGGCAGGAACTGCTCTGATCTTT:1673:2;HD02_clonotype286_consensus_2:687:TRB:TRBV27:TRBD2:TRBJ2-7:TRBC2:CASSLAGRYEQYF:TGTGCCAGCAGTTTAGCGGGAAGGTACGAGCAGTACTTC:4990:5	HD02_clonotype286_consensus_1:1673:2;HD02_clonotype286_consensus_2:4990:5	CloneType_111	NoClonal
HD_HD02_AAGTCTGCACTATCTT	HD02	CD8+ Naive	HD	HD02_clonotype287_consensus_1:507:TRA:TRAV13-1:None:TRAJ49:TRAC:CAASGLTGNQFYF:TGTGCAGCAAGTGGCCTGACCGGTAACCAGTTCTATTTT:6160:5;HD02_clonotype287_consensus_2:534:TRB:TRBV9:TRBD1:TRBJ1-2:TRBC1:CASSPSWTGFNYGYTF:TGTGCCAGCAGCCCTTCTTGGACAGGGTTTAACTATGGCTACACCTTC:4879:4	HD02_clonotype287_consensus_1:6160:5;HD02_clonotype287_consensus_2:4879:4	CloneType_112	NoClonal
HD_HD02_AAGTCTGGTTTGTTGG	HD02	CD8+ Effector-GNLY	HD	HD02_clonotype1_consensus_1:798:TRA:TRAV12-2:None:TRAJ45:TRAC:CAVNTLRAGGGADGLTF:TGTGCCGTGAACACTCTAAGGGCAGGAGGAGGTGCTGACGGACTCACCTTT:596881:498;HD02_clonotype1_consensus_2:1156:TRB:TRBV9:None:TRBJ2-1:TRBC2:CASSVAPDPYNEQFF:TGTGCCAGCAGCGTAGCTCCAGACCCCTACAATGAGCAGTTCTTC:1381169:1359	HD02_clonotype1_consensus_1:5875:4;HD02_clonotype1_consensus_2:7766:8	CloneType_54	CrossClusterClonal
HD_HD02_AAGTCTGTCACCCGAG	HD02	CD8+ Naive	HD	HD02_clonotype288_consensus_1:539:TRA:TRAV21:None:TRAJ50:TRAC:CAVRLKTSYDKVIF:TGTGCTGTGAGGCTGAAAACCTCCTACGACAAGGTGATATTT:6193:5;HD02_clonotype288_consensus_2:706:TRB:TRBV27:None:TRBJ1-1:TRBC2:CASRVNLGRFGDTEAFF:TGTGCCAGCAGGGTCAATCTTGGCCGCTTTGGCGACACTGAAGCTTTCTTT:7153:8	HD02_clonotype288_consensus_1:6193:5;HD02_clonotype288_consensus_2:7153:8	CloneType_113	NoClonal
HD_HD02_AAGTCTGTCAGAGGTG	HD02	CD8+ Effector Memory-GZMK	HD	HD02_clonotype34_consensus_1:625:TRA:TRAV14DV4:None:TRAJ34:TRAC:CAMREGVGSDKLIF:TGTGCAATGAGAGAGGGCGTAGGGTCCGACAAGCTCATCTTT:30320:30;HD02_clonotype34_consensus_2:854:TRB:TRBV9:TRBD1:TRBJ2-3:TRBC2:CASSPPGAGFTDTQYF:TGTGCCAGCAGCCCCCCAGGGGCCGGTTTCACAGATACGCAGTATTTT:72807:76	HD02_clonotype34_consensus_1:3066:4;HD02_clonotype34_consensus_2:15173:15	CloneType_114	WithinClusterClonal
HD_HD02_AAGTCTGTCCTCGCAT	HD02	CD8+ Naive	HD	HD02_clonotype289_consensus_1:572:TRA:TRAV19:None:TRAJ45:TRAC:CALSEMRGGGADGLTF:TGTGCTCTGAGTGAGATGAGGGGAGGAGGTGCTGACGGACTCACCTTT:1200:1;HD02_clonotype289_consensus_2:685:TRB:TRBV12-3:TRBD1:TRBJ2-7:TRBC2:CASSSQGGIDEQYF:TGTGCCAGCAGTTCACAGGGGGGGATTGACGAGCAGTACTTC:19763:19	HD02_clonotype289_consensus_1:1200:1;HD02_clonotype289_consensus_2:19763:19	CloneType_115	NoClonal
HD_HD02_AAGTCTGTCGTAGATC	HD02	CD8+ MAIT	HD	HD02_clonotype10_consensus_1:994:TRA:TRAV1-2:None:TRAJ33:TRAC:CAVRDSNYQLIW:TGTGCTGTGAGAGATAGCAACTATCAGTTAATCTGG:88610:83;HD02_clonotype10_consensus_2:722:TRB:TRBV6-4:TRBD1:TRBJ2-3:TRBC2:CASSDGQGADTQYF:TGTGCCAGCAGTGACGGACAGGGTGCAGATACGCAGTATTTT:132120:134	HD02_clonotype10_consensus_1:1422:1;HD02_clonotype10_consensus_2:10886:11	CloneType_116	WithinClusterClonal
HD_HD02_AAGTCTGTCGTCCAGG	HD02	CD8+ Naive	HD	NA	NA	NA	NON-TCR
HD_HD02_AATCCAGAGAGGTACC	HD02	CD8+ Naive	HD	HD02_clonotype291_consensus_1:516:TRA:TRAV21:None:TRAJ29:TRAC:CAVNPGNTPLVF:TGTGCTGTGAATCCGGGAAACACACCTCTTGTCTTT:5524:5;HD02_clonotype291_consensus_2:672:TRB:TRBV24-1:TRBD1:TRBJ2-3:TRBC2:CATRGTGSTDTQYF:TGTGCCACCAGAGGGACGGGGAGCACAGATACGCAGTATTTT:8613:10	HD02_clonotype291_consensus_1:5524:5;HD02_clonotype291_consensus_2:8613:10	CloneType_117	NoClonal
HD_HD02_AATCCAGAGTGCGTGA	HD02	CD8+ MAIT	HD	HD02_clonotype112_consensus_1:942:TRA:TRAV1-2:None:TRAJ33:TRAC:CAVRDSNYQLIW:TGTGCTGTGAGAGATAGCAACTATCAGTTAATCTGG:8052:8;HD02_clonotype112_consensus_2:663:TRB:TRBV4-3:TRBD2:TRBJ2-5:TRBC2:CASSQDPSGSQETQYF:TGCGCCAGCAGCCAAGACCCTAGCGGGAGCCAAGAGACCCAGTACTTC:10756:12	HD02_clonotype112_consensus_1:4180:4;HD02_clonotype112_consensus_2:7210:7	CloneType_118	WithinClusterClonal
HD_HD02_AATCCAGCACAGGAGT	HD02	CD8+ Proliferating	HD	HD02_clonotype78_consensus_1:701:TRA:TRAV36DV7:None:TRAJ48:TRAC:CAVEAISNFGNEKLTF:TGTGCTGTGGAGGCTATATCTAACTTTGGAAATGAGAAATTAACCTTT:15435:16;HD02_clonotype78_consensus_2:756:TRB:TRBV6-5:TRBD2:TRBJ2-5:TRBC2:CASSDFPSGRVRKTQYF:TGTGCCAGCAGCGACTTTCCTAGCGGGAGAGTGAGGAAGACCCAGTACTTC:73597:91	HD02_clonotype78_consensus_1:11231:12;HD02_clonotype78_consensus_2:39454:51	CloneType_119	OthersClonal
HD_HD02_AATCCAGCACGCGAAA	HD02	CD8+ Naive	HD	HD02_clonotype292_consensus_1:544:TRB:TRBV7-9:TRBD1:TRBJ1-4:TRBC1:CASSSPVGGKTNEKLFF:TGTGCCAGCAGCTCCCCCGTAGGGGGCAAGACTAATGAAAAACTGTTTTTT:9716:9;HD02_clonotype292_consensus_2:578:TRA:TRAV29DV5:None:TRAJ41:TRAC:CAASLSNSGYALNF:TGTGCAGCAAGCCTCTCAAATTCCGGGTATGCACTCAACTTC:6294:6	HD02_clonotype292_consensus_1:9716:9;HD02_clonotype292_consensus_2:6294:6	CloneType_120	NoClonal
HD_HD02_AATCCAGCAGTTAACC	HD02	CD8+ Effector Memory	HD	HD02_clonotype44_consensus_1:703:TRB:TRBV20-1:None:TRBJ2-1:TRBC2:CSATGPLGSNEQFF:TGCAGTGCTACAGGCCCTCTGGGGTCCAATGAGCAGTTCTTC:61634:69;HD02_clonotype44_consensus_2:513:TRA:TRAV38-1:None:TRAJ49:TRAC:CAFYHGNQFYF:TGTGCTTTTTATCACGGTAACCAGTTCTATTTT:17868:16	HD02_clonotype44_consensus_1:16964:19;HD02_clonotype44_consensus_2:6010:7	CloneType_61	WithinClusterClonal
HD_HD02_AATCCAGGTATATGGA	HD02	CD8+ Naive	HD	HD02_clonotype293_consensus_1:460:TRA:TRAV39:None:TRAJ42:TRAC:CAVMNYGGSQGNLIF:TGTGCCGTGATGAATTATGGAGGAAGCCAAGGAAATCTCATCTTT:1646:1;HD02_clonotype293_consensus_2:705:TRB:TRBV27:TRBD1:TRBJ2-5:TRBC2:CASSNLSPTGFGETQYF:TGTGCCAGCAGTAACCTAAGTCCCACAGGGTTCGGGGAGACCCAGTACTTC:5487:6	HD02_clonotype293_consensus_1:1646:1;HD02_clonotype293_consensus_2:5487:6	CloneType_121	NoClonal
HD_HD02_AATCCAGGTGTTCTTT	HD02	CD8+ Effector Memory	HD	HD02_clonotype294_consensus_1:651:TRB:TRBV11-1:TRBD1:TRBJ1-1:TRBC1:CASSLDRGMNTEAFF:TGTGCCAGCAGCCTAGACAGGGGGATGAACACTGAAGCTTTCTTT:1225:1;HD02_clonotype294_consensus_2:607:TRA:TRAV14DV4:None:TRAJ28:TRAC:CAMRGRHGAGSYQLTF:TGTGCAATGAGAGGGCGACATGGGGCTGGGAGTTACCAACTCACTTTC:6009:5;HD02_clonotype294_consensus_3:691:TRA:TRAV8-4:None:TRAJ42:TRAC:CAVSRGSQGNLIF:TGTGCTGTGAGTAGAGGAAGCCAAGGAAATCTCATCTTT:2378:5	HD02_clonotype294_consensus_1:1225:1;HD02_clonotype294_consensus_2:6009:5;HD02_clonotype294_consensus_3:2378:5	CloneType_122	NoClonal
HD_HD02_AATCCAGTCACAACGT	HD02	CD8+ Effector Memory-GZMK	HD	HD02_clonotype113_consensus_1:534:TRA:TRAV27:None:TRAJ40:TRAC:CAGAPTSGTYKYIF:TGTGCAGGAGCCCCTACCTCAGGAACCTACAAATACATCTTT:7134:7;HD02_clonotype113_consensus_2:682:TRB:TRBV12-3:TRBD2:TRBJ2-1:TRBC2:CASSSGLVGEQFF:TGTGCCAGCAGTTCAGGACTAGTTGGTGAGCAGTTCTTC:37719:40	HD02_clonotype113_consensus_1:3238:4;HD02_clonotype113_consensus_2:16138:15	CloneType_123	WithinClusterClonal
HD_HD02_AATCCAGTCCAAACTG	HD02	CD8+ Effector-GNLY	HD	HD02_clonotype5_consensus_1:951:TRB:TRBV5-1:TRBD1:TRBJ2-3:TRBC2:CASSFGTDFTSTDTQYF:TGCGCCAGCAGCTTTGGGACAGATTTTACTAGCACAGATACGCAGTATTTT:374781:379;HD02_clonotype5_consensus_2:784:TRA:TRAV25:None:TRAJ48:TRAC:CALGDFGNEKLTF:TGTGCTCTAGGGGACTTTGGAAATGAGAAATTAACCTTT:107955:102	HD02_clonotype5_consensus_1:15170:15;HD02_clonotype5_consensus_2:4837:4	CloneType_39	CrossClusterClonal
HD_HD02_AATCCAGTCCACGACG	HD02	CD8+ MAIT	HD	HD02_clonotype39_consensus_1:1145:TRA:TRAV1-2:None:TRAJ33:TRAC:CAVMDSNYQLIW:TGTGCTGTCATGGATAGCAACTATCAGTTAATCTGG:12490:10;HD02_clonotype39_consensus_2:719:TRB:TRBV20-1:TRBD2:TRBJ2-1:TRBC2:CSARDGGRERNNEQFF:TGCAGTGCTAGAGATGGGGGGCGGGAGAGGAACAATGAGCAGTTCTTC:60608:72	HD02_clonotype39_consensus_1:1821:2;HD02_clonotype39_consensus_2:6328:8	CloneType_124	WithinClusterClonal
HD_HD02_AATCCAGTCCACGTTC	HD02	CD8+ Naive	HD	HD02_clonotype295_consensus_1:567:TRA:TRAV21:None:TRAJ42:TRAC:CAGNYGGSQGNLIF:TGTGCTGGTAATTATGGAGGAAGCCAAGGAAATCTCATCTTT:3213:3;HD02_clonotype295_consensus_2:686:TRB:TRBV19:None:TRBJ2-6:TRBC2:CASSINPSGANVLTF:TGTGCCAGTAGTATCAACCCCTCTGGGGCCAACGTCCTGACTTTC:10154:10	HD02_clonotype295_consensus_1:3213:3;HD02_clonotype295_consensus_2:10154:10	CloneType_125	NoClonal
HD_HD02_AATCGGTAGGCTCAGA	HD02	CD8+ Naive	HD	HD02_clonotype296_consensus_1:692:TRA:TRAV3:None:TRAJ8:TRAC:CAVRDIVNTGFQKLVF:TGTGCTGTGAGAGACATAGTGAACACAGGCTTTCAGAAACTTGTATTT:746:1;HD02_clonotype296_consensus_2:716:TRB:TRBV3-1:TRBD1:TRBJ1-2:TRBC1:CASSHLTGDANYGYTF:TGTGCCAGCAGCCACCTAACAGGGGACGCCAACTATGGCTACACCTTC:3249:4	HD02_clonotype296_consensus_1:746:1;HD02_clonotype296_consensus_2:3249:4	CloneType_126	NoClonal
HD_HD02_AATCGGTAGTGACTCT	HD02	CD8+ Effector-GNLY	HD	HD02_clonotype2_consensus_1:866:TRB:TRBV19:TRBD1:TRBJ2-1:TRBC2:CASSIVFGTGVGEQFF:TGTGCCAGTAGTATAGTATTCGGGACAGGGGTGGGTGAGCAGTTCTTC:659718:740;HD02_clonotype2_consensus_2:816:TRA:TRAV22:None:TRAJ48:TRAC:CAVERSLLSNFGNEKLTF:TGTGCTGTGGAGAGGAGTTTACTGTCTAACTTTGGAAATGAGAAATTAACCTTT:322691:302	HD02_clonotype2_consensus_1:6105:6;HD02_clonotype2_consensus_2:2057:3	CloneType_3	CrossClusterClonal
HD_HD02_AATCGGTCAAGAGTCG	HD02	CD8+ Naive	HD	HD02_clonotype297_consensus_1:704:TRB:TRBV30:None:TRBJ2-5:TRBC2:CAWSVWHRETQYF:TGTGCCTGGAGTGTATGGCATAGAGAGACCCAGTACTTC:2367:2;HD02_clonotype297_consensus_2:492:TRA:TRAV39:None:TRAJ52:TRAC:CAVEFGAGGTSYGKLTF:TGTGCCGTGGAGTTTGGTGCTGGTGGTACTAGCTATGGAAAGCTGACATTT:3448:2	HD02_clonotype297_consensus_1:2367:2;HD02_clonotype297_consensus_2:3448:2	CloneType_127	NoClonal
HD_HD02_AATCGGTGTCAACTGT	HD02	CD8+ Effector-GNLY	HD	HD02_clonotype1_consensus_1:798:TRA:TRAV12-2:None:TRAJ45:TRAC:CAVNTLRAGGGADGLTF:TGTGCCGTGAACACTCTAAGGGCAGGAGGAGGTGCTGACGGACTCACCTTT:596881:498;HD02_clonotype1_consensus_2:1156:TRB:TRBV9:None:TRBJ2-1:TRBC2:CASSVAPDPYNEQFF:TGTGCCAGCAGCGTAGCTCCAGACCCCTACAATGAGCAGTTCTTC:1381169:1359	HD02_clonotype1_consensus_1:6403:5;HD02_clonotype1_consensus_2:7934:7	CloneType_54	CrossClusterClonal
HD_HD02_AATCGGTGTGCTTCTC	HD02	CD8+ Effector-GNLY	HD	HD02_clonotype298_consensus_1:593:TRB:TRBV7-9:TRBD1:TRBJ2-2:TRBC2:CASSTGQGDTGELFF:TGTGCCAGCAGCACGGGACAGGGTGACACCGGGGAGCTGTTTTTT:20849:20;HD02_clonotype298_consensus_2:592:TRA:TRAV14DV4:None:TRAJ23:TRAC:CAMREGVIQGGKLIF:TGTGCAATGAGAGAGGGCGTCATCCAGGGAGGAAAGCTTATCTTC:14116:11	HD02_clonotype298_consensus_1:20849:20;HD02_clonotype298_consensus_2:14116:11	CloneType_128	NoClonal
HD_HD02_AATCGGTGTTGATTCG	HD02	CD8+ Effector Memory-GZMK	HD	HD02_clonotype299_consensus_1:650:TRB:TRBV2:TRBD2:TRBJ2-5:TRBC2:CASIAGLTETQYF:TGTGCCAGCATAGCGGGCCTAACGGAGACCCAGTACTTC:2590:3;HD02_clonotype299_consensus_2:663:TRB:TRBV4-1:TRBD1:TRBJ2-5:TRBC2:CASSPAPGQGGETQYF:TGCGCCAGCAGCCCCGCCCCGGGACAGGGAGGGGAGACCCAGTACTTC:3135:3;HD02_clonotype299_consensus_3:768:TRA:TRAV19:None:TRAJ23:TRAC:CALSEAMGGKLIF:TGTGCTCTGAGTGAGGCGATGGGAGGAAAGCTTATCTTC:596:1	HD02_clonotype299_consensus_1:2590:3;HD02_clonotype299_consensus_2:3135:3;HD02_clonotype299_consensus_3:596:1	CloneType_129	NoClonal
HD_HD02_AATCGGTTCTAACTTC	HD02	CD8+ Effector-GNLY	HD	HD02_clonotype2_consensus_1:866:TRB:TRBV19:TRBD1:TRBJ2-1:TRBC2:CASSIVFGTGVGEQFF:TGTGCCAGTAGTATAGTATTCGGGACAGGGGTGGGTGAGCAGTTCTTC:659718:740;HD02_clonotype2_consensus_2:816:TRA:TRAV22:None:TRAJ48:TRAC:CAVERSLLSNFGNEKLTF:TGTGCTGTGGAGAGGAGTTTACTGTCTAACTTTGGAAATGAGAAATTAACCTTT:322691:302	HD02_clonotype2_consensus_1:5391:5;HD02_clonotype2_consensus_2:1241:1	CloneType_3	CrossClusterClonal
HD_HD02_ACACCAAAGAGGACGG	HD02	CD8+ Naive	HD	NA	NA	NA	NON-TCR
HD_HD02_ACACCAAAGAGGGCTT	HD02	CD8+ Naive	HD	HD02_clonotype301_consensus_1:704:TRB:TRBV20-1:TRBD1:TRBJ1-2:TRBC1:CSARAAGGGNYGYTF:TGCAGTGCTAGAGCAGCAGGGGGCGGGAACTATGGCTACACCTTC:12349:11;HD02_clonotype301_consensus_2:519:TRA:TRAV27:None:TRAJ35:TRAC:CAGVGFGNVLHC:TGTGCAGGAGTCGGCTTTGGGAATGTGCTGCATTGC:7046:6	HD02_clonotype301_consensus_1:12349:11;HD02_clonotype301_consensus_2:7046:6	CloneType_130	NoClonal
HD_HD02_ACACCAAAGGGATCTG	HD02	CD8+ Naive	HD	HD02_clonotype302_consensus_1:527:TRB:TRBV20-1:TRBD1:TRBJ2-1:TRBC2:CSAAGTGSYNEQFF:TGCAGTGCCGCCGGGACAGGATCTTACAATGAGCAGTTCTTC:5339:5;HD02_clonotype302_consensus_2:478:TRA:TRAV35:None:TRAJ18:TRAC:CAGPDRGSTLGRLYF:TGTGCTGGGCCCGACAGAGGCTCAACCCTGGGGAGGCTATACTTT:2818:2	HD02_clonotype302_consensus_1:5339:5;HD02_clonotype302_consensus_2:2818:2	CloneType_131	NoClonal
HD_HD02_ACACCAACAAAGAATC	HD02	CD8+ Effector Memory-GZMK	HD	HD02_clonotype303_consensus_1:872:TRA:TRAV3:None:TRAJ35:TRAC:CAVRVGFGNVLHC:TGTGCTGTGAGGGTAGGCTTTGGGAATGTGCTGCATTGC:2115:3;HD02_clonotype303_consensus_2:748:TRA:TRAV5:None:TRAJ37:TRAC:CAETFGSSNTGKLIF:TGTGCAGAGACCTTTGGCTCTAGCAACACAGGCAAACTAATCTTT:5047:5;HD02_clonotype303_consensus_3:704:TRB:TRBV7-6:TRBD1:TRBJ2-4:TRBC2:CASSLGRQGAQGNIQYF:TGTGCCAGCAGCTTAGGTAGACAGGGGGCCCAGGGAAACATTCAGTACTTC:11114:12	HD02_clonotype303_consensus_1:2115:3;HD02_clonotype303_consensus_2:5047:5;HD02_clonotype303_consensus_3:11114:12	CloneType_132	NoClonal
HD_HD02_ACACCAACAGTATAAG	HD02	CD8+ MAIT	HD	HD02_clonotype304_consensus_1:519:TRA:TRAV1-2:None:TRAJ33:TRAC:CAVRDSNYQLIW:TGTGCTGTGAGAGATAGCAACTATCAGTTAATCTGG:3708:3;HD02_clonotype304_consensus_2:574:TRB:TRBV4-2:TRBD1:TRBJ2-3:TRBC2:CASSQEAGAGTDTQYF:TGTGCCAGCAGCCAAGAGGCGGGGGCAGGTACAGATACGCAGTATTTT:9973:10	HD02_clonotype304_consensus_1:3708:3;HD02_clonotype304_consensus_2:9973:10	CloneType_133	NoClonal
HD_HD02_ACACCAAGTCCGTGAC	HD02	CD8+ Effector-GNLY	HD	HD02_clonotype3_consensus_1:849:TRA:TRAV12-2:None:TRAJ20:TRAC:CAVKKLSF:TGTGCCGTGAAGAAGCTCAGCTTT:537659:465;HD02_clonotype3_consensus_2:893:TRB:TRBV27:TRBD1:TRBJ1-6:TRBC1:CASSSWDRDNSPLHF:TGTGCCAGCAGTTCCTGGGACAGGGATAATTCACCCCTCCACTTT:465991:452;HD02_clonotype3_consensus_3:841:TRA:TRAV17:None:TRAJ8:TRAC:CATVPNTGFQKLVF:TGTGCTACGGTCCCGAACACAGGCTTTCAGAAACTTGTATTT:535250:470	HD02_clonotype3_consensus_1:4330:3;HD02_clonotype3_consensus_2:4312:4;HD02_clonotype3_consensus_3:5205:4	CloneType_65	WithinClusterClonal
HD_HD02_ACACCAAGTTGCGCAC	HD02	CD8+ Naive	HD	HD02_clonotype305_consensus_1:711:TRB:TRBV29-1:TRBD2:TRBJ2-7:TRBC2:CSVRDRVAGHYEQYF:TGCAGCGTCAGGGATCGGGTCGCGGGACACTACGAGCAGTACTTC:12460:11;HD02_clonotype305_consensus_2:808:TRA:TRAV41:None:TRAJ39:TRAC:CAVTDNNAGNMLTF:TGTGCTGTGACCGATAATAATGCAGGCAACATGCTCACCTTT:5371:5	HD02_clonotype305_consensus_1:12460:11;HD02_clonotype305_consensus_2:5371:5	CloneType_134	NoClonal
HD_HD02_ACACCAATCTGGAGCC	HD02	CD8+ Naive	HD	HD02_clonotype306_consensus_1:548:TRB:TRBV20-1:TRBD1:TRBJ2-1:TRBC2:CSARGTGALYNEQFF:TGCAGTGCTAGAGGAACAGGGGCCCTCTACAATGAGCAGTTCTTC:12028:12;HD02_clonotype306_consensus_2:554:TRA:TRAV4:None:TRAJ36:TRAC:CLVGVPTGANNLFF:TGCCTCGTGGGTGTCCCTACTGGGGCAAACAACCTCTTCTTT:6468:5	HD02_clonotype306_consensus_1:12028:12;HD02_clonotype306_consensus_2:6468:5	CloneType_135	NoClonal
HD_HD02_ACACCCTCAGGTCCAC	HD02	CD8+ Naive	HD	NA	NA	NA	NON-TCR
HD_HD02_ACACCCTCAGGTGCCT	HD02	CD8+ Naive	HD	HD02_clonotype308_consensus_1:565:TRA:TRAV19:None:TRAJ53:TRAC:CALSGGSNYKLTF:TGTGCTCTGAGTGGAGGTAGCAACTATAAACTGACATTT:2829:3;HD02_clonotype308_consensus_2:864:TRB:TRBV19:TRBD1:TRBJ1-1:TRBC1:CASSWLTGGMNTEAFF:TGTGCCAGTAGTTGGCTGACAGGGGGAATGAACACTGAAGCTTTCTTT:10035:12	HD02_clonotype308_consensus_1:2829:3;HD02_clonotype308_consensus_2:10035:12	CloneType_136	NoClonal
HD_HD02_ACACCCTCAGGTTTCA	HD02	CD8+ MAIT	HD	HD02_clonotype10_consensus_1:994:TRA:TRAV1-2:None:TRAJ33:TRAC:CAVRDSNYQLIW:TGTGCTGTGAGAGATAGCAACTATCAGTTAATCTGG:88610:83;HD02_clonotype10_consensus_2:722:TRB:TRBV6-4:TRBD1:TRBJ2-3:TRBC2:CASSDGQGADTQYF:TGTGCCAGCAGTGACGGACAGGGTGCAGATACGCAGTATTTT:132120:134	HD02_clonotype10_consensus_1:4094:4;HD02_clonotype10_consensus_2:7694:7	CloneType_116	WithinClusterClonal
HD_HD02_ACACCCTTCACCTCGT	HD02	CD8+ Effector Memory-GZMK	HD	NA	NA	NA	NON-TCR
HD_HD02_ACACCCTTCTACTTAC	HD02	CD8+ Naive	HD	HD02_clonotype309_consensus_1:553:TRA:TRAV12-2:None:TRAJ49:TRAC:CALYKNQFYF:TGTGCCTTGTACAAGAACCAGTTCTATTTT:5082:4;HD02_clonotype309_consensus_2:613:TRA:TRAV14DV4:None:TRAJ15:TRAC:CAMRSSNQAGTALIF:TGTGCAATGAGGTCTTCCAACCAGGCAGGAACTGCTCTGATCTTT:4037:5;HD02_clonotype309_consensus_3:695:TRB:TRBV20-1:None:TRBJ1-6:TRBC2:CSAPEVLWPLHF:TGCAGTGCCCCCGAGGTCCTTTGGCCCCTCCACTTT:8074:9	HD02_clonotype309_consensus_1:5082:4;HD02_clonotype309_consensus_2:4037:5;HD02_clonotype309_consensus_3:8074:9	CloneType_137	NoClonal
HD_HD02_ACACCGGAGACTCGGA	HD02	CD8+ Naive	HD	HD02_clonotype310_consensus_1:656:TRB:TRBV27:TRBD1:TRBJ1-2:TRBC1:CASTRTGGFGYTF:TGTGCCAGCACACGGACAGGGGGTTTCGGCTACACCTTC:3176:3;HD02_clonotype310_consensus_2:658:TRA:TRAV24:None:TRAJ30:TRAC:CAYRDDKIIF:TGTGCTTACAGAGATGACAAGATCATCTTT:4635:3;HD02_clonotype310_consensus_3:726:TRA:TRAV13-1:None:TRAJ34:TRAC:CAAYNTDKLIF:TGTGCAGCCTATAACACCGACAAGCTCATCTTT:5482:7;HD02_clonotype310_consensus_4:660:TRB:TRBV28:…	HD02_clonotype310_consensus_1:3176:3;HD02_clonotype310_consensus_2:4635:3;HD02_clonotype310_consensus_3:5482:7;HD02_clonotype310_consensus_4:9649:9	CloneType_138	NoClonal
HD_HD02_ACACCGGAGATGCCTT	HD02	CD8+ Naive	HD	HD02_clonotype311_consensus_1:1001:TRB:TRBV7-6:TRBD1:TRBJ2-1:TRBC2:CASSLGGGLEQFF:TGTGCCAGCAGCTTAGGGGGGGGGCTAGAGCAGTTCTTC:8602:9;HD02_clonotype311_consensus_2:578:TRA:TRAV22:None:TRAJ42:TRAC:CAVVRPNYGGSQGNLIF:TGTGCTGTGGTAAGGCCTAATTATGGAGGAAGCCAAGGAAATCTCATCTTT:2432:2	HD02_clonotype311_consensus_1:8602:9;HD02_clonotype311_consensus_2:2432:2	CloneType_139	NoClonal
HD_HD02_ACACCGGAGCCAACAG	HD02	CD8+ Naive	HD	HD02_clonotype312_consensus_1:696:TRB:TRBV12-3:TRBD2:TRBJ2-7:TRBC2:CASRRTSPNSYEQYF:TGTGCCAGCAGACGGACTAGCCCGAACTCCTACGAGCAGTACTTC:19123:18;HD02_clonotype312_consensus_2:719:TRA:TRAV29DV5:None:TRAJ43:TRAC:CAAGNDMRF:TGTGCAGCAGGCAATGACATGCGCTTT:4774:4	HD02_clonotype312_consensus_1:19123:18;HD02_clonotype312_consensus_2:4774:4	CloneType_140	NoClonal
HD_HD02_ACACCGGAGCGAAGGG	HD02	CD8+ Naive	HD	NA	NA	NA	NON-TCR
HD_HD02_ACACCGGAGGACGAAA	HD02	CD8+ Naive	HD	HD02_clonotype314_consensus_1:545:TRB:TRBV20-1:None:TRBJ2-7:TRBC2:CSARDQVGLYSYEQYF:TGCAGTGCTAGAGATCAGGTTGGGTTGTACTCCTACGAGCAGTACTTC:16086:17;HD02_clonotype314_consensus_2:694:TRA:TRAV29DV5:None:TRAJ47:TRAC:CAARSTGNKLVF:TGTGCAGCAAGGAGTACCGGAAACAAGCTGGTCTTT:3121:3	HD02_clonotype314_consensus_1:16086:17;HD02_clonotype314_consensus_2:3121:3	CloneType_141	NoClonal
HD_HD02_ACACCGGAGGCTCATT	HD02	CD8+ Effector-GNLY	HD	NA	NA	NA	NON-TCR
HD_HD02_ACACCGGAGTCGAGTG	HD02	CD8+ Proliferating	HD	NA	NA	NA	NON-TCR
HD_HD02_ACACCGGCACAGCCCA	HD02	CD8+ Effector-GNLY	HD	NA	NA	NA	NON-TCR
HD_HD02_ACACCGGCATATACCG	HD02	CD8+ Effector Memory	HD	HD02_clonotype315_consensus_1:553:TRA:TRAV13-1:None:TRAJ13:TRAC:CAARPRGYQKVTF:TGTGCAGCAAGACCTCGGGGTTACCAGAAAGTTACCTTT:4299:3;HD02_clonotype315_consensus_2:489:TRB:TRBV28:TRBD1:TRBJ2-1:TRBC2:CASSPPGDNEQFF:TGTGCCAGCAGTCCCCCGGGGGACAATGAGCAGTTCTTC:3950:4	HD02_clonotype315_consensus_1:4299:3;HD02_clonotype315_consensus_2:3950:4	CloneType_142	NoClonal
HD_HD02_ACACCGGTCACCCTCA	HD02	CD8+ Naive	HD	NA	NA	NA	NON-TCR
HD_HD02_ACACCGGTCTCCAGGG	HD02	CD8+ Naive	HD	HD02_clonotype317_consensus_1:482:TRB:TRBV27:TRBD1:TRBJ1-4:TRBC1:CASSLLGATNEKLFF:TGTGCCAGCAGTTTACTGGGGGCGACTAATGAAAAACTGTTTTTT:1403:2;HD02_clonotype317_consensus_2:958:TRA:TRAV1-2:None:TRAJ4:TRAC:CAVNPGGYNKLIF:TGTGCTGTGAACCCTGGTGGCTACAATAAGCTGATTTTT:4991:5	HD02_clonotype317_consensus_1:1403:2;HD02_clonotype317_consensus_2:4991:5	CloneType_143	NoClonal
HD_HD02_ACACTGAAGCCAGTTT	HD02	CD8+ Effector Memory	HD	NA	NA	NA	NON-TCR
HD_HD02_ACACTGAAGCCCAATT	HD02	CD8+ Effector-GNLY	HD	HD02_clonotype3_consensus_1:849:TRA:TRAV12-2:None:TRAJ20:TRAC:CAVKKLSF:TGTGCCGTGAAGAAGCTCAGCTTT:537659:465;HD02_clonotype3_consensus_2:893:TRB:TRBV27:TRBD1:TRBJ1-6:TRBC1:CASSSWDRDNSPLHF:TGTGCCAGCAGTTCCTGGGACAGGGATAATTCACCCCTCCACTTT:465991:452;HD02_clonotype3_consensus_3:841:TRA:TRAV17:None:TRAJ8:TRAC:CATVPNTGFQKLVF:TGTGCTACGGTCCCGAACACAGGCTTTCAGAAACTTGTATTT:535250:470	HD02_clonotype3_consensus_1:4271:4;HD02_clonotype3_consensus_2:4857:6;HD02_clonotype3_consensus_3:2069:2	CloneType_65	WithinClusterClonal
HD_HD02_ACACTGAAGCGTGTCC	HD02	CD8+ Effector-GZMH	HD	HD02_clonotype5_consensus_1:951:TRB:TRBV5-1:TRBD1:TRBJ2-3:TRBC2:CASSFGTDFTSTDTQYF:TGCGCCAGCAGCTTTGGGACAGATTTTACTAGCACAGATACGCAGTATTTT:374781:379;HD02_clonotype5_consensus_2:784:TRA:TRAV25:None:TRAJ48:TRAC:CALGDFGNEKLTF:TGTGCTCTAGGGGACTTTGGAAATGAGAAATTAACCTTT:107955:102	HD02_clonotype5_consensus_1:5802:6;HD02_clonotype5_consensus_2:2339:2	CloneType_39	CrossClusterClonal
HD_HD02_ACACTGAGTATGCTTG	HD02	CD8+ Naive	HD	HD02_clonotype318_consensus_1:691:TRB:TRBV9:None:TRBJ2-2:TRBC2:CASSVFSGELFF:TGTGCCAGCAGCGTATTCTCAGGGGAGCTGTTTTTT:12491:15;HD02_clonotype318_consensus_2:542:TRA:TRAV20:None:TRAJ33:TRAC:CAVRMDSNYQLIW:TGTGCTGTTAGGATGGATAGCAACTATCAGTTAATCTGG:5257:6	HD02_clonotype318_consensus_1:12491:15;HD02_clonotype318_consensus_2:5257:6	CloneType_144	NoClonal
HD_HD02_ACACTGAGTGTGGCTC	HD02	CD8+ Effector Memory	HD	HD02_clonotype319_consensus_1:943:TRB:TRBV5-1:TRBD1:TRBJ2-1:TRBC2:CASSLAGQGPVGDEQFF:TGCGCCAGCAGCTTGGCCGGGCAGGGGCCCGTCGGGGATGAGCAGTTCTTC:6561:8;HD02_clonotype319_consensus_2:562:TRA:TRAV13-2:None:TRAJ20:TRAC:CAELNDYKLSF:TGTGCAGAGCTAAACGACTACAAGCTCAGCTTT:4271:3	HD02_clonotype319_consensus_1:6561:8;HD02_clonotype319_consensus_2:4271:3	CloneType_145	NoClonal
HD_HD02_ACACTGAGTGTTGGGA	HD02	CD8+ Effector Memory	HD	HD02_clonotype320_consensus_1:675:TRB:TRBV7-9:None:TRBJ2-1:TRBC2:CASSYGPYNEQFF:TGTGCCAGCAGCTACGGCCCCTACAATGAGCAGTTCTTC:1450:1;HD02_clonotype320_consensus_2:527:TRA:TRAV13-2:None:TRAJ7:TRAC:CAGPLAWPADSLL:TGTGCAGGCCCGTTGGCCTGGCCCGCAGACTCGCTTTTG:2378:2	HD02_clonotype320_consensus_1:1450:1;HD02_clonotype320_consensus_2:2378:2	CloneType_146	NoClonal
HD_HD02_ACACTGAGTTTGTTGG	HD02	CD8+ Effector-GNLY	HD	HD02_clonotype3_consensus_1:849:TRA:TRAV12-2:None:TRAJ20:TRAC:CAVKKLSF:TGTGCCGTGAAGAAGCTCAGCTTT:537659:465;HD02_clonotype3_consensus_2:893:TRB:TRBV27:TRBD1:TRBJ1-6:TRBC1:CASSSWDRDNSPLHF:TGTGCCAGCAGTTCCTGGGACAGGGATAATTCACCCCTCCACTTT:465991:452;HD02_clonotype3_consensus_3:841:TRA:TRAV17:None:TRAJ8:TRAC:CATVPNTGFQKLVF:TGTGCTACGGTCCCGAACACAGGCTTTCAGAAACTTGTATTT:535250:470	HD02_clonotype3_consensus_1:2961:2;HD02_clonotype3_consensus_2:2650:3;HD02_clonotype3_consensus_3:7681:6	CloneType_65	WithinClusterClonal
HD_HD02_ACACTGATCACCGGGT	HD02	CD8+ Naive	HD	HD02_clonotype321_consensus_1:472:TRA:TRAV14DV4:None:TRAJ39:TRAC:CAMPKGNAGNMLTF:TGTGCAATGCCGAAGGGTAATGCAGGCAACATGCTCACCTTT:1545:1;HD02_clonotype321_consensus_2:928:TRB:TRBV5-8:TRBD1:TRBJ2-2:TRBC2:CASSLTAGGPGELFF:TGTGCCAGCAGCTTGACGGCAGGGGGCCCCGGGGAGCTGTTTTTT:4027:4	HD02_clonotype321_consensus_1:1545:1;HD02_clonotype321_consensus_2:4027:4	CloneType_147	NoClonal
HD_HD02_ACACTGATCCCGACTT	HD02	CD8+ Effector Memory-GZMK	HD	NA	NA	NA	NON-TCR
HD_HD02_ACAGCCGAGACGCACA	HD02	CD8+ Naive	HD	HD02_clonotype322_consensus_1:901:TRB:TRBV9:None:TRBJ1-2:TRBC1:CASSVGSLDRANYGYTF:TGTGCCAGCAGCGTAGGATCTCTCGATCGGGCTAACTATGGCTACACCTTC:2795:3;HD02_clonotype322_consensus_2:493:TRA:TRAV24:None:TRAJ43:TRAC:CASRGNNNDMRF:TGTGCCTCTCGGGGGAATAACAATGACATGCGCTTT:1509:2	HD02_clonotype322_consensus_1:2795:3;HD02_clonotype322_consensus_2:1509:2	CloneType_148	NoClonal
HD_HD02_ACAGCCGAGATCGATA	HD02	CD8+ Effector-GNLY	HD	HD02_clonotype23_consensus_1:733:TRA:TRAV13-2:None:TRAJ39:TRAC:CAENMTDAGNMLTF:TGTGCAGAGAATATGACGGATGCAGGCAACATGCTCACCTTT:85585:69;HD02_clonotype23_consensus_2:739:TRB:TRBV2:TRBD2:TRBJ2-3:TRBC2:CASRPTSGGTDTQYF:TGTGCCAGCAGGCCCACTAGCGGGGGCACAGATACGCAGTATTTT:87625:89;HD02_clonotype23_consensus_3:745:TRA:TRAV21:None:TRAJ36:TRAC:CAVRGRGANNLFF:TGTGCTGTGAGAGGGCGTGGGGCAAACAACCTCTTCTTT:77109:64	HD02_clonotype23_consensus_1:9806:9;HD02_clonotype23_consensus_2:13365:13;HD02_clonotype23_consensus_3:3673:4	CloneType_69	CrossClusterClonal
HD_HD02_ACAGCCGCAAGCGATG	HD02	CD8+ MAIT	HD	HD02_clonotype55_consensus_1:717:TRA:TRAV1-2:None:TRAJ12:TRAC:CAVSDSSYKLIF:TGTGCTGTAAGCGATAGCAGCTATAAATTGATCTTC:9707:8;HD02_clonotype55_consensus_2:730:TRB:TRBV20-1:TRBD1:TRBJ2-5:TRBC2:CSARDGAPQETQYF:TGCAGTGCTAGGGATGGGGCCCCCCAAGAGACCCAGTACTTC:54436:57	HD02_clonotype55_consensus_1:2018:2;HD02_clonotype55_consensus_2:11598:13	CloneType_149	WithinClusterClonal
HD_HD02_ACAGCCGCAAGTAGTA	HD02	CD8+ Naive	HD	HD02_clonotype323_consensus_1:694:TRB:TRBV5-5:None:TRBJ2-2:TRBC2:CASSLVNTGELFF:TGTGCCAGCAGCTTGGTCAACACCGGGGAGCTGTTTTTT:12466:12;HD02_clonotype323_consensus_2:517:TRA:TRAV20:None:TRAJ15:TRAC:CAVQENQAGTALIF:TGTGCTGTGCAGGAAAACCAGGCAGGAACTGCTCTGATCTTT:2949:2	HD02_clonotype323_consensus_1:12466:12;HD02_clonotype323_consensus_2:2949:2	CloneType_150	NoClonal
HD_HD02_ACAGCCGCAGCGTTCG	HD02	CD8+ Effector Memory-GZMK	HD	HD02_clonotype115_consensus_1:482:TRA:TRAV24:None:TRAJ32:TRAC:CAFYGGATNKLIF:TGTGCCTTCTATGGTGGTGCTACAAACAAGCTCATCTTT:3563:3;HD02_clonotype115_consensus_2:667:TRB:TRBV4-1:TRBD1:TRBJ2-7:TRBC2:CASSQHSDRVTYEQYF:TGCGCCAGCAGCCAGCACTCGGACAGGGTGACCTACGAGCAGTACTTC:22916:25	HD02_clonotype115_consensus_1:2332:2;HD02_clonotype115_consensus_2:9924:11	CloneType_151	WithinClusterClonal
HD_HD02_ACAGCCGTCATGTAGC	HD02	CD8+ Effector Memory-GZMK	HD	NA	NA	NA	NON-TCR
HD_HD02_ACAGCCGTCGGCTACG	HD02	CD8+ Naive	HD	HD02_clonotype325_consensus_1:844:TRB:TRBV19:None:TRBJ1-3:TRBC1:CASSIMDGKLRGLSGNTIYF:TGTGCCAGTAGTATAATGGACGGAAAACTTAGAGGCCTCTCTGGAAACACCATATATTTT:990:2;HD02_clonotype325_consensus_2:500:TRA:TRAV13-1:None:TRAJ49:TRAC:CAASFYGNQFYF:TGTGCAGCAAGTTTTTACGGTAACCAGTTCTATTTT:6935:5	HD02_clonotype325_consensus_1:990:2;HD02_clonotype325_consensus_2:6935:5	CloneType_152	NoClonal
HD_HD02_ACAGCTAAGCGTGAGT	HD02	CD8+ Effector Memory	HD	HD02_clonotype326_consensus_1:591:TRA:TRAV12-2:None:TRAJ35:TRAC:CAVPHI:TGTGCCGTGCCTCACATA:3949:4;HD02_clonotype326_consensus_2:697:TRB:TRBV5-1:TRBD2:TRBJ2-7:TRBC2:CASSLEPSSNPTYEQYF:TGCGCCAGCAGCTTGGAGCCTAGCAGCAACCCTACCTACGAGCAGTACTTC:7724:8	HD02_clonotype326_consensus_1:3949:4;HD02_clonotype326_consensus_2:7724:8	CloneType_153	NoClonal
HD_HD02_ACAGCTACACCACGTG	HD02	CD8+ Effector Memory	HD	HD02_clonotype327_consensus_1:627:TRA:TRAV17:None:TRAJ20:TRAC:CATDAYDYKLSF:TGTGCTACGGACGCTTACGACTACAAGCTCAGCTTT:7006:7;HD02_clonotype327_consensus_2:727:TRB:TRBV3-1:TRBD1:TRBJ2-5:TRBC2:CASGGPTGGSQETQYF:TGTGCCAGCGGGGGGCCGACAGGGGGTAGCCAAGAGACCCAGTACTTC:21443:22	HD02_clonotype327_consensus_1:7006:7;HD02_clonotype327_consensus_2:21443:22	CloneType_154	NoClonal
HD_HD02_ACAGCTACACCCATGG	HD02	CD8+ Effector Memory	HD	HD02_clonotype328_consensus_1:655:TRA:TRAV14DV4:None:TRAJ42:TRAC:CAMRDADYGGSQGNLIF:TGTGCAATGAGAGATGCCGATTATGGAGGAAGCCAAGGAAATCTCATCTTT:8272:8;HD02_clonotype328_consensus_2:499:TRB:TRBV15:None:TRBJ2-2:TRBC2:CATSGGYGELFF:TGTGCCACCAGCGGAGGGTACGGGGAGCTGTTTTTT:10310:10	HD02_clonotype328_consensus_1:8272:8;HD02_clonotype328_consensus_2:10310:10	CloneType_155	NoClonal
HD_HD02_ACAGCTACACGTCAGC	HD02	CD8+ Naive	HD	NA	NA	NA	NON-TCR
HD_HD02_ACAGCTACATCGGACC	HD02	CD8+ Effector-GNLY	HD	HD02_clonotype329_consensus_1:476:TRB:TRBV5-4:TRBD1:TRBJ1-1:TRBC1:CASSLADRANTEAFF:TGTGCCAGCAGCTTGGCGGACAGGGCCAACACTGAAGCTTTCTTT:1335:2;HD02_clonotype329_consensus_2:1088:TRA:TRAV1-2:None:TRAJ45:TRAC:CAVPSTETGGGADGLTF:TGTGCTGTGCCGTCCACGGAGACAGGAGGAGGTGCTGACGGACTCACCTTT:3010:3	HD02_clonotype329_consensus_1:1335:2;HD02_clonotype329_consensus_2:3010:3	CloneType_156	NoClonal
HD_HD02_ACAGCTACATGGATGG	HD02	CD8+ Naive	HD	HD02_clonotype330_consensus_1:640:TRA:TRAV14DV4:None:TRAJ27:TRAC:CAMREPNAGKSTF:TGTGCAATGAGAGAGCCCAATGCAGGCAAATCAACCTTT:981:1;HD02_clonotype330_consensus_2:682:TRB:TRBV9:TRBD2:TRBJ2-1:TRBC2:CASSHGTSGRGGDEQFF:TGTGCCAGCAGCCACGGGACTAGCGGGAGGGGCGGTGATGAGCAGTTCTTC:5154:4	HD02_clonotype330_consensus_1:981:1;HD02_clonotype330_consensus_2:5154:4	CloneType_157	NoClonal
HD_HD02_ACAGCTAGTAGGGACT	HD02	CD8+ KIR	HD	NA	NA	NA	NON-TCR
HD_HD02_ACATACGAGATGTTAG	HD02	CD8+ MAIT	HD	HD02_clonotype10_consensus_1:994:TRA:TRAV1-2:None:TRAJ33:TRAC:CAVRDSNYQLIW:TGTGCTGTGAGAGATAGCAACTATCAGTTAATCTGG:88610:83;HD02_clonotype10_consensus_2:722:TRB:TRBV6-4:TRBD1:TRBJ2-3:TRBC2:CASSDGQGADTQYF:TGTGCCAGCAGTGACGGACAGGGTGCAGATACGCAGTATTTT:132120:134	HD02_clonotype10_consensus_1:1185:2;HD02_clonotype10_consensus_2:6486:7	CloneType_116	WithinClusterClonal
HD_HD02_ACATACGAGTACGTAA	HD02	CD8+ Naive	HD	HD02_clonotype331_consensus_1:708:TRB:TRBV20-1:TRBD1:TRBJ2-1:TRBC2:CSAEALDSYNEQFF:TGCAGTGCGGAAGCCCTAGACAGTTACAATGAGCAGTTCTTC:13473:13;HD02_clonotype331_consensus_2:529:TRA:TRAV35:None:TRAJ42:TRAC:CAGRTSRGSQGNLIF:TGTGCTGGGCGGACCAGTAGGGGAAGCCAAGGAAATCTCATCTTT:904:5	HD02_clonotype331_consensus_1:13473:13;HD02_clonotype331_consensus_2:904:5	CloneType_158	NoClonal
HD_HD02_ACATACGCAATTGCTG	HD02	CD8+ Naive	HD	HD02_clonotype333_consensus_1:551:TRA:TRAV1-2:None:TRAJ41:TRAC:CAVNSNSGYALNF:TGTGCTGTTAACTCAAATTCCGGGTATGCACTCAACTTC:4472:4;HD02_clonotype333_consensus_2:975:TRB:TRBV28:None:TRBJ2-2:TRBC2:CASRNTGELFF:TGTGCCAGCAGGAACACCGGGGAGCTGTTTTTT:5441:5	HD02_clonotype333_consensus_1:4472:4;HD02_clonotype333_consensus_2:5441:5	CloneType_159	NoClonal
HD_HD02_ACATACGCACATAACC	HD02	CD8+ Effector-GNLY	HD	HD02_clonotype3_consensus_1:849:TRA:TRAV12-2:None:TRAJ20:TRAC:CAVKKLSF:TGTGCCGTGAAGAAGCTCAGCTTT:537659:465;HD02_clonotype3_consensus_2:893:TRB:TRBV27:TRBD1:TRBJ1-6:TRBC1:CASSSWDRDNSPLHF:TGTGCCAGCAGTTCCTGGGACAGGGATAATTCACCCCTCCACTTT:465991:452;HD02_clonotype3_consensus_3:841:TRA:TRAV17:None:TRAJ8:TRAC:CATVPNTGFQKLVF:TGTGCTACGGTCCCGAACACAGGCTTTCAGAAACTTGTATTT:535250:470	HD02_clonotype3_consensus_1:6240:5;HD02_clonotype3_consensus_2:4034:5;HD02_clonotype3_consensus_3:6648:5	CloneType_65	WithinClusterClonal
HD_HD02_ACATACGCATTCCTGC	HD02	CD8+ Effector-GZMH	HD	HD02_clonotype2_consensus_1:866:TRB:TRBV19:TRBD1:TRBJ2-1:TRBC2:CASSIVFGTGVGEQFF:TGTGCCAGTAGTATAGTATTCGGGACAGGGGTGGGTGAGCAGTTCTTC:659718:740;HD02_clonotype2_consensus_2:816:TRA:TRAV22:None:TRAJ48:TRAC:CAVERSLLSNFGNEKLTF:TGTGCTGTGGAGAGGAGTTTACTGTCTAACTTTGGAAATGAGAAATTAACCTTT:322691:302	HD02_clonotype2_consensus_1:2695:3;HD02_clonotype2_consensus_2:1779:2	CloneType_3	CrossClusterClonal
HD_HD02_ACATACGGTCCAGTAT	HD02	CD8+ Naive	HD	HD02_clonotype334_consensus_1:745:TRB:TRBV6-1:TRBD1:TRBJ1-1:TRBC1:CASRTEGANTEAFF:TGTGCCAGCAGGACTGAGGGGGCTAACACTGAAGCTTTCTTT:10784:10;HD02_clonotype334_consensus_2:597:TRA:TRAV14DV4:None:TRAJ8:TRAC:CAMREVMNTGFQKLVF:TGTGCAATGAGAGAGGTTATGAACACAGGCTTTCAGAAACTTGTATTT:3765:3	HD02_clonotype334_consensus_1:10784:10;HD02_clonotype334_consensus_2:3765:3	CloneType_160	NoClonal
HD_HD02_ACATACGTCACAGGCC	HD02	CD8+ Proliferating	HD	HD02_clonotype335_consensus_1:719:TRB:TRBV9:TRBD1:TRBJ1-2:TRBC1:CASSVNTGYGYTF:TGTGCCAGCAGCGTTAATACTGGCTATGGCTACACCTTC:5947:6;HD02_clonotype335_consensus_2:537:TRA:TRAV12-2:None:TRAJ43:TRAC:CAVNNDMRF:TGTGCCGTGAACAATGACATGCGCTTT:3119:2	HD02_clonotype335_consensus_1:5947:6;HD02_clonotype335_consensus_2:3119:2	CloneType_161	NoClonal
HD_HD02_ACATACGTCGTAGGTT	HD02	CD8+ Naive	HD	HD02_clonotype336_consensus_1:748:TRB:TRBV6-1:TRBD2:TRBJ2-7:TRBC2:CASVLLGPAGEQYF:TGTGCCAGCGTCTTGTTGGGACCGGCGGGGGAGCAGTACTTC:4825:6;HD02_clonotype336_consensus_2:534:TRA:TRAV17:None:TRAJ43:TRAC:CATDDSNNDMRF:TGTGCTACGGACGACTCTAACAATGACATGCGCTTT:4433:4	HD02_clonotype336_consensus_1:4825:6;HD02_clonotype336_consensus_2:4433:4	CloneType_162	NoClonal
HD_HD02_ACATACGTCTAACTCT	HD02	CD8+ Naive	HD	HD02_clonotype337_consensus_1:530:TRA:TRAV13-1:None:TRAJ26:TRAC:CAASDYGQNFVF:TGTGCAGCAAGTGACTATGGTCAGAATTTTGTCTTT:2689:2;HD02_clonotype337_consensus_2:684:TRB:TRBV7-9:TRBD2:TRBJ2-7:TRBC2:CASSLVEGYEQYF:TGTGCCAGCAGCTTAGTGGAGGGCTACGAGCAGTACTTC:13982:13	HD02_clonotype337_consensus_1:2689:2;HD02_clonotype337_consensus_2:13982:13	CloneType_163	NoClonal
HD_HD02_ACATCAGAGAAACCGC	HD02	CD8+ Naive	HD	NA	NA	NA	NON-TCR
HD_HD02_ACATCAGCAAAGGAAG	HD02	CD8+ Effector-GZMH	HD	HD02_clonotype8_consensus_1:928:TRB:TRBV4-3:TRBD2:TRBJ2-1:TRBC2:CASSQDAGASGEQFF:TGCGCCAGCAGCCAAGATGCGGGAGCCTCAGGTGAGCAGTTCTTC:319309:333;HD02_clonotype8_consensus_2:1178:TRA:TRAV1-2:None:TRAJ40:TRAC:CAVTSGTYKYIF:TGTGCCGTTACCTCAGGAACCTACAAATACATCTTT:89094:86	HD02_clonotype8_consensus_1:7097:9;HD02_clonotype8_consensus_2:2080:2	CloneType_25	CrossClusterClonal
HD_HD02_ACATCAGCACACCGCA	HD02	CD8+ Effector Memory-GZMK	HD	HD02_clonotype5_consensus_1:951:TRB:TRBV5-1:TRBD1:TRBJ2-3:TRBC2:CASSFGTDFTSTDTQYF:TGCGCCAGCAGCTTTGGGACAGATTTTACTAGCACAGATACGCAGTATTTT:374781:379;HD02_clonotype5_consensus_2:784:TRA:TRAV25:None:TRAJ48:TRAC:CALGDFGNEKLTF:TGTGCTCTAGGGGACTTTGGAAATGAGAAATTAACCTTT:107955:102	HD02_clonotype5_consensus_1:15687:15;HD02_clonotype5_consensus_2:2784:2	CloneType_39	CrossClusterClonal
HD_HD02_ACATCAGGTAATAGCA	HD02	CD8+ Naive	HD	NA	NA	NA	NON-TCR
HD_HD02_ACATCAGGTAGGGACT	HD02	CD8+ Naive	HD	HD02_clonotype340_consensus_1:518:TRA:TRAV1-1:None:TRAJ31:TRAC:CAVINNARLMF:TGCGCTGTTATTAACAATGCCAGACTCATGTTT:5535:4;HD02_clonotype340_consensus_2:561:TRB:TRBV7-8:None:TRBJ2-7:TRBC2:CASSLVGQTYEQYF:TGTGCCAGCAGCTTAGTCGGGCAGACCTACGAGCAGTACTTC:6722:7	HD02_clonotype340_consensus_1:5535:4;HD02_clonotype340_consensus_2:6722:7	CloneType_164	NoClonal
HD_HD02_ACATCAGGTCGTCTTC	HD02	CD8+ Naive	HD	HD02_clonotype341_consensus_1:847:TRB:TRBV19:TRBD1:TRBJ1-2:TRBC1:CASSIKTGSGYGYTF:TGTGCCAGTAGTATAAAGACAGGGTCTGGCTATGGCTACACCTTC:3093:3;HD02_clonotype341_consensus_2:569:TRA:TRAV14DV4:None:TRAJ41:TRAC:CAMREVNSGYALNF:TGTGCAATGAGAGAGGTCAATTCCGGGTATGCACTCAACTTC:3125:3	HD02_clonotype341_consensus_1:3093:3;HD02_clonotype341_consensus_2:3125:3	CloneType_165	NoClonal
HD_HD02_ACATCAGGTGTAAGTA	HD02	CD8+ Effector-GNLY	HD	NA	NA	NA	NON-TCR
HD_HD02_ACATCAGTCCGTCATC	HD02	CD8+ Effector Memory-GZMK	HD	NA	NA	NA	NON-TCR
HD_HD02_ACATCAGTCCTATTCA	HD02	CD8+ Effector-GNLY	HD	HD02_clonotype1_consensus_1:798:TRA:TRAV12-2:None:TRAJ45:TRAC:CAVNTLRAGGGADGLTF:TGTGCCGTGAACACTCTAAGGGCAGGAGGAGGTGCTGACGGACTCACCTTT:596881:498;HD02_clonotype1_consensus_2:1156:TRB:TRBV9:None:TRBJ2-1:TRBC2:CASSVAPDPYNEQFF:TGTGCCAGCAGCGTAGCTCCAGACCCCTACAATGAGCAGTTCTTC:1381169:1359	HD02_clonotype1_consensus_1:5336:5;HD02_clonotype1_consensus_2:10265:10	CloneType_54	CrossClusterClonal
HD_HD02_ACATGGTCAGATGAGC	HD02	CD8+ Naive	HD	HD02_clonotype343_consensus_1:682:TRA:TRAV3:None:TRAJ26:TRAC:CAVRDYYGQNFVF:TGTGCTGTGAGAGACTACTATGGTCAGAATTTTGTCTTT:2125:3;HD02_clonotype343_consensus_2:663:TRB:TRBV4-3:TRBD1:TRBJ2-2:TRBC2:CASSQVGGALNTGELFF:TGCGCCAGCAGCCAAGTCGGGGGGGCCCTGAACACCGGGGAGCTGTTTTTT:936:1	HD02_clonotype343_consensus_1:2125:3;HD02_clonotype343_consensus_2:936:1	CloneType_166	NoClonal
HD_HD02_ACATGGTGTAACGCGA	HD02	CD8+ Naive	HD	HD02_clonotype344_consensus_1:588:TRA:TRAV13-2:None:TRAJ15:TRAC:CAEIGANQAGTALIF:TGTGCAGAGATTGGGGCCAACCAGGCAGGAACTGCTCTGATCTTT:1748:2;HD02_clonotype344_consensus_2:613:TRB:TRBV30:TRBD1:TRBJ2-7:TRBC2:CAWSLGQATYEQYF:TGTGCCTGGAGTCTGGGACAGGCGACCTACGAGCAGTACTTC:3442:3	HD02_clonotype344_consensus_1:1748:2;HD02_clonotype344_consensus_2:3442:3	CloneType_167	NoClonal
HD_HD02_ACATGGTGTCCGAACC	HD02	CD8+ Effector Memory-GZMK	HD	HD02_clonotype116_consensus_1:575:TRA:TRAV19:None:TRAJ11:TRAC:CALSEGMNSGYSTLTF:TGTGCTCTGAGTGAGGGCATGAATTCAGGATACAGCACCCTCACCTTT:5763:6;HD02_clonotype116_consensus_2:901:TRB:TRBV28:TRBD1:TRBJ1-5:TRBC1:CAEWAGDSNQPQHF:TGTGCCGAATGGGCAGGGGATAGCAATCAGCCCCAGCATTTT:25916:26	HD02_clonotype116_consensus_1:1800:2;HD02_clonotype116_consensus_2:13970:13	CloneType_168	OthersClonal
HD_HD02_ACATGGTTCGTGACAT	HD02	CD8+ Naive	HD	HD02_clonotype346_consensus_1:821:TRB:TRBV11-2:TRBD1:TRBJ2-5:TRBC2:CASSPRQGGGQETQYF:TGTGCCAGCAGTCCCCGACAGGGGGGGGGACAAGAGACCCAGTACTTC:7381:6;HD02_clonotype346_consensus_2:620:TRA:TRAV24:None:TRAJ49:TRAC:CAFPTGNQFYF:TGTGCCTTCCCCACCGGTAACCAGTTCTATTTT:2404:2	HD02_clonotype346_consensus_1:7381:6;HD02_clonotype346_consensus_2:2404:2	CloneType_169	NoClonal
HD_HD02_ACCAGTAAGATGTTAG	HD02	CD8+ Naive	HD	HD02_clonotype347_consensus_1:512:TRB:TRBV27:TRBD1:TRBJ1-2:TRBC1:CASSTRQGGIGYTF:TGTGCCAGCAGTACTCGACAGGGGGGAATTGGCTACACCTTC:4035:5;HD02_clonotype347_consensus_2:513:TRA:TRAV30:None:TRAJ29:TRAC:CGPMSGNTPLVF:TGTGGCCCAATGTCAGGAAACACACCTCTTGTCTTT:9178:7	HD02_clonotype347_consensus_1:4035:5;HD02_clonotype347_consensus_2:9178:7	CloneType_170	NoClonal
HD_HD02_ACCAGTACACTATCTT	HD02	CD8+ Effector Memory	HD	HD02_clonotype348_consensus_1:688:TRB:TRBV19:TRBD1:TRBJ1-1:TRBC1:CASRPPTGENTEAFF:TGTGCCAGTAGACCCCCAACAGGGGAGAACACTGAAGCTTTCTTT:8737:9;HD02_clonotype348_consensus_2:483:TRA:TRAV21:None:TRAJ37:TRAC:CAVIGSNTGKLIF:TGTGCTGTGATAGGAAGCAACACAGGCAAACTAATCTTT:3416:3	HD02_clonotype348_consensus_1:8737:9;HD02_clonotype348_consensus_2:3416:3	CloneType_171	NoClonal
HD_HD02_ACCAGTAGTACTTAGC	HD02	CD8+ Naive	HD	NA	NA	NA	NON-TCR
HD_HD02_ACCAGTAGTTGGTAAA	HD02	CD8+ Effector-GNLY	HD	HD02_clonotype2_consensus_1:866:TRB:TRBV19:TRBD1:TRBJ2-1:TRBC2:CASSIVFGTGVGEQFF:TGTGCCAGTAGTATAGTATTCGGGACAGGGGTGGGTGAGCAGTTCTTC:659718:740;HD02_clonotype2_consensus_2:816:TRA:TRAV22:None:TRAJ48:TRAC:CAVERSLLSNFGNEKLTF:TGTGCTGTGGAGAGGAGTTTACTGTCTAACTTTGGAAATGAGAAATTAACCTTT:322691:302	HD02_clonotype2_consensus_1:8417:8;HD02_clonotype2_consensus_2:1036:1	CloneType_3	CrossClusterClonal
HD_HD02_ACCAGTATCCTCATTA	HD02	CD8+ MAIT	HD	NA	NA	NA	NON-TCR
HD_HD02_ACCCACTCACGGTAGA	HD02	CD8+ KIR	HD	HD02_clonotype350_consensus_1:541:TRA:TRAV14DV4:None:TRAJ43:TRAC:CAMREMLNNNDMRF:TGTGCAATGAGAGAGATGTTGAATAACAATGACATGCGCTTT:3958:4;HD02_clonotype350_consensus_2:698:TRB:TRBV7-9:TRBD1:TRBJ1-2:TRBC1:CASSSPGVPYGYTF:TGTGCCAGCAGCTCCCCGGGGGTACCTTATGGCTACACCTTC:16981:14	HD02_clonotype350_consensus_1:3958:4;HD02_clonotype350_consensus_2:16981:14	CloneType_172	NoClonal
HD_HD02_ACCCACTGTGTGACGA	HD02	CD8+ gdT	HD	NA	NA	NA	NON-TCR
HD_HD02_ACCCACTGTTCCACAA	HD02	CD8+ Effector-GNLY	HD	HD02_clonotype1_consensus_1:798:TRA:TRAV12-2:None:TRAJ45:TRAC:CAVNTLRAGGGADGLTF:TGTGCCGTGAACACTCTAAGGGCAGGAGGAGGTGCTGACGGACTCACCTTT:596881:498;HD02_clonotype1_consensus_2:1156:TRB:TRBV9:None:TRBJ2-1:TRBC2:CASSVAPDPYNEQFF:TGTGCCAGCAGCGTAGCTCCAGACCCCTACAATGAGCAGTTCTTC:1381169:1359	HD02_clonotype1_consensus_1:4836:5;HD02_clonotype1_consensus_2:18368:17	CloneType_54	CrossClusterClonal
HD_HD02_ACCCACTGTTGATTCG	HD02	CD8+ Effector-GNLY	HD	NA	NA	NA	NON-TCR
HD_HD02_ACCCACTTCGCGCCAA	HD02	CD8+ Effector Memory-GZMK	HD	HD02_clonotype19_consensus_1:652:TRA:TRAV12-3:None:TRAJ43:TRAC:CAMSASNNNDMRF:TGTGCAATGAGCGCGTCCAATAACAATGACATGCGCTTT:55663:52;HD02_clonotype19_consensus_2:681:TRB:TRBV10-1:None:TRBJ2-2:TRBC2:CASGLSRVGGELFF:TGCGCCAGCGGTTTAAGTAGGGTTGGCGGGGAGCTGTTTTTT:64761:67	HD02_clonotype19_consensus_1:7997:6;HD02_clonotype19_consensus_2:824:1	CloneType_173	WithinClusterClonal
HD_HD02_ACCCACTTCTGTCTAT	HD02	CD8+ Effector-GNLY	HD	HD02_clonotype2_consensus_1:866:TRB:TRBV19:TRBD1:TRBJ2-1:TRBC2:CASSIVFGTGVGEQFF:TGTGCCAGTAGTATAGTATTCGGGACAGGGGTGGGTGAGCAGTTCTTC:659718:740;HD02_clonotype2_consensus_2:816:TRA:TRAV22:None:TRAJ48:TRAC:CAVERSLLSNFGNEKLTF:TGTGCTGTGGAGAGGAGTTTACTGTCTAACTTTGGAAATGAGAAATTAACCTTT:322691:302	HD02_clonotype2_consensus_1:7382:10;HD02_clonotype2_consensus_2:4674:4	CloneType_3	CrossClusterClonal
HD_HD02_ACCCACTTCTTAGAGC	HD02	CD8+ Effector Memory-GZMK	HD	NA	NA	NA	NON-TCR
HD_HD02_ACCCACTTCTTGTACT	HD02	CD8+ Effector Memory-GZMK	HD	HD02_clonotype25_consensus_1:740:TRA:TRAV12-3:None:TRAJ23:TRAC:CAMSFYNQGGKLIF:TGTGCAATGAGCTTTTATAACCAGGGAGGAAAGCTTATCTTC:40511:38;HD02_clonotype25_consensus_2:680:TRB:TRBV5-1:TRBD2:TRBJ2-1:TRBC2:CASGGDNEQFF:TGCGCCAGCGGTGGGGACAATGAGCAGTTCTTC:114385:119	HD02_clonotype25_consensus_1:1237:1;HD02_clonotype25_consensus_2:6507:9	CloneType_101	CrossClusterClonal
HD_HD02_ACCGTAAAGTGTTTGC	HD02	CD8+ Effector Memory-GZMK	HD	HD02_clonotype117_consensus_1:613:TRA:TRAV14DV4:None:TRAJ36:TRAC:CAMRAMKTGANNLFF:TGTGCAATGAGAGCGATGAAAACTGGGGCAAACAACCTCTTCTTT:7130:6;HD02_clonotype117_consensus_2:710:TRB:TRBV2:None:TRBJ2-3:TRBC1:CASSEEGDTQYF:TGTGCCAGCAGTGAAGAGGGAGACACGCAGTATTTT:20958:22	HD02_clonotype117_consensus_1:3203:2;HD02_clonotype117_consensus_2:8272:9	CloneType_174	OthersClonal
HD_HD02_ACCGTAACAGCTGCAC	HD02	CD8+ Effector Memory-GZMK	HD	NA	NA	NA	NON-TCR
HD_HD02_ACCGTAAGTGATGTCT	HD02	CD8+ Naive	HD	HD02_clonotype352_consensus_1:695:TRA:TRAV8-3:None:TRAJ30:TRAC:CAVEDRDDKIIF:TGTGCTGTGGAGGACAGAGATGACAAGATCATCTTT:3416:4;HD02_clonotype352_consensus_2:676:TRB:TRBV9:TRBD1:TRBJ2-7:TRBC2:CASSGGDRGDEQYF:TGTGCCAGCAGCGGGGGGGACAGGGGGGACGAGCAGTACTTC:4716:5;HD02_clonotype352_consensus_3:594:TRA:TRAV14DV4:None:TRAJ15:TRAC:CAMREGSQAGTALIF:TGTGCAATGAGAGAGGGGTCCCAGGCAGGAACTGCTCTGATCTTT:5621:4	HD02_clonotype352_consensus_1:3416:4;HD02_clonotype352_consensus_2:4716:5;HD02_clonotype352_consensus_3:5621:4	CloneType_175	NoClonal
HD_HD02_ACCGTAAGTTCGTTGA	HD02	CD8+ Naive	HD	NA	NA	NA	NON-TCR
HD_HD02_ACCGTAATCCTTGACC	HD02	CD8+ Effector-GNLY	HD	HD02_clonotype1_consensus_1:798:TRA:TRAV12-2:None:TRAJ45:TRAC:CAVNTLRAGGGADGLTF:TGTGCCGTGAACACTCTAAGGGCAGGAGGAGGTGCTGACGGACTCACCTTT:596881:498;HD02_clonotype1_consensus_2:1156:TRB:TRBV9:None:TRBJ2-1:TRBC2:CASSVAPDPYNEQFF:TGTGCCAGCAGCGTAGCTCCAGACCCCTACAATGAGCAGTTCTTC:1381169:1359	HD02_clonotype1_consensus_1:8027:8;HD02_clonotype1_consensus_2:11098:10	CloneType_54	CrossClusterClonal
HD_HD02_ACCGTAATCGGAAACG	HD02	CD8+ Naive	HD	NA	NA	NA	NON-TCR
HD_HD02_ACCTTTAAGATACACA	HD02	CD8+ Naive	HD	HD02_clonotype356_consensus_1:691:TRB:TRBV12-3:TRBD1:TRBJ2-1:TRBC2:CASGLDEGAFNEQFF:TGTGCCAGCGGCCTTGACGAGGGGGCGTTCAATGAGCAGTTCTTC:38585:37;HD02_clonotype356_consensus_2:592:TRA:TRAV14DV4:None:TRAJ8:TRAC:CAMRVMNTGFQKLVF:TGTGCAATGAGAGTTATGAACACAGGCTTTCAGAAACTTGTATTT:11659:9	HD02_clonotype356_consensus_1:38585:37;HD02_clonotype356_consensus_2:11659:9	CloneType_176	NoClonal
HD_HD02_ACCTTTAAGCCACGCT	HD02	CD8+ KIR	HD	NA	NA	NA	NON-TCR
HD_HD02_ACCTTTAAGCCGATTT	HD02	CD8+ Effector Memory-GZMK	HD	NA	NA	NA	NON-TCR
HD_HD02_ACCTTTAAGGCATGGT	HD02	CD8+ MAIT	HD	NA	NA	NA	NON-TCR
HD_HD02_ACCTTTAAGTGGGTTG	HD02	CD8+ Effector Memory-GZMK	HD	NA	NA	NA	NON-TCR
HD_HD02_ACCTTTACATCCCACT	HD02	CD8+ Effector Memory	HD	HD02_clonotype358_consensus_1:689:TRB:TRBV11-2:TRBD1:TRBJ2-1:TRBC2:CASMGGQTYNEQFF:TGTGCCAGCATGGGGGGGCAAACCTACAATGAGCAGTTCTTC:13624:14;HD02_clonotype358_consensus_2:697:TRA:TRAV8-2:None:TRAJ10:TRAC:CVVSFTGGGNKLTF:TGTGTTGTGAGTTTCACGGGAGGAGGAAACAAACTCACCTTT:5858:7	HD02_clonotype358_consensus_1:13624:14;HD02_clonotype358_consensus_2:5858:7	CloneType_177	NoClonal
HD_HD02_ACCTTTAGTACACCGC	HD02	CD8+ Effector-GNLY	HD	HD02_clonotype3_consensus_1:849:TRA:TRAV12-2:None:TRAJ20:TRAC:CAVKKLSF:TGTGCCGTGAAGAAGCTCAGCTTT:537659:465;HD02_clonotype3_consensus_2:893:TRB:TRBV27:TRBD1:TRBJ1-6:TRBC1:CASSSWDRDNSPLHF:TGTGCCAGCAGTTCCTGGGACAGGGATAATTCACCCCTCCACTTT:465991:452;HD02_clonotype3_consensus_3:841:TRA:TRAV17:None:TRAJ8:TRAC:CATVPNTGFQKLVF:TGTGCTACGGTCCCGAACACAGGCTTTCAGAAACTTGTATTT:535250:470	HD02_clonotype3_consensus_1:3051:3;HD02_clonotype3_consensus_2:3289:4;HD02_clonotype3_consensus_3:9186:7	CloneType_65	WithinClusterClonal
HD_HD02_ACCTTTAGTCCGAACC	HD02	CD8+ Effector Memory-GZMK	HD	HD02_clonotype359_consensus_1:563:TRA:TRAV1-2:None:TRAJ35:TRAC:CAVRAI:TGTGCTGTGAGGGCGATA:4390:4;HD02_clonotype359_consensus_2:592:TRB:TRBV27:TRBD1:TRBJ1-1:TRBC1:CASSSGQGVGNTEAFF:TGTGCCAGCAGTTCGGGACAGGGAGTAGGGAACACTGAAGCTTTCTTT:8619:8	HD02_clonotype359_consensus_1:4390:4;HD02_clonotype359_consensus_2:8619:8	CloneType_178	NoClonal
HD_HD02_ACGAGCCAGGGTCGAT	HD02	CD8+ Effector Memory	HD	NA	NA	NA	NON-TCR
HD_HD02_ACGAGCCCACATTCGA	HD02	CD8+ Effector-GNLY	HD	HD02_clonotype16_consensus_1:757:TRB:TRBV7-3:TRBD2:TRBJ1-1:TRBC1:CASSATGGGGTEAFF:TGTGCCAGCAGCGCAACGGGGGGGGGAGGCACTGAAGCTTTCTTT:129328:130;HD02_clonotype16_consensus_2:626:TRA:TRAV24:None:TRAJ49:TRAC:CASRFYF:TGTGCCTCCCGGTTCTATTTT:33718:26	HD02_clonotype16_consensus_1:1422:1;HD02_clonotype16_consensus_2:633:1	CloneType_179	WithinClusterClonal
HD_HD02_ACGAGCCGTAAGCACG	HD02	CD8+ Effector Memory-GZMK	HD	HD02_clonotype9_consensus_1:781:TRA:TRAV12-2:None:TRAJ16:TRAC:CAVNPGGQKLLF:TGTGCCGTGAACCCAGGTGGCCAGAAGCTGCTCTTT:159965:133;HD02_clonotype9_consensus_2:801:TRA:TRAV25:None:TRAJ44:TRAC:CAGTGTASKLTF:TGTGCAGGGACCGGCACTGCCAGTAAACTCACCTTT:99987:90;HD02_clonotype9_consensus_3:820:TRB:TRBV11-3:TRBD1:TRBJ2-2:TRBC2:CASSSYWAGELFF:TGTGCCAGCAGCTCTTACTGGGCCGGGGAGCTGTTTTTT:111391:120	HD02_clonotype9_consensus_1:11032:8;HD02_clonotype9_consensus_2:7508:6;HD02_clonotype9_consensus_3:2448:2	CloneType_180	CrossClusterClonal
HD_HD02_ACGAGCCGTCTAGGTT	HD02	CD8+ Naive	HD	HD02_clonotype360_consensus_1:551:TRA:TRAV14DV4:None:TRAJ44:TRAC:CAMTLNTGTASKLTF:TGTGCAATGACCTTAAATACCGGCACTGCCAGTAAACTCACCTTT:6443:6;HD02_clonotype360_consensus_2:498:TRB:TRBV4-1:TRBD2:TRBJ2-7:TRBC2:CASSQDKGTPYEQYF:TGCGCCAGCAGCCAAGATAAAGGGACCCCCTACGAGCAGTACTTC:4146:5	HD02_clonotype360_consensus_1:6443:6;HD02_clonotype360_consensus_2:4146:5	CloneType_181	NoClonal
HD_HD02_ACGAGCCGTGTCAATC	HD02	CD8+ Naive	HD	HD02_clonotype361_consensus_1:677:TRB:TRBV9:TRBD1:TRBJ2-2:TRBC2:CAGSSQGDTGELFF:TGTGCCGGAAGCTCCCAGGGGGACACCGGGGAGCTGTTTTTT:13703:12;HD02_clonotype361_consensus_2:1012:TRA:TRAV1-2:None:TRAJ32:TRAC:CAVLYGGATNKLIF:TGTGCTGTCCTTTATGGTGGTGCTACAAACAAGCTCATCTTT:2910:4;HD02_clonotype361_consensus_3:517:TRA:TRAV20:None:TRAJ38:TRAC:CAVQGAGNNRKLIW:TGTGCTGTGCAAGGAGCTGGCAACAACCGTAAGCTGATTTGG:9126:7;HD02_clonoty…	HD02_clonotype361_consensus_1:13703:12;HD02_clonotype361_consensus_2:2910:4;HD02_clonotype361_consensus_3:9126:7;HD02_clonotype361_consensus_4:4219:4	CloneType_182	NoClonal
HD_HD02_ACGAGCCTCAACACGT	HD02	CD8+ Naive	HD	HD02_clonotype362_consensus_1:550:TRA:TRAV12-1:None:TRAJ39:TRAC:CAVNIGNAGNMLTF:TGTGCGGTGAACATAGGTAATGCAGGCAACATGCTCACCTTT:9243:6;HD02_clonotype362_consensus_2:560:TRA:TRAV5:None:TRAJ40:TRAC:CAEGSTTSGTYKYIF:TGTGCAGAAGGAAGTACTACCTCAGGAACCTACAAATACATCTTT:3265:3;HD02_clonotype362_consensus_3:653:TRB:TRBV27:TRBD1:TRBJ1-5:TRBC1:CASSLSRGSVDQPQHF:TGTGCCAGCAGTTTATCGAGGGGGTCTGTGGATCAGCCCCAGCATTTT:2120:3	HD02_clonotype362_consensus_1:9243:6;HD02_clonotype362_consensus_2:3265:3;HD02_clonotype362_consensus_3:2120:3	CloneType_183	NoClonal
HD_HD02_ACGAGCCTCGGATGGA	HD02	CD8+ KIR	HD	NA	NA	NA	NON-TCR
HD_HD02_ACGAGGAAGTACGTAA	HD02	CD8+ MAIT	HD	HD02_clonotype14_consensus_1:1174:TRA:TRAV1-2:None:TRAJ33:TRAC:CAVRDSNYQLIW:TGTGCTGTGAGAGATAGCAACTATCAGTTAATCTGG:36832:37;HD02_clonotype14_consensus_2:896:TRB:TRBV24-1:TRBD2:TRBJ2-5:TRBC2:CATSDLAGDQETQYF:TGTGCCACCAGTGATTTGGCGGGAGACCAAGAGACCCAGTACTTC:178097:182	HD02_clonotype14_consensus_1:2270:3;HD02_clonotype14_consensus_2:5742:5	CloneType_184	WithinClusterClonal
HD_HD02_ACGAGGACATGCTGGC	HD02	CD8+ Effector-GNLY	HD	NA	NA	NA	NON-TCR
HD_HD02_ACGATACAGCTGCGAA	HD02	CD8+ Naive	HD	HD02_clonotype365_consensus_1:741:TRA:TRAV5:None:TRAJ39:TRAC:CAESANNAGNMLTF:TGTGCAGAGAGCGCGAATAATGCAGGCAACATGCTCACCTTT:7819:9;HD02_clonotype365_consensus_2:816:TRB:TRBV13:TRBD2:TRBJ1-2:TRBC1:CASSLGPGRNYGYTF:TGTGCCAGCAGCTTAGGCCCTGGCAGGAACTATGGCTACACCTTC:8698:11	HD02_clonotype365_consensus_1:7819:9;HD02_clonotype365_consensus_2:8698:11	CloneType_185	NoClonal
HD_HD02_ACGATACCAATGGAGC	HD02	CD8+ Effector-GNLY	HD	HD02_clonotype9_consensus_1:781:TRA:TRAV12-2:None:TRAJ16:TRAC:CAVNPGGQKLLF:TGTGCCGTGAACCCAGGTGGCCAGAAGCTGCTCTTT:159965:133;HD02_clonotype9_consensus_2:801:TRA:TRAV25:None:TRAJ44:TRAC:CAGTGTASKLTF:TGTGCAGGGACCGGCACTGCCAGTAAACTCACCTTT:99987:90;HD02_clonotype9_consensus_3:820:TRB:TRBV11-3:TRBD1:TRBJ2-2:TRBC2:CASSSYWAGELFF:TGTGCCAGCAGCTCTTACTGGGCCGGGGAGCTGTTTTTT:111391:120	HD02_clonotype9_consensus_1:7198:5;HD02_clonotype9_consensus_2:6027:5;HD02_clonotype9_consensus_3:7502:10	CloneType_180	CrossClusterClonal
HD_HD02_ACGATACCACGCATCG	HD02	CD8+ Effector Memory	HD	HD02_clonotype366_consensus_1:563:TRB:TRBV20-1:TRBD2:TRBJ2-3:TRBC2:CSAYTRAGATSTDTQYF:TGCAGTGCTTACACTAGAGCGGGGGCGACTAGCACAGATACGCAGTATTTT:10248:11;HD02_clonotype366_consensus_2:694:TRA:TRAV9-2:None:TRAJ11:TRAC:CALSGYGNSGYSTLTF:TGTGCTCTGAGTGGCTACGGGAATTCAGGATACAGCACCCTCACCTTT:4401:4	HD02_clonotype366_consensus_1:10248:11;HD02_clonotype366_consensus_2:4401:4	CloneType_186	NoClonal
HD_HD02_ACGATACGTAGAAAGG	HD02	CD8+ Naive	HD	HD02_clonotype367_consensus_1:835:TRB:TRBV28:TRBD1:TRBJ2-7:TRBC2:CASSRRLTGGNYEQYF:TGTGCCAGCAGTCGCCGATTGACAGGGGGCAACTACGAGCAGTACTTC:13487:13;HD02_clonotype367_consensus_2:740:TRA:TRAV12-2:None:TRAJ44:TRAC:CAVQLTGTASKLTF:TGTGCCGTTCAATTAACCGGCACTGCCAGTAAACTCACCTTT:1413:1	HD02_clonotype367_consensus_1:13487:13;HD02_clonotype367_consensus_2:1413:1	CloneType_187	NoClonal
HD_HD02_ACGATACGTGTGGTTT	HD02	CD8+ Effector-GNLY	HD	HD02_clonotype3_consensus_1:849:TRA:TRAV12-2:None:TRAJ20:TRAC:CAVKKLSF:TGTGCCGTGAAGAAGCTCAGCTTT:537659:465;HD02_clonotype3_consensus_2:893:TRB:TRBV27:TRBD1:TRBJ1-6:TRBC1:CASSSWDRDNSPLHF:TGTGCCAGCAGTTCCTGGGACAGGGATAATTCACCCCTCCACTTT:465991:452;HD02_clonotype3_consensus_3:841:TRA:TRAV17:None:TRAJ8:TRAC:CATVPNTGFQKLVF:TGTGCTACGGTCCCGAACACAGGCTTTCAGAAACTTGTATTT:535250:470	HD02_clonotype3_consensus_1:5308:4;HD02_clonotype3_consensus_2:4789:5;HD02_clonotype3_consensus_3:4164:3	CloneType_65	WithinClusterClonal
HD_HD02_ACGATACTCTTGTTTG	HD02	CD8+ Naive	HD	HD02_clonotype369_consensus_1:501:TRA:TRAV21:None:TRAJ45:TRAC:CAVKKYSGGGADGLTF:TGTGCTGTGAAGAAGTATTCAGGAGGAGGTGCTGACGGACTCACCTTT:950:1;HD02_clonotype369_consensus_2:711:TRB:TRBV18:None:TRBJ2-2:TRBC2:CASSPAGPNTGELFF:TGTGCCAGCTCACCGGCAGGACCGAACACCGGGGAGCTGTTTTTT:2247:2	HD02_clonotype369_consensus_1:950:1;HD02_clonotype369_consensus_2:2247:2	CloneType_188	NoClonal
HD_HD02_ACGATGTAGTGTGGCA	HD02	CD8+ Naive	HD	NA	NA	NA	NON-TCR
HD_HD02_ACGATGTCATCTCGCT	HD02	CD8+ Naive	HD	HD02_clonotype370_consensus_1:562:TRA:TRAV19:None:TRAJ40:TRAC:CALSEAGTYKYIF:TGTGCTCTGAGTGAGGCAGGAACCTACAAATACATCTTT:1861:2;HD02_clonotype370_consensus_2:728:TRB:TRBV7-9:None:TRBJ2-5:TRBC2:CASTLTQETQYF:TGTGCCAGCACCCTGACCCAAGAGACCCAGTACTTC:22808:20;HD02_clonotype370_consensus_3:523:TRA:TRAV27:None:TRAJ37:TRAC:CAGSSSSNTGKLIF:TGTGCAGGTTCTTCCTCTAGCAACACAGGCAAACTAATCTTT:2726:2	HD02_clonotype370_consensus_1:1861:2;HD02_clonotype370_consensus_2:22808:20;HD02_clonotype370_consensus_3:2726:2	CloneType_189	NoClonal
HD_HD02_ACGATGTGTATTCTCT	HD02	CD8+ Effector-GNLY	HD	HD02_clonotype3_consensus_1:849:TRA:TRAV12-2:None:TRAJ20:TRAC:CAVKKLSF:TGTGCCGTGAAGAAGCTCAGCTTT:537659:465;HD02_clonotype3_consensus_2:893:TRB:TRBV27:TRBD1:TRBJ1-6:TRBC1:CASSSWDRDNSPLHF:TGTGCCAGCAGTTCCTGGGACAGGGATAATTCACCCCTCCACTTT:465991:452;HD02_clonotype3_consensus_3:841:TRA:TRAV17:None:TRAJ8:TRAC:CATVPNTGFQKLVF:TGTGCTACGGTCCCGAACACAGGCTTTCAGAAACTTGTATTT:535250:470	HD02_clonotype3_consensus_1:8417:8;HD02_clonotype3_consensus_2:4003:4;HD02_clonotype3_consensus_3:2373:2	CloneType_65	WithinClusterClonal
HD_HD02_ACGATGTGTCAGCTAT	HD02	CD8+ Naive	HD	HD02_clonotype372_consensus_1:550:TRA:TRAV23DV6:None:TRAJ45:TRAC:CAAASPYSGGGADGLTF:TGTGCAGCAGCGTCTCCATATTCAGGAGGAGGTGCTGACGGACTCACCTTT:3076:2;HD02_clonotype372_consensus_2:796:TRB:TRBV4-1:TRBD2:TRBJ2-2:TRBC2:CASSQGRGTGELFF:TGCGCCAGCAGCCAAGGGAGGGGCACCGGGGAGCTGTTTTTT:8007:10	HD02_clonotype372_consensus_1:3076:2;HD02_clonotype372_consensus_2:8007:10	CloneType_190	NoClonal
HD_HD02_ACGATGTTCCTAGTGA	HD02	CD8+ Naive	HD	HD02_clonotype373_consensus_1:539:TRB:TRBV5-1:TRBD2:TRBJ1-1:TRBC1:CASSLRGGGTEAFF:TGCGCCAGCAGCTTGCGGGGAGGCGGCACTGAAGCTTTCTTT:7952:7;HD02_clonotype373_consensus_2:520:TRA:TRAV13-2:None:TRAJ15:TRAC:CAALAAQAGTALIF:TGTGCAGCCCTGGCGGCCCAGGCAGGAACTGCTCTGATCTTT:2238:2	HD02_clonotype373_consensus_1:7952:7;HD02_clonotype373_consensus_2:2238:2	CloneType_191	NoClonal
HD_HD02_ACGATGTTCTTGTCAT	HD02	CD8+ Effector-GNLY	HD	NA	NA	NA	NON-TCR
HD_HD02_ACGCAGCAGACCGGAT	HD02	CD8+ Effector-GZMH	HD	NA	NA	NA	NON-TCR
HD_HD02_ACGCAGCAGCTTTGGT	HD02	CD8+ Effector Memory	HD	HD02_clonotype119_consensus_1:680:TRA:TRAV3:None:TRAJ36:TRAC:CAVRDGANNLFF:TGTGCTGTGAGAGACGGGGCAAACAACCTCTTCTTT:3847:5;HD02_clonotype119_consensus_2:697:TRB:TRBV7-7:TRBD1:TRBJ2-3:TRBC2:CASSLGRAGLTDTQYF:TGTGCCAGCAGCTTAGGAAGGGCAGGGCTCACAGATACGCAGTATTTT:6369:8	HD02_clonotype119_consensus_1:1008:2;HD02_clonotype119_consensus_2:3539:4	CloneType_192	WithinClusterClonal
HD_HD02_ACGCAGCCACATGACT	HD02	CD8+ Naive	HD	HD02_clonotype374_consensus_1:709:TRB:TRBV6-5:TRBD1:TRBJ2-7:TRBC2:CASRWTGGEQYF:TGTGCCAGCAGATGGACAGGGGGCGAGCAGTACTTC:9062:8;HD02_clonotype374_consensus_2:505:TRA:TRAV36DV7:None:TRAJ42:TRAC:CAVEAREEDGGSQGNLIF:TGTGCTGTGGAGGCCCGGGAGGAGGATGGAGGAAGCCAAGGAAATCTCATCTTT:1196:1	HD02_clonotype374_consensus_1:9062:8;HD02_clonotype374_consensus_2:1196:1	CloneType_193	NoClonal
HD_HD02_ACGCAGCCACTGAAGG	HD02	CD8+ Effector-GNLY	HD	HD02_clonotype1_consensus_1:798:TRA:TRAV12-2:None:TRAJ45:TRAC:CAVNTLRAGGGADGLTF:TGTGCCGTGAACACTCTAAGGGCAGGAGGAGGTGCTGACGGACTCACCTTT:596881:498;HD02_clonotype1_consensus_2:1156:TRB:TRBV9:None:TRBJ2-1:TRBC2:CASSVAPDPYNEQFF:TGTGCCAGCAGCGTAGCTCCAGACCCCTACAATGAGCAGTTCTTC:1381169:1359	HD02_clonotype1_consensus_1:6182:4;HD02_clonotype1_consensus_2:10311:9	CloneType_54	CrossClusterClonal
HD_HD02_ACGCAGCCATTCGACA	HD02	CD8+ Effector Memory-GZMK	HD	NA	NA	NA	NON-TCR
HD_HD02_ACGCAGCGTAGAAGGA	HD02	CD8+ Naive	HD	HD02_clonotype375_consensus_1:680:TRB:TRBV5-1:None:TRBJ2-2:TRBC1:CASRWGTGELFF:TGCGCCAGCAGGTGGGGAACCGGGGAGCTGTTTTTT:13022:13;HD02_clonotype375_consensus_2:525:TRA:TRAV20:None:TRAJ20:TRAC:CAVQADDYKLSF:TGTGCTGTGCAGGCGGACGACTACAAGCTCAGCTTT:9196:8	HD02_clonotype375_consensus_1:13022:13;HD02_clonotype375_consensus_2:9196:8	CloneType_194	NoClonal
HD_HD02_ACGCAGCTCAACACAC	HD02	CD8+ Effector Memory	HD	NA	NA	NA	NON-TCR
HD_HD02_ACGCAGCTCATGTCCC	HD02	CD8+ Naive	HD	NA	NA	NA	NON-TCR
HD_HD02_ACGCAGCTCCCTAACC	HD02	CD8+ Effector Memory-GZMK	HD	NA	NA	NA	NON-TCR
HD_HD02_ACGCAGCTCCTAGTGA	HD02	CD8+ Effector Memory-GZMK	HD	NA	NA	NA	NON-TCR
HD_HD02_ACGCCAGAGATGTGGC	HD02	CD8+ Naive	HD	HD02_clonotype379_consensus_1:505:TRA:TRAV38-2DV8:None:TRAJ40:TRAC:CAFISGTYKYIF:TGTGCTTTCATCTCAGGAACCTACAAATACATCTTT:7460:9;HD02_clonotype379_consensus_2:721:TRB:TRBV27:TRBD2:TRBJ1-2:TRBC1:CASSLRGPANYGYTF:TGTGCCAGCAGTTTAAGAGGGCCCGCTAACTATGGCTACACCTTC:573:1	HD02_clonotype379_consensus_1:7460:9;HD02_clonotype379_consensus_2:573:1	CloneType_195	NoClonal
HD_HD02_ACGCCAGAGGTGTTAA	HD02	CD8+ Naive	HD	NA	NA	NA	NON-TCR
HD_HD02_ACGCCAGAGTAATCCC	HD02	CD8+ Naive	HD	HD02_clonotype381_consensus_1:663:TRB:TRBV4-1:None:TRBJ2-2:TRBC2:CASSPLYGANTGELFF:TGCGCCAGCAGCCCTCTTTACGGGGCGAACACCGGGGAGCTGTTTTTT:12476:13;HD02_clonotype381_consensus_2:651:TRA:TRAV8-3:None:TRAJ42:TRAC:CAVDLLRGGSQGNLIF:TGTGCTGTGGACCTCCTCAGGGGAGGAAGCCAAGGAAATCTCATCTTT:2278:3	HD02_clonotype381_consensus_1:12476:13;HD02_clonotype381_consensus_2:2278:3	CloneType_196	NoClonal
HD_HD02_ACGCCAGCACCAACCG	HD02	CD8+ Effector Memory	HD	HD02_clonotype382_consensus_1:519:TRA:TRAV1-1:None:TRAJ20:TRAC:CAVNDDYKLSF:TGCGCTGTGAACGACGACTACAAGCTCAGCTTT:1606:2;HD02_clonotype382_consensus_2:794:TRB:TRBV5-6:None:TRBJ2-1:TRBC2:CASSLADNEQFF:TGTGCCAGCAGCTTGGCAGACAATGAGCAGTTCTTC:23560:20	HD02_clonotype382_consensus_1:1606:2;HD02_clonotype382_consensus_2:23560:20	CloneType_197	NoClonal
HD_HD02_ACGCCAGCATAGAAAC	HD02	CD8+ Effector Memory-GZMK	HD	HD02_clonotype28_consensus_1:654:TRA:TRAV12-2:None:TRAJ17:TRAC:CAVNPLKAAGNKLTF:TGTGCCGTGAACCCCCTCAAAGCTGCAGGCAACAAGCTAACTTTT:39603:34;HD02_clonotype28_consensus_2:976:TRB:TRBV11-2:TRBD1:TRBJ2-1:TRBC2:CASSSPRDRAGNEQFF:TGTGCCAGCAGCTCACCTCGGGACAGGGCTGGCAATGAGCAGTTCTTC:128061:128	HD02_clonotype28_consensus_1:8339:6;HD02_clonotype28_consensus_2:11897:12	CloneType_198	WithinClusterClonal
HD_HD02_ACGCCAGGTCTAGTGT	HD02	CD8+ Naive	HD	HD02_clonotype383_consensus_1:573:TRA:TRAV26-1:None:TRAJ23:TRAC:CIVRVAQGGKLIF:TGCATCGTCAGAGTCGCTCAGGGAGGAAAGCTTATCTTC:3648:3;HD02_clonotype383_consensus_2:518:TRB:TRBV6-3:TRBD2:TRBJ2-7:TRBC2:CASSRGGGFDEQYF:TGTGCCAGCAGCCGCGGGGGGGGTTTCGACGAGCAGTACTTC:2306:2	HD02_clonotype383_consensus_1:3648:3;HD02_clonotype383_consensus_2:2306:2	CloneType_199	NoClonal
HD_HD02_ACGCCAGGTTGCCTCT	HD02	CD8+ Effector Memory	HD	HD02_clonotype35_consensus_1:595:TRA:TRAV12-3:None:TRAJ24:TRAC:CAMRVTTDSWGKLQF:TGTGCAATGAGGGTGACAACTGACAGCTGGGGGAAATTGCAGTTT:36912:28;HD02_clonotype35_consensus_2:713:TRB:TRBV20-1:TRBD1:TRBJ1-2:TRBC1:CSARATGPAGYTF:TGCAGTGCTAGAGCTACAGGTCCGGCGGGCTACACCTTC:63484:66	HD02_clonotype35_consensus_1:2404:2;HD02_clonotype35_consensus_2:8744:8	CloneType_200	CrossClusterClonal
HD_HD02_ACGCCAGGTTTAAGCC	HD02	CD8+ Effector Memory	HD	NA	NA	NA	NON-TCR
HD_HD02_ACGCCGAAGAGTACCG	HD02	CD8+ Naive	HD	HD02_clonotype384_consensus_1:544:TRA:TRAV38-1:None:TRAJ26:TRAC:CAFMKHNYGQNFVF:TGTGCTTTCATGAAGCATAACTATGGTCAGAATTTTGTCTTT:4630:4;HD02_clonotype384_consensus_2:764:TRB:TRBV13:TRBD2:TRBJ2-7:TRBC2:CASSLGLAGGEQYF:TGTGCCAGCAGCTTAGGGCTAGCGGGAGGAGAGCAGTACTTC:8679:9	HD02_clonotype384_consensus_1:4630:4;HD02_clonotype384_consensus_2:8679:9	CloneType_201	NoClonal
HD_HD02_ACGCCGAAGCTACCTA	HD02	CD8+ KIR	HD	NA	NA	NA	NON-TCR
HD_HD02_ACGCCGAAGTAACCCT	HD02	CD8+ Naive	HD	HD02_clonotype385_consensus_1:535:TRA:TRAV13-1:None:TRAJ50:TRAC:CAASRETSYDKVIF:TGTGCAGCAAGTCGGGAAACCTCCTACGACAAGGTGATATTT:4116:4;HD02_clonotype385_consensus_2:560:TRA:TRAV27:None:TRAJ40:TRAC:CAGTTSGTYKYIF:TGTGCAGGAACTACCTCAGGAACCTACAAATACATCTTT:2769:2;HD02_clonotype385_consensus_3:667:TRB:TRBV4-2:TRBD1:TRBJ1-2:TRBC1:CASSQEDNRYANYGYTF:TGTGCCAGCAGCCAGGAGGACAACAGGTATGCTAACTATGGCTACACCTTC:8952:10	HD02_clonotype385_consensus_1:4116:4;HD02_clonotype385_consensus_2:2769:2;HD02_clonotype385_consensus_3:8952:10	CloneType_202	NoClonal
HD_HD02_ACGCCGAAGTCCATAC	HD02	CD8+ Effector-GNLY	HD	HD02_clonotype56_consensus_1:788:TRA:TRAV8-6:None:TRAJ34:TRAC:CAVSLQGAYNTDKLIF:TGTGCTGTGAGTCTCCAGGGGGCCTATAACACCGACAAGCTCATCTTT:12640:13;HD02_clonotype56_consensus_2:967:TRB:TRBV27:TRBD2:TRBJ2-1:TRBC2:CASSLIVASGLYNEQFF:TGTGCCAGCAGTTTAATAGTGGCTAGCGGACTCTACAATGAGCAGTTCTTC:31650:32	HD02_clonotype56_consensus_1:3202:4;HD02_clonotype56_consensus_2:7129:6	CloneType_203	WithinClusterClonal
HD_HD02_ACGCCGAAGTGGAGAA	HD02	CD8+ Naive	HD	HD02_clonotype386_consensus_1:561:TRA:TRAV12-2:None:TRAJ48:TRAC:CAVNIISNFGNEKLTF:TGTGCCGTGAACATAATATCTAACTTTGGAAATGAGAAATTAACCTTT:4867:4;HD02_clonotype386_consensus_2:692:TRB:TRBV28:TRBD1:TRBJ1-3:TRBC1:CASSTLTGEGGNTIYF:TGTGCCAGCAGTACCCTGACAGGGGAAGGCGGAAACACCATATATTTT:1451:2;HD02_clonotype386_consensus_3:465:TRA:TRAV9-2:None:TRAJ53:TRAC:CALLYSGGSNYKLTF:TGTGCTCTGCTTTATAGTGGAGGTAGCAACTATAAACTGACATTT…	HD02_clonotype386_consensus_1:4867:4;HD02_clonotype386_consensus_2:1451:2;HD02_clonotype386_consensus_3:1812:2	CloneType_204	NoClonal
HD_HD02_ACGCCGACAGACGCCT	HD02	CD8+ Naive	HD	NA	NA	NA	NON-TCR
HD_HD02_ACGCCGAGTACAGACG	HD02	CD8+ MAIT	HD	NA	NA	NA	NON-TCR
HD_HD02_ACGCCGAGTCAACATC	HD02	CD8+ MAIT	HD	HD02_clonotype390_consensus_1:558:TRA:TRAV1-2:None:TRAJ33:TRAC:CAGFDSNYQLIW:TGTGCTGGATTTGATAGCAACTATCAGTTAATCTGG:3637:3;HD02_clonotype390_consensus_2:848:TRB:TRBV19:TRBD1:TRBJ2-2:TRBC2:CASSPPGTDTGELFF:TGTGCCAGTAGTCCCCCAGGGACAGACACCGGGGAGCTGTTTTTT:14167:14	HD02_clonotype390_consensus_1:3637:3;HD02_clonotype390_consensus_2:14167:14	CloneType_205	NoClonal
HD_HD02_ACGCCGAGTCCTCCAT	HD02	CD8+ CD38	HD	NA	NA	NA	NON-TCR
HD_HD02_ACGCCGAGTCTGGAGA	HD02	CD8+ Effector-GNLY	HD	HD02_clonotype12_consensus_1:659:TRA:TRAV21:None:TRAJ15:TRAC:CAVRLVNQAGTALIF:TGTGCTGTGAGGCTTGTAAACCAGGCAGGAACTGCTCTGATCTTT:114428:95;HD02_clonotype12_consensus_2:855:TRB:TRBV19:TRBD2:TRBJ2-7:TRBC2:CASRDFLRDEQYF:TGTGCCAGTAGGGACTTCCTAAGGGACGAGCAGTACTTC:103913:118	HD02_clonotype12_consensus_1:6271:5;HD02_clonotype12_consensus_2:2976:3	CloneType_206	WithinClusterClonal
HD_HD02_ACGCCGAGTTTGTTTC	HD02	CD8+ Naive	HD	HD02_clonotype391_consensus_1:698:TRB:TRBV20-1:TRBD2:TRBJ2-7:TRBC2:CSARRAEDYEQYF:TGCAGTGCTAGAAGGGCGGAAGACTACGAGCAGTACTTC:15481:14;HD02_clonotype391_consensus_2:794:TRA:TRAV8-3:None:TRAJ48:TRAC:CAVGGISNFGNEKLTF:TGTGCTGTGGGAGGAATATCTAACTTTGGAAATGAGAAATTAACCTTT:11958:11	HD02_clonotype391_consensus_1:15481:14;HD02_clonotype391_consensus_2:11958:11	CloneType_207	NoClonal
HD_HD02_ACGGAGAAGGAACTGC	HD02	CD8+ Effector-GNLY	HD	HD02_clonotype12_consensus_1:659:TRA:TRAV21:None:TRAJ15:TRAC:CAVRLVNQAGTALIF:TGTGCTGTGAGGCTTGTAAACCAGGCAGGAACTGCTCTGATCTTT:114428:95;HD02_clonotype12_consensus_2:855:TRB:TRBV19:TRBD2:TRBJ2-7:TRBC2:CASRDFLRDEQYF:TGTGCCAGTAGGGACTTCCTAAGGGACGAGCAGTACTTC:103913:118	HD02_clonotype12_consensus_1:4219:4;HD02_clonotype12_consensus_2:4571:6	CloneType_206	WithinClusterClonal
HD_HD02_ACGGAGACACATTCGA	HD02	CD8+ Effector Memory	HD	HD02_clonotype392_consensus_1:955:TRA:TRAV1-2:None:TRAJ31:TRAC:CAVRVDHNARLMF:TGTGCTGTGAGAGTCGACCACAATGCCAGACTCATGTTT:6643:6;HD02_clonotype392_consensus_2:927:TRB:TRBV11-2:TRBD2:TRBJ2-7:TRBC2:CASSRGKDRINF:TGTGCCAGCAGCCGCGGGAAGGACAGAATCAACTTC:8430:10	HD02_clonotype392_consensus_1:6643:6;HD02_clonotype392_consensus_2:8430:10	CloneType_208	NoClonal
HD_HD02_ACGGAGAGTACCGTTA	HD02	CD8+ Effector-GNLY	HD	HD02_clonotype6_consensus_1:800:TRA:TRAV13-2:None:TRAJ48:TRAC:CADLDFGNEKLTF:TGTGCAGACCTGGACTTTGGAAATGAGAAATTAACCTTT:176900:143;HD02_clonotype6_consensus_2:1129:TRB:TRBV7-9:None:TRBJ2-1:TRBC2:CASSYGPYNEQFF:TGTGCCAGCAGCTACGGCCCCTACAATGAGCAGTTCTTC:532597:509	HD02_clonotype6_consensus_1:5013:4;HD02_clonotype6_consensus_2:9687:10	CloneType_72	WithinClusterClonal
HD_HD02_ACGGAGAGTCCGAAGA	HD02	CD8+ MAIT	HD	HD02_clonotype393_consensus_1:754:TRB:TRBV6-1:TRBD2:TRBJ2-2:TRBC2:CASSETSGGAGELFF:TGTGCCAGCAGTGAGACTAGCGGGGGGGCCGGGGAGCTGTTTTTT:18056:18;HD02_clonotype393_consensus_2:530:TRA:TRAV1-2:None:TRAJ33:TRAC:CAVRDSNYQLIW:TGTGCTGTGAGAGATAGCAACTATCAGTTAATCTGG:3537:3	HD02_clonotype393_consensus_1:18056:18;HD02_clonotype393_consensus_2:3537:3	CloneType_209	NoClonal
HD_HD02_ACGGAGAGTCTAGCCG	HD02	CD8+ Effector Memory-GZMK	HD	HD02_clonotype57_consensus_1:624:TRA:TRAV21:None:TRAJ10:TRAC:CAVRRVTGGGNKLTF:TGTGCTGTGAGGCGGGTCACGGGAGGAGGAAACAAACTCACCTTT:29199:25;HD02_clonotype57_consensus_2:736:TRB:TRBV7-2:TRBD1:TRBJ1-1:TRBC1:CASSSGTGVMTEAFF:TGTGCCAGCAGCTCCGGGACAGGGGTGATGACTGAAGCTTTCTTT:53779:56	HD02_clonotype57_consensus_1:8240:7;HD02_clonotype57_consensus_2:12322:13	CloneType_210	CrossClusterClonal
HD_HD02_ACGGAGAGTGAGTGAC	HD02	CD8+ Naive	HD	HD02_clonotype394_consensus_1:483:TRA:TRAV21:None:TRAJ16:TRAC:CAVLF:TGTGCTGTACTGTTT:4426:3;HD02_clonotype394_consensus_2:604:TRB:TRBV10-3:TRBD2:TRBJ2-7:TRBC2:CAILDGKGEQYF:TGTGCCATCTTGGACGGGAAGGGCGAGCAGTACTTC:4062:4	HD02_clonotype394_consensus_1:4426:3;HD02_clonotype394_consensus_2:4062:4	CloneType_211	NoClonal
HD_HD02_ACGGAGATCAGGCCCA	HD02	CD8+ MAIT	HD	HD02_clonotype395_consensus_1:586:TRA:TRAV1-2:None:TRAJ33:TRAC:CAVADSNYQLIW:TGTGCTGTGGCGGATAGCAACTATCAGTTAATCTGG:764:1;HD02_clonotype395_consensus_2:642:TRB:TRBV6-4:TRBD1:TRBJ2-3:TRBC2:CASSDGQGTDTQYF:TGTGCCAGCAGTGACGGACAGGGCACAGATACGCAGTATTTT:4386:5	HD02_clonotype395_consensus_1:764:1;HD02_clonotype395_consensus_2:4386:5	CloneType_212	NoClonal
HD_HD02_ACGGCCAAGACATAAC	HD02	CD8+ Effector Memory-GZMK	HD	HD02_clonotype28_consensus_1:654:TRA:TRAV12-2:None:TRAJ17:TRAC:CAVNPLKAAGNKLTF:TGTGCCGTGAACCCCCTCAAAGCTGCAGGCAACAAGCTAACTTTT:39603:34;HD02_clonotype28_consensus_2:976:TRB:TRBV11-2:TRBD1:TRBJ2-1:TRBC2:CASSSPRDRAGNEQFF:TGTGCCAGCAGCTCACCTCGGGACAGGGCTGGCAATGAGCAGTTCTTC:128061:128	HD02_clonotype28_consensus_1:4257:4;HD02_clonotype28_consensus_2:25742:25	CloneType_198	WithinClusterClonal
HD_HD02_ACGGCCAAGGACGAAA	HD02	CD8+ Effector-GNLY	HD	HD02_clonotype6_consensus_1:800:TRA:TRAV13-2:None:TRAJ48:TRAC:CADLDFGNEKLTF:TGTGCAGACCTGGACTTTGGAAATGAGAAATTAACCTTT:176900:143;HD02_clonotype6_consensus_2:1129:TRB:TRBV7-9:None:TRBJ2-1:TRBC2:CASSYGPYNEQFF:TGTGCCAGCAGCTACGGCCCCTACAATGAGCAGTTCTTC:532597:509	HD02_clonotype6_consensus_1:3913:4;HD02_clonotype6_consensus_2:16662:16	CloneType_72	WithinClusterClonal
HD_HD02_ACGGCCACAACACGCC	HD02	CD8+ Effector Memory-GZMK	HD	NA	NA	NA	NON-TCR
HD_HD02_ACGGCCAGTGTTCTTT	HD02	CD8+ Naive	HD	HD02_clonotype396_consensus_1:599:TRA:TRAV17:None:TRAJ57:TRAC:CATAFLTQGGSEKLVF:TGTGCTACGGCCTTTCTAACTCAGGGCGGATCTGAAAAGCTGGTCTTT:2784:3;HD02_clonotype396_consensus_2:684:TRB:TRBV19:TRBD1:TRBJ2-1:TRBC2:CASRTGGSSYNEQFF:TGTGCCAGTAGAACAGGGGGTAGCTCCTACAATGAGCAGTTCTTC:6116:7	HD02_clonotype396_consensus_1:2784:3;HD02_clonotype396_consensus_2:6116:7	CloneType_213	NoClonal
HD_HD02_ACGGCCATCGCTGATA	HD02	CD8+ Effector-GNLY	HD	HD02_clonotype3_consensus_1:849:TRA:TRAV12-2:None:TRAJ20:TRAC:CAVKKLSF:TGTGCCGTGAAGAAGCTCAGCTTT:537659:465;HD02_clonotype3_consensus_2:893:TRB:TRBV27:TRBD1:TRBJ1-6:TRBC1:CASSSWDRDNSPLHF:TGTGCCAGCAGTTCCTGGGACAGGGATAATTCACCCCTCCACTTT:465991:452;HD02_clonotype3_consensus_3:841:TRA:TRAV17:None:TRAJ8:TRAC:CATVPNTGFQKLVF:TGTGCTACGGTCCCGAACACAGGCTTTCAGAAACTTGTATTT:535250:470	HD02_clonotype3_consensus_1:11235:8;HD02_clonotype3_consensus_2:1442:1;HD02_clonotype3_consensus_3:6399:5	CloneType_65	WithinClusterClonal
HD_HD02_ACGGCCATCTTAGCCC	HD02	CD8+ Naive	HD	NA	NA	NA	NON-TCR
HD_HD02_ACGGGCTAGAGTACCG	HD02	CD8+ Naive	HD	HD02_clonotype397_consensus_1:764:TRB:TRBV5-1:TRBD2:TRBJ1-1:TRBC1:CASKGDEGEAFF:TGCGCCAGCAAAGGCGATGAGGGAGAAGCTTTCTTT:12800:12;HD02_clonotype397_consensus_2:830:TRA:TRAV23DV6:None:TRAJ38:TRAC:CAASASNNRKLIW:TGTGCAGCATCGGCCTCCAACAACCGTAAGCTGATTTGG:7753:7	HD02_clonotype397_consensus_1:12800:12;HD02_clonotype397_consensus_2:7753:7	CloneType_214	NoClonal
HD_HD02_ACGGGCTAGATAGTCA	HD02	CD8+ MAIT	HD	HD02_clonotype7_consensus_1:1104:TRB:TRBV4-2:TRBD2:TRBJ2-3:TRBC2:CASSQGGGDTDTQYF:TGTGCCAGCAGCCAAGGCGGGGGGGACACAGATACGCAGTATTTT:200905:209;HD02_clonotype7_consensus_2:1190:TRA:TRAV1-2:None:TRAJ33:TRAC:CAVLDSNYQLIW:TGTGCTGTGTTGGATAGCAACTATCAGTTAATCTGG:69401:70	HD02_clonotype7_consensus_1:6541:6;HD02_clonotype7_consensus_2:1658:3	CloneType_215	WithinClusterClonal
HD_HD02_ACGGGCTAGGTCGGAT	HD02	CD8+ Naive	HD	HD02_clonotype398_consensus_1:699:TRB:TRBV12-5:TRBD1:TRBJ1-2:TRBC1:CASGLATGTFNYGYTF:TGTGCTAGTGGTTTAGCGACAGGCACCTTTAACTATGGCTACACCTTC:1126:3;HD02_clonotype398_consensus_2:648:TRA:TRAV21:None:TRAJ32:TRAC:CAPSFYGGATNKLIF:TGTGCTCCCTCCTTTTATGGTGGTGCTACAAACAAGCTCATCTTT:1645:2	HD02_clonotype398_consensus_1:1126:3;HD02_clonotype398_consensus_2:1645:2	CloneType_216	NoClonal
HD_HD02_ACGGGCTAGTCAAGGC	HD02	CD8+ Naive	HD	HD02_clonotype399_consensus_1:724:TRB:TRBV20-1:TRBD2:TRBJ2-7:TRBC2:CSARTGTSGLYEQYF:TGCAGTGCTCGAACCGGGACTAGCGGTCTCTACGAGCAGTACTTC:9311:8;HD02_clonotype399_consensus_2:755:TRA:TRAV21:None:TRAJ39:TRAC:CAAANNAGNMLTF:TGTGCTGCGGCTAATAATGCAGGCAACATGCTCACCTTT:7046:7	HD02_clonotype399_consensus_1:9311:8;HD02_clonotype399_consensus_2:7046:7	CloneType_217	NoClonal
HD_HD02_ACGGGCTAGTCACGCC	HD02	CD8+ Naive	HD	HD02_clonotype400_consensus_1:720:TRB:TRBV9:None:TRBJ2-6:TRBC2:CASSVQSSGANVLTF:TGTGCCAGCAGCGTACAGAGCTCTGGGGCCAACGTCCTGACTTTC:2857:3;HD02_clonotype400_consensus_2:546:TRA:TRAV12-2:None:TRAJ13:TRAC:CAVTGGYQKVTF:TGTGCCGTGACCGGGGGTTACCAGAAAGTTACCTTT:1131:1	HD02_clonotype400_consensus_1:2857:3;HD02_clonotype400_consensus_2:1131:1	CloneType_218	NoClonal
HD_HD02_ACGGGCTCACATTCGA	HD02	CD8+ Effector Memory	HD	HD02_clonotype401_consensus_1:718:TRB:TRBV20-1:TRBD1:TRBJ1-1:TRBC1:CSARALRTDHILNTEAFF:TGCAGTGCTAGAGCCCTTAGGACAGATCATATATTGAACACTGAAGCTTTCTTT:7822:8;HD02_clonotype401_consensus_2:522:TRA:TRAV1-2:None:TRAJ45:TRAC:CAVSGRSGGGADGLTF:TGTGCTGTGAGTGGGAGATCAGGAGGAGGTGCTGACGGACTCACCTTT:2851:3	HD02_clonotype401_consensus_1:7822:8;HD02_clonotype401_consensus_2:2851:3	CloneType_219	NoClonal
HD_HD02_ACGGGCTCATTGAGCT	HD02	CD8+ Naive	HD	HD02_clonotype402_consensus_1:682:TRB:TRBV9:TRBD1:TRBJ2-3:TRBC2:CASSLGQTQKGDTQYF:TGTGCCAGCAGCTTGGGACAGACCCAAAAGGGGGATACGCAGTATTTT:6790:6;HD02_clonotype402_consensus_2:583:TRA:TRAV19:None:TRAJ23:TRAC:CALKSAYNQGGKLIF:TGTGCTCTGAAATCTGCTTATAACCAGGGAGGAAAGCTTATCTTC:2105:2	HD02_clonotype402_consensus_1:6790:6;HD02_clonotype402_consensus_2:2105:2	CloneType_220	NoClonal
HD_HD02_ACGGGCTTCGTGGACC	HD02	CD8+ Effector Memory-GZMK	HD	HD02_clonotype13_consensus_1:701:TRA:TRAV35:None:TRAJ57:TRAC:CAGPRTQGGSEKLVF:TGTGCTGGGCCTAGAACTCAGGGCGGATCTGAAAAGCTGGTCTTT:19653:34;HD02_clonotype13_consensus_2:984:TRB:TRBV28:TRBD1:TRBJ2-1:TRBC2:CASSLWGGTGENEQFF:TGTGCCAGCAGTTTATGGGGAGGGACAGGGGAAAATGAGCAGTTCTTC:172876:168	HD02_clonotype13_consensus_1:1444:1;HD02_clonotype13_consensus_2:14520:13	CloneType_51	WithinClusterClonal
HD_HD02_ACGGGTCAGAACTGTA	HD02	CD8+ Naive	HD	NA	NA	NA	NON-TCR
HD_HD02_ACGGGTCCAGTGAGTG	HD02	CD8+ Effector-GZMH	HD	HD02_clonotype120_consensus_1:592:TRA:TRAV40:None:TRAJ44:TRAC:CLLGERNTGTASKLTF:TGTCTTCTGGGAGAACGAAATACCGGCACTGCCAGTAAACTCACCTTT:9304:8;HD02_clonotype120_consensus_2:687:TRA:TRAV27:None:TRAJ44:TRAC:CAGTGTASKLTF:TGTGCAGGTACCGGCACTGCCAGTAAACTCACCTTT:13321:11;HD02_clonotype120_consensus_3:942:TRB:TRBV11-3:None:TRBJ2-1:TRBC2:CASSIYWAEEQFF:TGTGCCAGCAGCATTTACTGGGCGGAAGAGCAGTTCTTC:12239:14	HD02_clonotype120_consensus_1:5381:5;HD02_clonotype120_consensus_2:6984:6;HD02_clonotype120_consensus_3:6323:6	CloneType_221	OthersClonal
HD_HD02_ACGGGTCCATTTGCTT	HD02	CD8+ Naive	HD	HD02_clonotype404_consensus_1:477:TRB:TRBV27:TRBD2:TRBJ1-3:TRBC1:CASSAGRSSGNTIYF:TGTGCCAGCAGCGCCGGGAGGTCCTCTGGAAACACCATATATTTT:2365:2;HD02_clonotype404_consensus_2:690:TRA:TRAV8-2:None:TRAJ32:TRAC:CVVRASGGGATNKLIF:TGTGTTGTGAGAGCGTCGGGGGGTGGTGCTACAAACAAGCTCATCTTT:2841:4;HD02_clonotype404_consensus_3:989:TRA:TRAV1-2:None:TRAJ4:TRAC:CAVRGPQFSGGYNKLIF:TGTGCTGTGAGAGGTCCTCAGTTTTCTGGTGGCTACAATAAGCTGATTT…	HD02_clonotype404_consensus_1:2365:2;HD02_clonotype404_consensus_2:2841:4;HD02_clonotype404_consensus_3:4949:6	CloneType_222	NoClonal
HD_HD02_ACGGGTCGTTCCTCCA	HD02	CD8+ Effector-GNLY	HD	HD02_clonotype20_consensus_1:833:TRA:TRAV12-2:None:TRAJ20:TRAC:CAVKKLSF:TGTGCCGTGAAGAAGCTCAGCTTT:51440:44;HD02_clonotype20_consensus_2:723:TRB:TRBV27:TRBD1:TRBJ1-6:TRBC1:CASSSWDRDNSPLHF:TGTGCCAGCAGTTCCTGGGACAGGGATAATTCACCCCTCCACTTT:50714:46	HD02_clonotype20_consensus_1:4927:4;HD02_clonotype20_consensus_2:7094:6	CloneType_223	WithinClusterClonal
HD_HD02_ACGGGTCGTTTGACAC	HD02	CD8+ Effector Memory	HD	NA	NA	NA	NON-TCR
HD_HD02_ACGTCAAAGAACTGTA	HD02	CD8+ Naive	HD	HD02_clonotype406_consensus_1:697:TRB:TRBV11-2:TRBD1:TRBJ1-1:TRBC1:CASSLEVVRNTEAFF:TGTGCCAGCAGCTTAGAGGTGGTCAGGAACACTGAAGCTTTCTTT:6274:5;HD02_clonotype406_consensus_2:496:TRA:TRAV21:None:TRAJ48:TRAC:CAVLDFGNEKLTF:TGTGCTGTGCTGGACTTTGGAAATGAGAAATTAACCTTT:3684:3	HD02_clonotype406_consensus_1:6274:5;HD02_clonotype406_consensus_2:3684:3	CloneType_224	NoClonal
HD_HD02_ACGTCAAAGACTTGAA	HD02	CD8+ MAIT	HD	HD02_clonotype407_consensus_1:516:TRB:TRBV6-4:TRBD1:TRBJ2-3:TRBC2:CASSDSQGADTQYF:TGTGCCAGCAGTGACTCCCAGGGGGCAGATACGCAGTATTTT:4459:5;HD02_clonotype407_consensus_2:713:TRA:TRAV1-2:None:TRAJ12:TRAC:CVAMDSSYKLIF:TGTGTTGCGATGGATAGCAGCTATAAATTGATCTTC:3075:3	HD02_clonotype407_consensus_1:4459:5;HD02_clonotype407_consensus_2:3075:3	CloneType_225	NoClonal
HD_HD02_ACGTCAAAGTGCAAGC	HD02	CD8+ Effector Memory-GZMK	HD	HD02_clonotype80_consensus_1:534:TRA:TRAV24:None:TRAJ26:TRAC:CAVDNYGQNFVF:TGTGCCGTCGATAACTATGGTCAGAATTTTGTCTTT:7304:7;HD02_clonotype80_consensus_2:744:TRB:TRBV6-6:None:TRBJ1-5:TRBC1:CASTPKGNQPQHF:TGTGCCAGCACACCCAAAGGCAATCAGCCCCAGCATTTT:40311:38	HD02_clonotype80_consensus_1:2946:2;HD02_clonotype80_consensus_2:13122:13	CloneType_226	WithinClusterClonal
HD_HD02_ACGTCAACACATGACT	HD02	CD8+ Effector Memory	HD	HD02_clonotype408_consensus_1:570:TRA:TRAV19:None:TRAJ56:TRAC:CALTEPGANSKLTF:TGTGCTCTGACCGAACCTGGAGCCAATAGTAAGCTGACATTT:6668:7;HD02_clonotype408_consensus_2:634:TRB:TRBV18:None:TRBJ1-1:TRBC1:CASSRWAPYTEAFF:TGTGCCAGCTCACGATGGGCCCCGTACACTGAAGCTTTCTTT:9733:9	HD02_clonotype408_consensus_1:6668:7;HD02_clonotype408_consensus_2:9733:9	CloneType_227	NoClonal
HD_HD02_ACGTCAATCAGGCAAG	HD02	CD8+ MAIT	HD	HD02_clonotype81_consensus_1:559:TRA:TRAV1-2:None:TRAJ33:TRAC:CAVVDSNYQLIW:TGTGCTGTGGTGGATAGCAACTATCAGTTAATCTGG:4051:4;HD02_clonotype81_consensus_2:911:TRB:TRBV28:TRBD1:TRBJ1-5:TRBC1:CASTADRDLYSNQPQHF:TGTGCCAGCACCGCGGACAGGGACCTCTATAGCAATCAGCCCCAGCATTTT:7039:8	HD02_clonotype81_consensus_1:1319:2;HD02_clonotype81_consensus_2:2234:2	CloneType_228	WithinClusterClonal
HD_HD02_ACGTCAATCTTGAGGT	HD02	CD8+ Effector Memory	HD	HD02_clonotype9_consensus_1:781:TRA:TRAV12-2:None:TRAJ16:TRAC:CAVNPGGQKLLF:TGTGCCGTGAACCCAGGTGGCCAGAAGCTGCTCTTT:159965:133;HD02_clonotype9_consensus_2:801:TRA:TRAV25:None:TRAJ44:TRAC:CAGTGTASKLTF:TGTGCAGGGACCGGCACTGCCAGTAAACTCACCTTT:99987:90;HD02_clonotype9_consensus_3:820:TRB:TRBV11-3:TRBD1:TRBJ2-2:TRBC2:CASSSYWAGELFF:TGTGCCAGCAGCTCTTACTGGGCCGGGGAGCTGTTTTTT:111391:120	HD02_clonotype9_consensus_1:13305:12;HD02_clonotype9_consensus_2:8961:8;HD02_clonotype9_consensus_3:2921:3	CloneType_180	CrossClusterClonal
HD_HD02_ACTATCTAGGCGTACA	HD02	CD8+ Effector Memory-GZMK	HD	HD02_clonotype13_consensus_1:701:TRA:TRAV35:None:TRAJ57:TRAC:CAGPRTQGGSEKLVF:TGTGCTGGGCCTAGAACTCAGGGCGGATCTGAAAAGCTGGTCTTT:19653:34;HD02_clonotype13_consensus_2:984:TRB:TRBV28:TRBD1:TRBJ2-1:TRBC2:CASSLWGGTGENEQFF:TGTGCCAGCAGTTTATGGGGAGGGACAGGGGAAAATGAGCAGTTCTTC:172876:168	HD02_clonotype13_consensus_1:1681:2;HD02_clonotype13_consensus_2:11412:14	CloneType_51	WithinClusterClonal
HD_HD02_ACTATCTGTTTGCATG	HD02	CD8+ Naive	HD	HD02_clonotype410_consensus_1:523:TRB:TRBV4-1:TRBD2:TRBJ2-7:TRBC2:CASSQGASGRYEQYF:TGCGCCAGCAGCCAAGGGGCTAGCGGGAGATACGAGCAGTACTTC:6641:6;HD02_clonotype410_consensus_2:727:TRA:TRAV13-1:None:TRAJ48:TRAC:CAAINFGNEKLTF:TGTGCAGCAATTAACTTTGGAAATGAGAAATTAACCTTT:5807:5	HD02_clonotype410_consensus_1:6641:6;HD02_clonotype410_consensus_2:5807:5	CloneType_229	NoClonal
HD_HD02_ACTATCTTCACGCATA	HD02	CD8+ Effector Memory	HD	NA	NA	NA	NON-TCR
HD_HD02_ACTATCTTCAGTGCAT	HD02	CD8+ Naive	HD	HD02_clonotype412_consensus_1:590:TRA:TRAV27:None:TRAJ43:TRAC:CAGARHDMRF:TGTGCAGGAGCACGGCATGACATGCGCTTT:7758:6;HD02_clonotype412_consensus_2:691:TRB:TRBV12-4:TRBD2:TRBJ1-6:TRBC1:CASSLRSKQRDSPLHF:TGTGCCAGCAGTTTAAGGTCTAAACAGAGAGATTCACCCCTCCACTTT:10360:10	HD02_clonotype412_consensus_1:7758:6;HD02_clonotype412_consensus_2:10360:10	CloneType_230	NoClonal
HD_HD02_ACTATCTTCTGTTTGT	HD02	CD8+ Effector Memory-GZMK	HD	HD02_clonotype29_consensus_1:830:TRA:TRAV3:None:TRAJ42:TRAC:CAVRDTWGSQGNLIF:TGTGCTGTGAGAGACACTTGGGGAAGCCAAGGAAATCTCATCTTT:51169:49;HD02_clonotype29_consensus_2:758:TRB:TRBV6-3:TRBD2:TRBJ2-3:TRBC2:CASGLAGGDTQYF:TGTGCCAGCGGACTAGCGGGAGGTGATACGCAGTATTTT:84436:84;HD02_clonotype29_consensus_3:709:TRA:TRAV29DV5:None:TRAJ38:TRAC:CAASPLENAGNNRKLIW:TGTGCAGCAAGTCCGCTCGAAAATGCTGGCAACAACCGTAAGCTGATTTGG:38188:…	HD02_clonotype29_consensus_1:3496:3;HD02_clonotype29_consensus_2:15397:16;HD02_clonotype29_consensus_3:1541:2	CloneType_231	CrossClusterClonal
HD_HD02_ACTGAACAGAGTACCG	HD02	CD8+ Naive	HD	HD02_clonotype414_consensus_1:797:TRB:TRBV30:TRBD1:TRBJ1-1:TRBC1:CAWSGGTGNTEAFF:TGTGCCTGGAGTGGGGGGACAGGGAACACTGAAGCTTTCTTT:4225:4;HD02_clonotype414_consensus_2:535:TRA:TRAV25:None:TRAJ6:TRAC:CAGGSYIPTF:TGTGCCGGAGGAAGCTACATACCTACATTT:1174:1	HD02_clonotype414_consensus_1:4225:4;HD02_clonotype414_consensus_2:1174:1	CloneType_232	NoClonal
HD_HD02_ACTGAACAGGCCCTCA	HD02	CD8+ Naive	HD	NA	NA	NA	NON-TCR
HD_HD02_ACTGAACCAACCGCCA	HD02	CD8+ Naive	HD	HD02_clonotype416_consensus_1:587:TRA:TRAV14DV4:None:TRAJ11:TRAC:CAMRGLNSGYSTLTF:TGTGCAATGAGAGGTCTGAATTCAGGATACAGCACCCTCACCTTT:3781:3;HD02_clonotype416_consensus_2:862:TRB:TRBV19:TRBD2:TRBJ1-1:TRBC1:CATNPSAGGNTEAFF:TGTGCCACTAATCCCTCGGCGGGGGGGAACACTGAAGCTTTCTTT:11012:11	HD02_clonotype416_consensus_1:3781:3;HD02_clonotype416_consensus_2:11012:11	CloneType_233	NoClonal
HD_HD02_ACTGAACCACATGACT	HD02	CD8+ Naive	HD	HD02_clonotype417_consensus_1:459:TRA:TRAV34:None:TRAJ33:TRAC:CGADLSSNYQLIW:TGTGGAGCAGACCTGAGCAGCAACTATCAGTTAATCTGG:877:1;HD02_clonotype417_consensus_2:698:TRB:TRBV4-1:TRBD1:TRBJ2-7:TRBC2:CASSHLPSGTGIYEQYF:TGCGCCAGCAGCCACCTTCCGTCCGGGACAGGGATTTACGAGCAGTACTTC:7639:9	HD02_clonotype417_consensus_1:877:1;HD02_clonotype417_consensus_2:7639:9	CloneType_234	NoClonal
HD_HD02_ACTGAACCAGATCGGA	HD02	CD8+ Effector Memory	HD	HD02_clonotype58_consensus_1:628:TRA:TRAV1-2:None:TRAJ15:TRAC:CAVRVRNQAGTALIF:TGTGCTGTGAGAGTCCGCAACCAGGCAGGAACTGCTCTGATCTTT:29222:25;HD02_clonotype58_consensus_2:695:TRB:TRBV10-2:None:TRBJ1-1:TRBC1:CASSGSSNTEAFF:TGCGCCAGCAGTGGGAGTTCGAACACTGAAGCTTTCTTT:35223:33	HD02_clonotype58_consensus_1:3535:3;HD02_clonotype58_consensus_2:2794:3	CloneType_235	OthersClonal
HD_HD02_ACTGAACCAGGAATCG	HD02	CD8+ Naive	HD	HD02_clonotype418_consensus_1:568:TRA:TRAV12-1:None:TRAJ15:TRAC:CVVNNQAGTALIF:TGTGTGGTGAACAACCAGGCAGGAACTGCTCTGATCTTT:5591:5;HD02_clonotype418_consensus_2:497:TRB:TRBV9:TRBD1:TRBJ1-2:TRBC1:CASSVGGTGNGYTF:TGTGCCAGCAGCGTAGGAGGGACAGGGAATGGCTACACCTTC:6846:7	HD02_clonotype418_consensus_1:5591:5;HD02_clonotype418_consensus_2:6846:7	CloneType_236	NoClonal
HD_HD02_ACTGAACGTGCAGTAG	HD02	CD8+ Naive	HD	NA	NA	NA	NON-TCR
HD_HD02_ACTGAACTCAGTTCGA	HD02	CD8+ MAIT	HD	HD02_clonotype121_consensus_1:695:TRB:TRBV6-3:TRBD2:TRBJ2-3:TRBC2:CASSYGTSTDTQYF:TGTGCCAGCAGTTACGGGACTAGCACAGATACGCAGTATTTT:5925:5;HD02_clonotype121_consensus_2:1044:TRA:TRAV1-2:None:TRAJ33:TRAC:CAVRDSNYQLIW:TGTGCTGTGAGAGATAGCAACTATCAGTTAATCTGG:5800:6	HD02_clonotype121_consensus_1:3217:3;HD02_clonotype121_consensus_2:1989:3	CloneType_237	WithinClusterClonal
HD_HD02_ACTGAACTCCAACCAA	HD02	CD8+ Effector Memory	HD	HD02_clonotype122_consensus_1:551:TRA:TRAV17:None:TRAJ20:TRAC:CATDANDYKLSF:TGTGCTACGGACGCTAACGACTACAAGCTCAGCTTT:6218:5;HD02_clonotype122_consensus_2:665:TRB:TRBV4-1:TRBD1:TRBJ2-5:TRBC2:CASSPAPGQGGETQYF:TGCGCCAGCAGCCCCGCCCCGGGACAGGGAGGGGAGACCCAGTACTTC:9892:13	HD02_clonotype122_consensus_1:3596:3;HD02_clonotype122_consensus_2:5273:6	CloneType_238	OthersClonal
HD_HD02_ACTGAACTCCGTTGTC	HD02	CD8+ Naive	HD	HD02_clonotype419_consensus_1:509:TRB:TRBV4-1:TRBD1:TRBJ1-1:TRBC1:CASSQVNSGHPLGAFF:TGCGCCAGCAGCCAAGTTAATTCGGGACACCCTTTAGGAGCTTTCTTT:14094:13;HD02_clonotype419_consensus_2:568:TRA:TRAV27:None:TRAJ45:TRAC:CAGAGSGGGADGLTF:TGTGCAGGAGCCGGCTCAGGAGGAGGTGCTGACGGACTCACCTTT:5341:6	HD02_clonotype419_consensus_1:14094:13;HD02_clonotype419_consensus_2:5341:6	CloneType_239	NoClonal
HD_HD02_ACTGAACTCTACCTGC	HD02	CD8+ Naive	HD	HD02_clonotype420_consensus_1:567:TRA:TRAV14DV4:None:TRAJ7:TRAC:CAMRADDYGNNRLAF:TGTGCAATGAGAGCCGACGACTATGGGAACAACAGACTCGCTTTT:4786:4;HD02_clonotype420_consensus_2:676:TRB:TRBV27:TRBD1:TRBJ1-1:TRBC1:CASSFRGRGTEAFF:TGTGCCAGCAGTTTCAGGGGCCGGGGCACTGAAGCTTTCTTT:5120:5	HD02_clonotype420_consensus_1:4786:4;HD02_clonotype420_consensus_2:5120:5	CloneType_240	NoClonal
HD_HD02_ACTGAACTCTACTTAC	HD02	CD8+ Effector Memory	HD	HD02_clonotype421_consensus_1:716:TRB:TRBV7-6:TRBD1:TRBJ2-7:TRBC2:CASSLASGQGWQYEQYF:TGTGCCAGCAGCTTAGCATCGGGACAGGGGTGGCAATACGAGCAGTACTTC:17978:18;HD02_clonotype421_consensus_2:561:TRA:TRAV25:None:TRAJ31:TRAC:CAGGARLMF:TGTGCAGGGGGTGCCAGACTCATGTTT:1488:2	HD02_clonotype421_consensus_1:17978:18;HD02_clonotype421_consensus_2:1488:2	CloneType_241	NoClonal
HD_HD02_ACTGAGTAGCGTGAAC	HD02	CD8+ Effector Memory	HD	HD02_clonotype422_consensus_1:655:TRA:TRAV8-1:None:TRAJ26:TRAC:CAVNENYGQNFVF:TGTGCCGTGAACGAGAACTATGGTCAGAATTTTGTCTTT:3503:3;HD02_clonotype422_consensus_2:699:TRB:TRBV20-1:TRBD1:TRBJ2-5:TRBC2:CSARDDRGETQYF:TGCAGTGCTAGGGATGACAGGGGTGAGACCCAGTACTTC:12159:13	HD02_clonotype422_consensus_1:3503:3;HD02_clonotype422_consensus_2:12159:13	CloneType_242	NoClonal
HD_HD02_ACTGAGTAGTCGCCGT	HD02	CD8+ Effector-GNLY	HD	NA	NA	NA	NON-TCR
HD_HD02_ACTGAGTCACCGCTAG	HD02	CD8+ Effector Memory	HD	NA	NA	NA	NON-TCR
HD_HD02_ACTGAGTCAGTAGAGC	HD02	CD8+ Effector-GZMH	HD	HD02_clonotype2_consensus_1:866:TRB:TRBV19:TRBD1:TRBJ2-1:TRBC2:CASSIVFGTGVGEQFF:TGTGCCAGTAGTATAGTATTCGGGACAGGGGTGGGTGAGCAGTTCTTC:659718:740;HD02_clonotype2_consensus_2:816:TRA:TRAV22:None:TRAJ48:TRAC:CAVERSLLSNFGNEKLTF:TGTGCTGTGGAGAGGAGTTTACTGTCTAACTTTGGAAATGAGAAATTAACCTTT:322691:302	HD02_clonotype2_consensus_1:7617:8;HD02_clonotype2_consensus_2:2111:2	CloneType_3	CrossClusterClonal
HD_HD02_ACTGAGTCATCCAACA	HD02	CD8+ Naive	HD	HD02_clonotype425_consensus_1:656:TRB:TRBV28:None:TRBJ1-5:TRBC1:CASSLPAPGSNQPQHF:TGTGCCAGCAGTTTACCCGCCCCGGGTAGCAATCAGCCCCAGCATTTT:7397:8;HD02_clonotype425_consensus_2:569:TRA:TRAV19:None:TRAJ48:TRAC:CALRSNFGNEKLTF:TGTGCTCTGAGGTCTAACTTTGGAAATGAGAAATTAACCTTT:1319:2	HD02_clonotype425_consensus_1:7397:8;HD02_clonotype425_consensus_2:1319:2	CloneType_243	NoClonal
HD_HD02_ACTGAGTGTTGTTTGG	HD02	CD8+ Effector Memory-GZMK	HD	HD02_clonotype426_consensus_1:694:TRB:TRBV7-9:TRBD1:TRBJ2-1:TRBC2:CASRRGQGPNEQFF:TGTGCCAGCAGACGGGGACAGGGTCCCAATGAGCAGTTCTTC:5933:8;HD02_clonotype426_consensus_2:493:TRA:TRAV9-2:None:TRAJ42:TRAC:CALPGGSQGNLIF:TGTGCTCTGCCTGGAGGAAGCCAAGGAAATCTCATCTTT:3761:3	HD02_clonotype426_consensus_1:5933:8;HD02_clonotype426_consensus_2:3761:3	CloneType_244	NoClonal
HD_HD02_ACTGAGTTCCTTGACC	HD02	CD8+ Effector Memory-GZMK	HD	HD02_clonotype59_consensus_1:893:TRB:TRBV9:TRBD2:TRBJ2-7:TRBC2:CASSVRAIDYEQYF:TGTGCCAGCAGCGTAAGAGCTATCGATTACGAGCAGTACTTC:46482:45;HD02_clonotype59_consensus_2:736:TRA:TRAV35:None:TRAJ47:TRAC:CAGLSEYGNKLVF:TGTGCTGGGCTTTCGGAATATGGAAACAAGCTGGTCTTT:4234:7	HD02_clonotype59_consensus_1:13771:12;HD02_clonotype59_consensus_2:1382:1	CloneType_245	WithinClusterClonal
HD_HD02_ACTGAGTTCTTGTTTG	HD02	CD8+ Effector-GZMH	HD	NA	NA	NA	NON-TCR
HD_HD02_ACTGATGGTATGGTTC	HD02	CD8+ Naive	HD	HD02_clonotype427_consensus_1:659:TRA:TRAV8-6:None:TRAJ53:TRAC:CAVSDLGGSNYKLTF:TGTGCTGTGAGTGATCTTGGAGGTAGCAACTATAAACTGACATTT:1942:2;HD02_clonotype427_consensus_2:875:TRB:TRBV5-4:TRBD2:TRBJ2-5:TRBC2:CASSSTSGGQETQYF:TGTGCCAGCAGCTCGACTAGCGGGGGGCAAGAGACCCAGTACTTC:7567:8	HD02_clonotype427_consensus_1:1942:2;HD02_clonotype427_consensus_2:7567:8	CloneType_246	NoClonal
HD_HD02_ACTGATGGTCACTGGC	HD02	CD8+ Effector-GNLY	HD	HD02_clonotype2_consensus_1:866:TRB:TRBV19:TRBD1:TRBJ2-1:TRBC2:CASSIVFGTGVGEQFF:TGTGCCAGTAGTATAGTATTCGGGACAGGGGTGGGTGAGCAGTTCTTC:659718:740;HD02_clonotype2_consensus_2:816:TRA:TRAV22:None:TRAJ48:TRAC:CAVERSLLSNFGNEKLTF:TGTGCTGTGGAGAGGAGTTTACTGTCTAACTTTGGAAATGAGAAATTAACCTTT:322691:302	HD02_clonotype2_consensus_1:5864:7;HD02_clonotype2_consensus_2:1895:2	CloneType_3	CrossClusterClonal
HD_HD02_ACTGATGGTGAGCGAT	HD02	CD8+ Naive	HD	HD02_clonotype428_consensus_1:493:TRB:TRBV27:TRBD2:TRBJ2-7:TRBC2:CASSATSSYYEQYF:TGTGCCAGCAGTGCGACTAGCTCTTACTACGAGCAGTACTTC:3182:3;HD02_clonotype428_consensus_2:557:TRA:TRAV12-3:None:TRAJ33:TRAC:CAMSEGAPEDSNYQLIW:TGTGCAATGAGCGAAGGGGCGCCCGAGGATAGCAACTATCAGTTAATCTGG:1320:1	HD02_clonotype428_consensus_1:3182:3;HD02_clonotype428_consensus_2:1320:1	CloneType_247	NoClonal
HD_HD02_ACTGATGGTGAGTGAC	HD02	CD8+ Effector Memory-GZMK	HD	NA	NA	NA	NON-TCR
HD_HD02_ACTGATGGTTAAAGTG	HD02	CD8+ Naive	HD	HD02_clonotype429_consensus_1:728:TRA:TRAV13-2:None:TRAJ24:TRAC:CAESGKTDSWGKLQF:TGTGCAGAGAGTGGGAAAACTGACAGCTGGGGGAAATTGCAGTTT:1240:1;HD02_clonotype429_consensus_2:690:TRB:TRBV4-1:TRBD2:TRBJ2-3:TRBC2:CASSPFPRETDTQYF:TGCGCCAGCAGCCCATTCCCCAGGGAGACAGATACGCAGTATTTT:5819:7	HD02_clonotype429_consensus_1:1240:1;HD02_clonotype429_consensus_2:5819:7	CloneType_248	NoClonal
HD_HD02_ACTGATGTCGTTTATC	HD02	CD8+ Naive	HD	NA	NA	NA	NON-TCR
HD_HD02_ACTGCTCGTCAGGACA	HD02	CD8+ MAIT	HD	HD02_clonotype431_consensus_1:705:TRB:TRBV3-1:None:TRBJ2-3:TRBC2:CASSQDLLVGSSTDTQYF:TGTGCCAGCAGCCAAGATCTTCTAGTCGGATCTAGCACAGATACGCAGTATTTT:13808:16;HD02_clonotype431_consensus_2:511:TRA:TRAV1-2:None:TRAJ33:TRAC:CAAMDSNYQLIW:TGTGCTGCCATGGATAGCAACTATCAGTTAATCTGG:985:1	HD02_clonotype431_consensus_1:13808:16;HD02_clonotype431_consensus_2:985:1	CloneType_249	NoClonal
HD_HD02_ACTGCTCGTTCCATGA	HD02	CD8+ Effector Memory-GZMK	HD	HD02_clonotype19_consensus_1:652:TRA:TRAV12-3:None:TRAJ43:TRAC:CAMSASNNNDMRF:TGTGCAATGAGCGCGTCCAATAACAATGACATGCGCTTT:55663:52;HD02_clonotype19_consensus_2:681:TRB:TRBV10-1:None:TRBJ2-2:TRBC2:CASGLSRVGGELFF:TGCGCCAGCGGTTTAAGTAGGGTTGGCGGGGAGCTGTTTTTT:64761:67	HD02_clonotype19_consensus_1:2571:4;HD02_clonotype19_consensus_2:2860:3	CloneType_173	WithinClusterClonal
HD_HD02_ACTGCTCTCAGAGGTG	HD02	CD8+ Naive	HD	HD02_clonotype432_consensus_1:705:TRA:TRAV8-6:None:TRAJ4:TRAC:CAVSAPFSGGYNKLIF:TGTGCTGTGAGTGCCCCCTTTTCTGGTGGCTACAATAAGCTGATTTTT:1616:2;HD02_clonotype432_consensus_2:514:TRB:TRBV10-1:TRBD2:TRBJ2-5:TRBC2:CASSVVTSGGQETQYF:TGCGCCAGCAGTGTTGTAACTAGCGGGGGCCAAGAGACCCAGTACTTC:1477:3	HD02_clonotype432_consensus_1:1616:2;HD02_clonotype432_consensus_2:1477:3	CloneType_250	NoClonal
HD_HD02_ACTGCTCTCTGCTGCT	HD02	CD8+ Effector Memory-GZMK	HD	HD02_clonotype4_consensus_1:1283:TRB:TRBV6-5:None:TRBJ2-6:TRBC2:CASRADYSGANVLTF:TGTGCCAGCAGAGCCGATTACTCTGGGGCCAACGTCCTGACTTTC:419428:430;HD02_clonotype4_consensus_2:860:TRA:TRAV12-1:None:TRAJ49:TRAC:CVVNAGNQFYF:TGTGTGGTGAACGCCGGTAACCAGTTCTATTTT:253258:210	HD02_clonotype4_consensus_1:5934:6;HD02_clonotype4_consensus_2:2697:2	CloneType_97	CrossClusterClonal
HD_HD02_ACTGTCCAGTCCAGGA	HD02	CD8+ Effector Memory-GZMK	HD	HD02_clonotype123_consensus_1:748:TRB:TRBV4-3:TRBD2:TRBJ1-2:TRBC1:CASSQDVGRANYGYTF:TGCGCCAGCAGCCAAGATGTAGGTAGGGCGAACTATGGCTACACCTTC:24288:27;HD02_clonotype123_consensus_2:693:TRA:TRAV35:None:TRAJ43:TRAC:CAGQLSDMRF:TGTGCTGGGCAGCTCTCCGACATGCGCTTT:5046:12	HD02_clonotype123_consensus_1:22889:26;HD02_clonotype123_consensus_2:3319:8	CloneType_251	WithinClusterClonal
HD_HD02_ACTGTCCGTGCCTGCA	HD02	CD8+ Naive	HD	HD02_clonotype436_consensus_1:725:TRB:TRBV6-3:TRBD2:TRBJ2-1:TRBC2:CASRGLAGGSNNEQFF:TGTGCCAGCAGGGGACTAGCGGGAGGAAGTAACAATGAGCAGTTCTTC:12884:13;HD02_clonotype436_consensus_2:519:TRA:TRAV20:None:TRAJ37:TRAC:CAVQGPGGKLIF:TGTGCTGTGCAGGGCCCAGGGGGCAAACTAATCTTT:5708:6	HD02_clonotype436_consensus_1:12884:13;HD02_clonotype436_consensus_2:5708:6	CloneType_252	NoClonal
HD_HD02_ACTGTCCTCAGAAATG	HD02	CD8+ Effector-GZMH	HD	HD02_clonotype41_consensus_1:556:TRA:TRAV38-1:None:TRAJ30:TRAC:CAFMRGDDKIIF:TGTGCTTTCATGAGAGGAGATGACAAGATCATCTTT:21056:17;HD02_clonotype41_consensus_2:712:TRB:TRBV7-9:TRBD1:TRBJ2-1:TRBC2:CASSFRQGDYNEQFF:TGTGCCAGCAGCTTCCGACAGGGGGACTACAATGAGCAGTTCTTC:110669:108	HD02_clonotype41_consensus_1:7762:5;HD02_clonotype41_consensus_2:21801:22	CloneType_253	WithinClusterClonal
HD_HD02_ACTGTCCTCAGCACAT	HD02	CD8+ MAIT	HD	HD02_clonotype437_consensus_1:931:TRA:TRAV1-2:None:TRAJ33:TRAC:CAAMDSNYQLIW:TGTGCTGCGATGGATAGCAACTATCAGTTAATCTGG:1777:2;HD02_clonotype437_consensus_2:600:TRA:TRAV6:None:TRAJ13:TRAC:CAPLGGYQKVTF:TGTGCTCCCTTAGGGGGTTACCAGAAAGTTACCTTT:3330:2;HD02_clonotype437_consensus_3:728:TRB:TRBV6-1:None:TRBJ2-2:TRBC2:CASSESNRHTGELFF:TGTGCCAGCAGTGAAAGTAACAGACACACCGGGGAGCTGTTTTTT:8004:8	HD02_clonotype437_consensus_1:1777:2;HD02_clonotype437_consensus_2:3330:2;HD02_clonotype437_consensus_3:8004:8	CloneType_254	NoClonal
HD_HD02_ACTTACTAGACCCACC	HD02	CD8+ Naive	HD	HD02_clonotype439_consensus_1:643:TRA:TRAV3:None:TRAJ8:TRAC:CARRTPQKLVF:TGTGCTCGCCGTACCCCTCAGAAACTTGTATTT:955:1;HD02_clonotype439_consensus_2:696:TRB:TRBV12-4:TRBD2:TRBJ2-3:TRBC2:CASSSTSGGLGTDTQYF:TGTGCCAGCAGTTCCACTAGCGGGGGCTTAGGGACAGATACGCAGTATTTT:5558:8	HD02_clonotype439_consensus_1:955:1;HD02_clonotype439_consensus_2:5558:8	CloneType_255	NoClonal
HD_HD02_ACTTACTAGACTAGAT	HD02	CD8+ Effector-GNLY	HD	HD02_clonotype25_consensus_1:740:TRA:TRAV12-3:None:TRAJ23:TRAC:CAMSFYNQGGKLIF:TGTGCAATGAGCTTTTATAACCAGGGAGGAAAGCTTATCTTC:40511:38;HD02_clonotype25_consensus_2:680:TRB:TRBV5-1:TRBD2:TRBJ2-1:TRBC2:CASGGDNEQFF:TGCGCCAGCGGTGGGGACAATGAGCAGTTCTTC:114385:119	HD02_clonotype25_consensus_1:8914:8;HD02_clonotype25_consensus_2:18730:18	CloneType_101	CrossClusterClonal
HD_HD02_ACTTACTAGCAGGCTA	HD02	CD8+ Naive	HD	NA	NA	NA	NON-TCR
HD_HD02_ACTTACTAGGGTCGAT	HD02	CD8+ Effector-GNLY	HD	HD02_clonotype3_consensus_1:849:TRA:TRAV12-2:None:TRAJ20:TRAC:CAVKKLSF:TGTGCCGTGAAGAAGCTCAGCTTT:537659:465;HD02_clonotype3_consensus_2:893:TRB:TRBV27:TRBD1:TRBJ1-6:TRBC1:CASSSWDRDNSPLHF:TGTGCCAGCAGTTCCTGGGACAGGGATAATTCACCCCTCCACTTT:465991:452;HD02_clonotype3_consensus_3:841:TRA:TRAV17:None:TRAJ8:TRAC:CATVPNTGFQKLVF:TGTGCTACGGTCCCGAACACAGGCTTTCAGAAACTTGTATTT:535250:470	HD02_clonotype3_consensus_1:10950:8;HD02_clonotype3_consensus_2:6693:6;HD02_clonotype3_consensus_3:2322:4	CloneType_65	WithinClusterClonal
HD_HD02_ACTTACTAGTTTAGGA	HD02	CD8+ Effector-GNLY	HD	NA	NA	NA	NON-TCR
HD_HD02_ACTTACTGTATATGGA	HD02	CD8+ Effector Memory-GZMK	HD	NA	NA	NA	NON-TCR
HD_HD02_ACTTACTGTCTAACGT	HD02	CD8+ MAIT	HD	HD02_clonotype7_consensus_1:1104:TRB:TRBV4-2:TRBD2:TRBJ2-3:TRBC2:CASSQGGGDTDTQYF:TGTGCCAGCAGCCAAGGCGGGGGGGACACAGATACGCAGTATTTT:200905:209;HD02_clonotype7_consensus_2:1190:TRA:TRAV1-2:None:TRAJ33:TRAC:CAVLDSNYQLIW:TGTGCTGTGTTGGATAGCAACTATCAGTTAATCTGG:69401:70	HD02_clonotype7_consensus_1:5979:7;HD02_clonotype7_consensus_2:860:1	CloneType_215	WithinClusterClonal
HD_HD02_ACTTACTGTTTGACAC	HD02	CD8+ Naive	HD	NA	NA	NA	NON-TCR
HD_HD02_ACTTACTTCCAGTAGT	HD02	CD8+ Naive	HD	HD02_clonotype443_consensus_1:533:TRA:TRAV1-1:None:TRAJ42:TRAC:CAVIYGGSQGNLIF:TGCGCTGTAATATATGGAGGAAGCCAAGGAAATCTCATCTTT:8425:8;HD02_clonotype443_consensus_2:701:TRB:TRBV7-3:TRBD1:TRBJ1-3:TRBC1:CASSPGQGSGNTIYF:TGTGCCAGCAGCCCGGGACAGGGTTCGGGAAACACCATATATTTT:10608:9	HD02_clonotype443_consensus_1:8425:8;HD02_clonotype443_consensus_2:10608:9	CloneType_256	NoClonal
HD_HD02_ACTTACTTCCGTAGTA	HD02	CD8+ Naive	HD	HD02_clonotype444_consensus_1:517:TRB:TRBV6-3:TRBD2:TRBJ2-1:TRBC2:CASSYAKGRERYNEQFF:TGTGCCAGCAGTTACGCTAAAGGGCGGGAAAGGTACAATGAGCAGTTCTTC:4154:6;HD02_clonotype444_consensus_2:550:TRA:TRAV21:None:TRAJ40:TRAC:CAVHSGTYKYIF:TGTGCTGTACACTCAGGAACCTACAAATACATCTTT:3860:3	HD02_clonotype444_consensus_1:4154:6;HD02_clonotype444_consensus_2:3860:3	CloneType_257	NoClonal
HD_HD02_ACTTGTTAGTCACGCC	HD02	CD8+ Naive	HD	HD02_clonotype445_consensus_1:533:TRB:TRBV6-1:TRBD1:TRBJ1-2:TRBC1:CASSDRAGYTF:TGTGCCAGCAGTGACAGGGCTGGCTACACCTTC:5768:5;HD02_clonotype445_consensus_2:503:TRA:TRAV17:None:TRAJ33:TRAC:CATDGLSNYQLIW:TGTGCTACGGACGGGTTGAGCAACTATCAGTTAATCTGG:1504:1	HD02_clonotype445_consensus_1:5768:5;HD02_clonotype445_consensus_2:1504:1	CloneType_258	NoClonal
HD_HD02_ACTTGTTAGTGAATTG	HD02	CD8+ Effector Memory-GZMK	HD	HD02_clonotype446_consensus_1:508:TRA:TRAV4:None:TRAJ12:TRAC:CLVGDEDSSYKLIF:TGCCTCGTGGGTGACGAAGATAGCAGCTATAAATTGATCTTC:3298:3;HD02_clonotype446_consensus_2:697:TRB:TRBV27:TRBD1:TRBJ2-7:TRBC2:CASRPVGTGSYEQYF:TGTGCCAGCAGACCTGTCGGGACAGGGTCCTACGAGCAGTACTTC:10984:11	HD02_clonotype446_consensus_1:3298:3;HD02_clonotype446_consensus_2:10984:11	CloneType_259	NoClonal
HD_HD02_ACTTTCAAGGAATTAC	HD02	CD8+ MAIT	HD	HD02_clonotype447_consensus_1:701:TRB:TRBV6-4:TRBD2:TRBJ2-3:TRBC2:CASSAASGSSTDTQYF:TGTGCCAGCAGTGCCGCTAGCGGCTCTAGCACAGATACGCAGTATTTT:7468:7;HD02_clonotype447_consensus_2:962:TRA:TRAV1-2:None:TRAJ33:TRAC:CAVMDSNYQLIW:TGTGCTGTCATGGATAGCAACTATCAGTTAATCTGG:3907:4	HD02_clonotype447_consensus_1:7468:7;HD02_clonotype447_consensus_2:3907:4	CloneType_260	NoClonal
HD_HD02_ACTTTCAAGGCTATCT	HD02	CD8+ Effector Memory-GZMK	HD	HD02_clonotype110_consensus_1:685:TRB:TRBV11-3:TRBD1:TRBJ2-2:TRBC1:CASSSYWAGELFF:TGTGCCAGCAGCTCTTACTGGGCCGGGGAGCTGTTTTTT:7508:8;HD02_clonotype110_consensus_2:515:TRA:TRAV25:None:TRAJ44:TRAC:CAGTGTASKLTF:TGTGCAGGGACCGGCACTGCCAGTAAACTCACCTTT:5982:4	HD02_clonotype110_consensus_1:5245:5;HD02_clonotype110_consensus_2:1351:1	CloneType_95	WithinClusterClonal
HD_HD02_ACTTTCAGTAAACGCG	HD02	CD8+ Naive	HD	HD02_clonotype448_consensus_1:703:TRB:TRBV5-6:TRBD1:TRBJ2-7:TRBC2:CASSLVEGAVDEQYF:TGTGCCAGCAGCTTGGTGGAGGGGGCGGTGGACGAGCAGTACTTC:8383:7;HD02_clonotype448_consensus_2:555:TRA:TRAV12-2:None:TRAJ48:TRAC:CAVDYISNFGNEKLTF:TGTGCCGTGGATTATATATCTAACTTTGGAAATGAGAAATTAACCTTT:2628:2	HD02_clonotype448_consensus_1:8383:7;HD02_clonotype448_consensus_2:2628:2	CloneType_261	NoClonal
HD_HD02_ACTTTCAGTCTCCACT	HD02	CD8+ MAIT	HD	HD02_clonotype449_consensus_1:955:TRA:TRAV1-2:None:TRAJ33:TRAC:CAGTDSNYQLIW:TGTGCTGGAACGGATAGCAACTATCAGTTAATCTGG:1715:2;HD02_clonotype449_consensus_2:726:TRB:TRBV6-1:None:TRBJ2-6:TRBC1:CASSDATSGANVLTF:TGTGCCAGCAGTGATGCCACCTCTGGGGCCAACGTCCTGACTTTC:4804:4	HD02_clonotype449_consensus_1:1715:2;HD02_clonotype449_consensus_2:4804:4	CloneType_262	NoClonal
HD_HD02_ACTTTCAGTGTAATGA	HD02	CD8+ Naive	HD	HD02_clonotype450_consensus_1:591:TRB:TRBV30:None:TRBJ2-1:TRBC2:CAWSKDFYNEQFF:TGTGCCTGGAGCAAAGATTTCTACAATGAGCAGTTCTTC:3368:3;HD02_clonotype450_consensus_2:476:TRA:TRAV24:None:TRAJ49:TRAC:CAFSTGNQFYF:TGTGCCTTTAGCACCGGTAACCAGTTCTATTTT:1285:1	HD02_clonotype450_consensus_1:3368:3;HD02_clonotype450_consensus_2:1285:1	CloneType_263	NoClonal
HD_HD02_ACTTTCATCATCGATG	HD02	CD8+ Effector Memory	HD	HD02_clonotype451_consensus_1:656:TRB:TRBV29-1:None:TRBJ1-2:TRBC1:CSVDSGGYTF:TGCAGCGTTGATTCGGGTGGCTACACCTTC:12048:14;HD02_clonotype451_consensus_2:561:TRA:TRAV12-3:None:TRAJ50:TRAC:CAMSVSKTSYDKVIF:TGTGCAATGAGCGTCTCGAAAACCTCCTACGACAAGGTGATATTT:8148:6	HD02_clonotype451_consensus_1:12048:14;HD02_clonotype451_consensus_2:8148:6	CloneType_264	NoClonal
HD_HD02_ACTTTCATCATGCAAC	HD02	CD8+ CD38	HD	HD02_clonotype124_consensus_1:891:TRA:TRAV8-6:None:TRAJ23:TRAC:CAVSDFYNQGGKLIF:TGTGCTGTGAGTGATTTTTATAACCAGGGAGGAAAGCTTATCTTC:9083:12;HD02_clonotype124_consensus_2:736:TRB:TRBV7-9:None:TRBJ2-2:TRBC2:CASSTSGYTGELFF:TGTGCCAGCAGCACTTCGGGGTACACCGGGGAGCTGTTTTTT:47719:47	HD02_clonotype124_consensus_1:5713:7;HD02_clonotype124_consensus_2:30967:30	CloneType_265	OthersClonal
HD_HD02_ACTTTCATCCACTCCA	HD02	CD8+ Naive	HD	HD02_clonotype452_consensus_1:491:TRA:TRAV38-1:None:TRAJ38:TRAC:CAFMVRAGNNRKLIW:TGTGCTTTCATGGTTCGTGCTGGCAACAACCGTAAGCTGATTTGG:5146:5;HD02_clonotype452_consensus_2:788:TRB:TRBV7-6:TRBD1:TRBJ2-1:TRBC2:CASSPGAIYNEQFF:TGTGCCAGCAGCCCGGGGGCGATTTACAATGAGCAGTTCTTC:6593:6	HD02_clonotype452_consensus_1:5146:5;HD02_clonotype452_consensus_2:6593:6	CloneType_266	NoClonal
HD_HD02_ACTTTCATCCTTGGTC	HD02	CD8+ Naive	HD	NA	NA	NA	NON-TCR
HD_HD02_AGAATAGAGACTCGGA	HD02	CD8+ Naive	HD	HD02_clonotype454_consensus_1:727:TRB:TRBV14:TRBD1:TRBJ1-6:TRBC1:CASSQEAGGLYNSPLHF:TGTGCCAGCAGCCAAGAGGCAGGGGGCCTCTATAATTCACCCCTCCACTTT:8010:8;HD02_clonotype454_consensus_2:750:TRA:TRAV27:None:TRAJ43:TRAC:CAGLRYNNNDMRF:TGTGCAGGGTTAAGGTACAATAACAATGACATGCGCTTT:6556:5	HD02_clonotype454_consensus_1:8010:8;HD02_clonotype454_consensus_2:6556:5	CloneType_267	NoClonal
HD_HD02_AGAATAGAGATGTAAC	HD02	CD8+ Naive	HD	HD02_clonotype455_consensus_1:568:TRA:TRAV19:None:TRAJ37:TRAC:CALLGSSNTGKLIF:TGTGCTCTCCTTGGCTCTAGCAACACAGGCAAACTAATCTTT:3667:4;HD02_clonotype455_consensus_2:825:TRB:TRBV19:TRBD2:TRBJ1-5:TRBC1:CASSISRGHQPQHF:TGTGCCAGTAGTATAAGCCGGGGACATCAGCCCCAGCATTTT:5414:6	HD02_clonotype455_consensus_1:3667:4;HD02_clonotype455_consensus_2:5414:6	CloneType_268	NoClonal
HD_HD02_AGAATAGAGCTGATAA	HD02	CD8+ Naive	HD	HD02_clonotype456_consensus_1:549:TRA:TRAV12-2:None:TRAJ8:TRAC:CAVNGFQKLVF:TGTGCCGTGAACGGCTTTCAGAAACTTGTATTT:5599:4;HD02_clonotype456_consensus_2:540:TRB:TRBV20-1:TRBD2:TRBJ2-1:TRBC2:CSASGLAGAAEQFF:TGCAGTGCTAGCGGACTAGCGGGAGCAGCTGAGCAGTTCTTC:7069:7	HD02_clonotype456_consensus_1:5599:4;HD02_clonotype456_consensus_2:7069:7	CloneType_269	NoClonal
HD_HD02_AGAATAGTCAGAGCTT	HD02	CD8+ Effector-GNLY	HD	HD02_clonotype8_consensus_1:928:TRB:TRBV4-3:TRBD2:TRBJ2-1:TRBC2:CASSQDAGASGEQFF:TGCGCCAGCAGCCAAGATGCGGGAGCCTCAGGTGAGCAGTTCTTC:319309:333;HD02_clonotype8_consensus_2:1178:TRA:TRAV1-2:None:TRAJ40:TRAC:CAVTSGTYKYIF:TGTGCCGTTACCTCAGGAACCTACAAATACATCTTT:89094:86	HD02_clonotype8_consensus_1:7908:9;HD02_clonotype8_consensus_2:2342:2	CloneType_25	CrossClusterClonal
HD_HD02_AGAATAGTCATGCATG	HD02	CD8+ Effector Memory-GZMK	HD	HD02_clonotype125_consensus_1:579:TRB:TRBV2:TRBD2:TRBJ2-3:TRBC2:CASSEGREGREDTQYF:TGTGCCAGCAGTGAAGGGCGGGAGGGCCGGGAAGATACGCAGTATTTT:21731:22;HD02_clonotype125_consensus_2:588:TRA:TRAV5:None:TRAJ4:TRAC:CAECFSGGYNKLIF:TGTGCAGAGTGCTTTTCTGGTGGCTACAATAAGCTGATTTTT:12160:11	HD02_clonotype125_consensus_1:15660:16;HD02_clonotype125_consensus_2:1813:2	CloneType_270	WithinClusterClonal
HD_HD02_AGAATAGTCTCGATGA	HD02	CD8+ Naive	HD	NA	NA	NA	NON-TCR
HD_HD02_AGACGTTAGCTGCCCA	HD02	CD8+ Naive	HD	HD02_clonotype458_consensus_1:733:TRB:TRBV7-9:TRBD2:TRBJ2-7:TRBC2:CASSKAASYEQYF:TGTGCCAGCAGCAAAGCGGCCTCCTACGAGCAGTACTTC:12998:13;HD02_clonotype458_consensus_2:552:TRA:TRAV12-2:None:TRAJ53:TRAC:CAVYSGGSNYKLTF:TGTGCCGTCTACAGTGGAGGTAGCAACTATAAACTGACATTT:2005:2	HD02_clonotype458_consensus_1:12998:13;HD02_clonotype458_consensus_2:2005:2	CloneType_271	NoClonal
HD_HD02_AGACGTTCAACTGCGC	HD02	CD8+ Naive	HD	HD02_clonotype459_consensus_1:558:TRA:TRAV1-2:None:TRAJ41:TRAC:CAVRDRVPNSGYALNF:TGTGCTGTGAGAGACCGGGTCCCAAATTCCGGGTATGCACTCAACTTC:1291:1;HD02_clonotype459_consensus_2:1033:TRB:TRBV5-4:TRBD2:TRBJ2-7:TRBC2:CASSLGLAGGQEQYF:TGTGCCAGCAGCTTGGGGCTAGCGGGGGGTCAGGAGCAGTACTTC:10358:11	HD02_clonotype459_consensus_1:1291:1;HD02_clonotype459_consensus_2:10358:11	CloneType_272	NoClonal
HD_HD02_AGACGTTCAACTTGAC	HD02	CD8+ Effector-GNLY	HD	HD02_clonotype2_consensus_1:866:TRB:TRBV19:TRBD1:TRBJ2-1:TRBC2:CASSIVFGTGVGEQFF:TGTGCCAGTAGTATAGTATTCGGGACAGGGGTGGGTGAGCAGTTCTTC:659718:740;HD02_clonotype2_consensus_2:816:TRA:TRAV22:None:TRAJ48:TRAC:CAVERSLLSNFGNEKLTF:TGTGCTGTGGAGAGGAGTTTACTGTCTAACTTTGGAAATGAGAAATTAACCTTT:322691:302	HD02_clonotype2_consensus_1:4040:6;HD02_clonotype2_consensus_2:2898:3	CloneType_3	CrossClusterClonal
HD_HD02_AGACGTTGTCACTGGC	HD02	CD8+ MAIT	HD	HD02_clonotype10_consensus_1:994:TRA:TRAV1-2:None:TRAJ33:TRAC:CAVRDSNYQLIW:TGTGCTGTGAGAGATAGCAACTATCAGTTAATCTGG:88610:83;HD02_clonotype10_consensus_2:722:TRB:TRBV6-4:TRBD1:TRBJ2-3:TRBC2:CASSDGQGADTQYF:TGTGCCAGCAGTGACGGACAGGGTGCAGATACGCAGTATTTT:132120:134	HD02_clonotype10_consensus_1:2355:2;HD02_clonotype10_consensus_2:7610:8	CloneType_116	WithinClusterClonal
HD_HD02_AGACGTTGTCCCTACT	HD02	CD8+ Effector Memory	HD	NA	NA	NA	NON-TCR
HD_HD02_AGACGTTGTTCAGGCC	HD02	CD8+ Effector-GZMH	HD	HD02_clonotype126_consensus_1:759:TRA:TRAV8-4:None:TRAJ49:TRAC:CAVTHYPNTGNQFYF:TGTGCTGTGACCCACTATCCGAACACCGGTAACCAGTTCTATTTT:5955:6;HD02_clonotype126_consensus_2:533:TRB:TRBV7-9:TRBD1:TRBJ2-3:TRBC2:CASSFTLSTGRYTDTQYF:TGTGCCAGCAGCTTTACCCTTTCGACAGGGCGGTACACAGATACGCAGTATTTT:14604:15	HD02_clonotype126_consensus_1:2337:2;HD02_clonotype126_consensus_2:3723:5	CloneType_273	OthersClonal
HD_HD02_AGACGTTTCACCGGGT	HD02	CD8+ Naive	HD	HD02_clonotype460_consensus_1:907:TRB:TRBV11-2:TRBD2:TRBJ2-1:TRBC2:CASSLVGLRGGNEQFF:TGTGCCAGCAGCTTAGTCGGGTTGCGGGGGGGGAATGAGCAGTTCTTC:10273:13;HD02_clonotype460_consensus_2:654:TRA:TRAV8-1:None:TRAJ42:TRAC:CAVNEARSQGNLIF:TGTGCCGTGAATGAAGCGAGAAGCCAAGGAAATCTCATCTTT:3335:3;HD02_clonotype460_consensus_3:711:TRB:TRBV6-9:TRBD2:TRBJ2-1:TRBC2:CASSSSGTKQFF:TGTGCCAGCAGTTCATCCGGGACTAAGCAGTTCTTC:17057:16	HD02_clonotype460_consensus_1:10273:13;HD02_clonotype460_consensus_2:3335:3;HD02_clonotype460_consensus_3:17057:16	CloneType_274	NoClonal
HD_HD02_AGACGTTTCCTTGACC	HD02	CD8+ Effector Memory-GZMK	HD	HD02_clonotype83_consensus_1:855:TRB:TRBV19:TRBD1:TRBJ2-5:TRBC2:CASSHRGRKTQYF:TGTGCCAGTAGTCATAGGGGGCGAAAGACCCAGTACTTC:21480:22;HD02_clonotype83_consensus_2:604:TRA:TRAV29DV5:None:TRAJ34:TRAC:CAAFGSYNTDKLIF:TGTGCCGCCTTTGGATCTTATAACACCGACAAGCTCATCTTT:12219:10	HD02_clonotype83_consensus_1:10246:11;HD02_clonotype83_consensus_2:2192:2	CloneType_275	WithinClusterClonal
HD_HD02_AGACGTTTCCTTTCTC	HD02	CD8+ Naive	HD	HD02_clonotype461_consensus_1:570:TRA:TRAV41:None:TRAJ34:TRAC:CAVGADKLIF:TGTGCTGTCGGGGCCGACAAGCTCATCTTT:1379:1;HD02_clonotype461_consensus_2:574:TRB:TRBV6-5:None:TRBJ2-7:TRBC2:CASSLTGPTYEQYF:TGTGCCAGCAGCCTTACAGGGCCCACCTACGAGCAGTACTTC:4334:4	HD02_clonotype461_consensus_1:1379:1;HD02_clonotype461_consensus_2:4334:4	CloneType_276	NoClonal
HD_HD02_AGAGCGAAGTGTCCAT	HD02	CD8+ Naive	HD	HD02_clonotype462_consensus_1:850:TRB:TRBV5-6:TRBD2:TRBJ2-7:TRBC1:CASSLYEPYEQYF:TGTGCCAGCAGCTTGTACGAGCCCTACGAGCAGTACTTC:5339:5;HD02_clonotype462_consensus_2:680:TRA:TRAV39:None:TRAJ39:TRAC:CAVRNNAGNMLTF:TGTGCCGTCCGGAATAATGCAGGCAACATGCTCACCTTT:3538:3	HD02_clonotype462_consensus_1:5339:5;HD02_clonotype462_consensus_2:3538:3	CloneType_277	NoClonal
HD_HD02_AGAGCGAGTAGCGTGA	HD02	CD8+ KIR	HD	NA	NA	NA	NON-TCR
HD_HD02_AGAGCGAGTCGAATCT	HD02	CD8+ Effector-GNLY	HD	HD02_clonotype464_consensus_1:736:TRB:TRBV10-1:None:TRBJ2-7:TRBC2:CASSETDGRDEQYF:TGCGCCAGCAGTGAGACGGACGGTCGAGACGAGCAGTACTTC:1889:2;HD02_clonotype464_consensus_2:721:TRB:TRBV27:TRBD1:TRBJ1-6:TRBC1:CASSSWDRDNSPLHF:TGTGCCAGCAGTTCCTGGGACAGGGATAATTCACCCCTCCACTTT:2163:2;HD02_clonotype464_consensus_3:663:TRA:TRAV17:None:TRAJ8:TRAC:CATVPNTGFQKLVF:TGTGCTACGGTCCCGAACACAGGCTTTCAGAAACTTGTATTT:4423:4	HD02_clonotype464_consensus_1:1889:2;HD02_clonotype464_consensus_2:2163:2;HD02_clonotype464_consensus_3:4423:4	CloneType_278	NoClonal
HD_HD02_AGAGCGAGTCTTCTCG	HD02	CD8+ Naive	HD	HD02_clonotype465_consensus_1:486:TRA:TRAV36DV7:None:TRAJ48:TRAC:CAVNFGNEKLTF:TGTGCTGTGAACTTTGGAAATGAGAAATTAACCTTT:4919:4;HD02_clonotype465_consensus_2:698:TRB:TRBV9:TRBD2:TRBJ2-2:TRBC2:CASSPHSSVHTGELFF:TGTGCCAGCAGCCCCCACTCTAGCGTCCACACCGGGGAGCTGTTTTTT:1952:3	HD02_clonotype465_consensus_1:4919:4;HD02_clonotype465_consensus_2:1952:3	CloneType_279	NoClonal
HD_HD02_AGAGCGAGTCTTGCGG	HD02	CD8+ Naive	HD	NA	NA	NA	NON-TCR
HD_HD02_AGAGCGAGTTGGTAAA	HD02	CD8+ Effector Memory	HD	NA	NA	NA	NON-TCR
HD_HD02_AGAGCTTAGAGACTAT	HD02	CD8+ Naive	HD	HD02_clonotype467_consensus_1:677:TRB:TRBV10-3:TRBD1:TRBJ2-5:TRBC2:CAIREAGEETQYF:TGTGCCATCAGGGAGGCAGGGGAGGAGACCCAGTACTTC:15862:15;HD02_clonotype467_consensus_2:558:TRA:TRAV16:None:TRAJ30:TRAC:CALRLGDDKIIF:TGTGCTCTAAGATTAGGAGATGACAAGATCATCTTT:2838:3;HD02_clonotype467_consensus_3:516:TRA:TRAV17:None:TRAJ20:TRAC:CATDLSNDYKLSF:TGTGCTACGGACCTATCTAACGACTACAAGCTCAGCTTT:2308:2	HD02_clonotype467_consensus_1:15862:15;HD02_clonotype467_consensus_2:2838:3;HD02_clonotype467_consensus_3:2308:2	CloneType_280	NoClonal
HD_HD02_AGAGCTTAGAGTTGGC	HD02	CD8+ Naive	HD	HD02_clonotype468_consensus_1:898:TRB:TRBV4-1:TRBD1:TRBJ2-7:TRBC2:CASSQRGQGPGEQYF:TGCGCCAGCAGCCAAAGGGGACAGGGGCCTGGAGAGCAGTACTTC:9893:10;HD02_clonotype468_consensus_2:757:TRA:TRAV19:None:TRAJ37:TRAC:CALSASNTGKLIF:TGTGCTCTGAGTGCTAGCAACACAGGCAAACTAATCTTT:5021:5	HD02_clonotype468_consensus_1:9893:10;HD02_clonotype468_consensus_2:5021:5	CloneType_281	NoClonal
HD_HD02_AGAGCTTAGGCCGAAT	HD02	CD8+ Effector-GZMH	HD	HD02_clonotype5_consensus_1:951:TRB:TRBV5-1:TRBD1:TRBJ2-3:TRBC2:CASSFGTDFTSTDTQYF:TGCGCCAGCAGCTTTGGGACAGATTTTACTAGCACAGATACGCAGTATTTT:374781:379;HD02_clonotype5_consensus_2:784:TRA:TRAV25:None:TRAJ48:TRAC:CALGDFGNEKLTF:TGTGCTCTAGGGGACTTTGGAAATGAGAAATTAACCTTT:107955:102	HD02_clonotype5_consensus_1:7134:7;HD02_clonotype5_consensus_2:957:1	CloneType_39	CrossClusterClonal
HD_HD02_AGAGCTTAGTTAAGTG	HD02	CD8+ Naive	HD	NA	NA	NA	NON-TCR
HD_HD02_AGAGCTTGTCATCGGC	HD02	CD8+ Effector-GZMH	HD	HD02_clonotype470_consensus_1:609:TRB:TRBV2:TRBD2:TRBJ2-5:TRBC2:CASRASGAPQETQYF:TGTGCCAGCCGGGCTAGCGGGGCTCCTCAAGAGACCCAGTACTTC:1322:1;HD02_clonotype470_consensus_2:520:TRA:TRAV17:None:TRAJ26:TRAC:CATDRAGDNYGQNFVF:TGTGCTACGGACCGGGCGGGGGATAACTATGGTCAGAATTTTGTCTTT:2616:2	HD02_clonotype470_consensus_1:1322:1;HD02_clonotype470_consensus_2:2616:2	CloneType_282	NoClonal
HD_HD02_AGAGCTTTCCGCAGTG	HD02	CD8+ Naive	HD	NA	NA	NA	NON-TCR
HD_HD02_AGAGCTTTCGAACGGA	HD02	CD8+ Effector-GNLY	HD	HD02_clonotype3_consensus_1:849:TRA:TRAV12-2:None:TRAJ20:TRAC:CAVKKLSF:TGTGCCGTGAAGAAGCTCAGCTTT:537659:465;HD02_clonotype3_consensus_2:893:TRB:TRBV27:TRBD1:TRBJ1-6:TRBC1:CASSSWDRDNSPLHF:TGTGCCAGCAGTTCCTGGGACAGGGATAATTCACCCCTCCACTTT:465991:452;HD02_clonotype3_consensus_3:841:TRA:TRAV17:None:TRAJ8:TRAC:CATVPNTGFQKLVF:TGTGCTACGGTCCCGAACACAGGCTTTCAGAAACTTGTATTT:535250:470	HD02_clonotype3_consensus_1:4422:4;HD02_clonotype3_consensus_2:7941:8;HD02_clonotype3_consensus_3:9655:8	CloneType_65	WithinClusterClonal
HD_HD02_AGAGCTTTCGCAGGCT	HD02	CD8+ Effector Memory	HD	HD02_clonotype127_consensus_1:712:TRA:TRAV21:None:TRAJ56:TRAC:CAVMGTGANSKLTF:TGTGCTGTGATGGGGACTGGAGCCAATAGTAAGCTGACATTT:14239:11;HD02_clonotype127_consensus_2:819:TRA:TRAV14DV4:None:TRAJ42:TRAC:CAMREGNGNYGGSQGNLIF:TGTGCAATGAGAGAGGGCAACGGGAATTATGGAGGAAGCCAAGGAAATCTCATCTTT:5668:5;HD02_clonotype127_consensus_3:686:TRB:TRBV6-6:None:TRBJ2-3:TRBC2:CASSSQYVTDTQYF:TGTGCCAGCAGTTCACAATACGTCACAGATACGCAGTATT…	HD02_clonotype127_consensus_1:8720:7;HD02_clonotype127_consensus_2:3523:3;HD02_clonotype127_consensus_3:6931:7	CloneType_283	WithinClusterClonal
HD_HD02_AGAGCTTTCGTCTGAA	HD02	CD8+ Effector Memory-GZMK	HD	HD02_clonotype22_consensus_1:931:TRB:TRBV5-6:TRBD2:TRBJ2-1:TRBC2:CASTTSGSYNEQFF:TGTGCCAGCACTACTAGCGGGAGTTACAATGAGCAGTTCTTC:62224:72;HD02_clonotype22_consensus_2:763:TRA:TRAV19:None:TRAJ50:TRAC:CALSEGSETSYDKVIF:TGTGCTCTGAGTGAGGGGTCGGAAACCTCCTACGACAAGGTGATATTT:29649:28	HD02_clonotype22_consensus_1:5663:6;HD02_clonotype22_consensus_2:4673:4	CloneType_284	CrossClusterClonal
HD_HD02_AGAGTGGAGATTACCC	HD02	CD8+ Naive	HD	NA	NA	NA	NON-TCR
HD_HD02_AGAGTGGAGGATGCGT	HD02	CD8+ Naive	HD	HD02_clonotype472_consensus_1:578:TRA:TRAV29DV5:None:TRAJ29:TRAC:CAARDLSGNTPLVF:TGTGCAGCAAGAGATCTTTCAGGAAACACACCTCTTGTCTTT:3901:4;HD02_clonotype472_consensus_2:853:TRB:TRBV18:TRBD1:TRBJ2-5:TRBC2:CASSSSRGREETQYF:TGTGCCAGCTCTTCTTCTCGGGGGCGTGAAGAGACCCAGTACTTC:13701:14	HD02_clonotype472_consensus_1:3901:4;HD02_clonotype472_consensus_2:13701:14	CloneType_285	NoClonal
HD_HD02_AGAGTGGCAGCTCGCA	HD02	CD8+ gdT	HD	NA	NA	NA	NON-TCR
HD_HD02_AGAGTGGGTACATCCA	HD02	CD8+ Naive	HD	HD02_clonotype473_consensus_1:522:TRB:TRBV5-1:TRBD2:TRBJ2-5:TRBC2:CASSRGRQGGQETQYF:TGCGCCAGCAGCCGAGGTAGACAGGGAGGGCAAGAGACCCAGTACTTC:5230:6;HD02_clonotype473_consensus_2:496:TRA:TRAV38-1:None:TRAJ30:TRAC:CAFMNRDDKIIF:TGTGCTTTTATGAACAGAGATGACAAGATCATCTTT:4440:3	HD02_clonotype473_consensus_1:5230:6;HD02_clonotype473_consensus_2:4440:3	CloneType_286	NoClonal
HD_HD02_AGAGTGGGTCCAGTAT	HD02	CD8+ CD38	HD	NA	NA	NA	NON-TCR
HD_HD02_AGAGTGGTCACTTATC	HD02	CD8+ Naive	HD	NA	NA	NA	NON-TCR
HD_HD02_AGATCTGAGGAGTACC	HD02	CD8+ Naive	HD	HD02_clonotype476_consensus_1:543:TRA:TRAV17:None:TRAJ47:TRAC:CATDEGGNKLVF:TGTGCTACGGACGAGGGTGGAAACAAGCTGGTCTTT:9974:7;HD02_clonotype476_consensus_2:909:TRB:TRBV11-2:TRBD1:TRBJ2-2:TRBC2:CASSSGQGRNTGELFF:TGTGCCAGCAGCTCCGGACAGGGAAGAAACACCGGGGAGCTGTTTTTT:14610:16	HD02_clonotype476_consensus_1:9974:7;HD02_clonotype476_consensus_2:14610:16	CloneType_287	NoClonal
HD_HD02_AGATCTGCAATCGGTT	HD02	CD8+ Naive	HD	HD02_clonotype477_consensus_1:478:TRB:TRBV4-1:None:TRBJ1-2:TRBC1:CASSQESNYGYTF:TGCGCCAGCAGCCAAGAGTCGAACTATGGCTACACCTTC:5646:7;HD02_clonotype477_consensus_2:617:TRA:TRAV41:None:TRAJ45:TRAC:CAVGLRGGGADGLTF:TGTGCTGTCGGTTTAAGGGGAGGAGGTGCTGACGGACTCACCTTT:3878:3	HD02_clonotype477_consensus_1:5646:7;HD02_clonotype477_consensus_2:3878:3	CloneType_288	NoClonal
HD_HD02_AGATCTGGTAGCCTAT	HD02	CD8+ Naive	HD	HD02_clonotype478_consensus_1:687:TRA:TRAV3:None:TRAJ11:TRAC:CAVRDIRSGYSTLTF:TGTGCTGTGAGAGACATCCGATCAGGATACAGCACCCTCACCTTT:886:1;HD02_clonotype478_consensus_2:651:TRB:TRBV10-2:TRBD1:TRBJ2-5:TRBC2:CASTSTGVQETQYF:TGCGCCAGCACCTCGACAGGGGTCCAAGAGACCCAGTACTTC:4151:4	HD02_clonotype478_consensus_1:886:1;HD02_clonotype478_consensus_2:4151:4	CloneType_289	NoClonal
HD_HD02_AGATCTGGTGTCAATC	HD02	CD8+ Naive	HD	HD02_clonotype479_consensus_1:576:TRB:TRBV6-3:TRBD1:TRBJ2-1:TRBC2:CASSLTGNEQFF:TGTGCCAGCAGTCTGACAGGCAATGAGCAGTTCTTC:2987:3;HD02_clonotype479_consensus_2:658:TRA:TRAV8-1:None:TRAJ36:TRAC:CAVFGGANNLFF:TGTGCCGTGTTTGGTGGGGCAAACAACCTCTTCTTT:4807:4	HD02_clonotype479_consensus_1:2987:3;HD02_clonotype479_consensus_2:4807:4	CloneType_290	NoClonal
HD_HD02_AGATCTGTCACATAGC	HD02	CD8+ KIR	HD	HD02_clonotype128_consensus_1:634:TRA:TRAV12-3:None:TRAJ6:TRAC:CAMSASGGSYIPTF:TGTGCAATGAGCGCATCAGGAGGAAGCTACATACCTACATTT:7245:6;HD02_clonotype128_consensus_2:694:TRB:TRBV7-2:None:TRBJ1-1:TRBC1:CASSSDIGDWDTEAFF:TGTGCCAGCAGCTCCGACATAGGAGATTGGGACACTGAAGCTTTCTTT:32646:33	HD02_clonotype128_consensus_1:5984:5;HD02_clonotype128_consensus_2:27071:28	CloneType_291	NoClonal
HD_HD02_AGATTGCAGCTTTGGT	HD02	CD8+ Effector Memory	HD	HD02_clonotype480_consensus_1:701:TRB:TRBV20-1:TRBD1:TRBJ1-1:TRBC1:CSARAQGGGAEAFF:TGCAGTGCTAGAGCCCAAGGGGGGGGGGCTGAAGCTTTCTTT:5478:7;HD02_clonotype480_consensus_2:718:TRA:TRAV8-1:None:TRAJ4:TRAC:CAVIPMFSGGYNKLIF:TGTGCCGTGATTCCCATGTTTTCTGGTGGCTACAATAAGCTGATTTTT:8678:8	HD02_clonotype480_consensus_1:5478:7;HD02_clonotype480_consensus_2:8678:8	CloneType_292	NoClonal
HD_HD02_AGATTGCCATGAACCT	HD02	CD8+ Naive	HD	NA	NA	NA	NON-TCR
HD_HD02_AGATTGCGTAAATGAC	HD02	CD8+ Effector Memory	HD	HD02_clonotype481_consensus_1:688:TRA:TRAV8-6:None:TRAJ23:TRAC:CAVRSIYNQGGKLIF:TGTGCTGTGAGATCGATTTATAACCAGGGAGGAAAGCTTATCTTC:4884:5;HD02_clonotype481_consensus_2:702:TRB:TRBV5-1:TRBD1:TRBJ1-1:TRBC1:CASSPLANPGTANTEAFF:TGCGCCAGCAGCCCTCTAGCCAACCCCGGGACAGCAAACACTGAAGCTTTCTTT:9188:11	HD02_clonotype481_consensus_1:4884:5;HD02_clonotype481_consensus_2:9188:11	CloneType_293	NoClonal
HD_HD02_AGATTGCTCCATGAGT	HD02	CD8+ Naive	HD	NA	NA	NA	NON-TCR
HD_HD02_AGATTGCTCGGCTTGG	HD02	CD8+ Naive	HD	HD02_clonotype483_consensus_1:794:TRA:TRAV14DV4:None:TRAJ8:TRAC:CAMREANTGFQKLVF:TGTGCAATGAGAGAGGCCAACACAGGCTTTCAGAAACTTGTATTT:3225:4;HD02_clonotype483_consensus_2:798:TRB:TRBV7-9:TRBD1:TRBJ2-7:TRBC2:CASSLGGPESEQYF:TGTGCCAGCAGCTTAGGGGGGCCGGAGAGCGAGCAGTACTTC:15866:17	HD02_clonotype483_consensus_1:3225:4;HD02_clonotype483_consensus_2:15866:17	CloneType_294	NoClonal
HD_HD02_AGATTGCTCTGAGTGT	HD02	CD8+ MAIT	HD	NA	NA	NA	NON-TCR
HD_HD02_AGCAGCCAGAACTGTA	HD02	CD8+ Effector-GNLY	HD	HD02_clonotype2_consensus_1:866:TRB:TRBV19:TRBD1:TRBJ2-1:TRBC2:CASSIVFGTGVGEQFF:TGTGCCAGTAGTATAGTATTCGGGACAGGGGTGGGTGAGCAGTTCTTC:659718:740;HD02_clonotype2_consensus_2:816:TRA:TRAV22:None:TRAJ48:TRAC:CAVERSLLSNFGNEKLTF:TGTGCTGTGGAGAGGAGTTTACTGTCTAACTTTGGAAATGAGAAATTAACCTTT:322691:302	HD02_clonotype2_consensus_1:8828:10;HD02_clonotype2_consensus_2:2972:2	CloneType_3	CrossClusterClonal
HD_HD02_AGCAGCCAGCACCGTC	HD02	CD8+ MAIT	HD	NA	NA	NA	NON-TCR
HD_HD02_AGCAGCCCAATAGAGT	HD02	CD8+ MAIT	HD	NA	NA	NA	NON-TCR
HD_HD02_AGCAGCCCACATCCAA	HD02	CD8+ Effector-GNLY	HD	HD02_clonotype36_consensus_1:735:TRA:TRAV21:None:TRAJ43:TRAC:CAASPPNNNDMRF:TGTGCTGCCTCCCCCCCCAATAACAATGACATGCGCTTT:50654:45;HD02_clonotype36_consensus_2:735:TRA:TRAV13-1:None:TRAJ40:TRAC:CAAETSGTYKYIF:TGTGCAGCGGAGACCTCAGGAACCTACAAATACATCTTT:38429:35;HD02_clonotype36_consensus_3:901:TRB:TRBV11-2:TRBD2:TRBJ2-5:TRBC2:CASSLWGRETQYF:TGTGCCAGCAGCTTATGGGGACGGGAGACCCAGTACTTC:130064:138	HD02_clonotype36_consensus_1:8988:7;HD02_clonotype36_consensus_2:5257:4;HD02_clonotype36_consensus_3:20296:23	CloneType_295	WithinClusterClonal
HD_HD02_AGCAGCCCATTCCTGC	HD02	CD8+ Effector Memory	HD	HD02_clonotype35_consensus_1:595:TRA:TRAV12-3:None:TRAJ24:TRAC:CAMRVTTDSWGKLQF:TGTGCAATGAGGGTGACAACTGACAGCTGGGGGAAATTGCAGTTT:36912:28;HD02_clonotype35_consensus_2:713:TRB:TRBV20-1:TRBD1:TRBJ1-2:TRBC1:CSARATGPAGYTF:TGCAGTGCTAGAGCTACAGGTCCGGCGGGCTACACCTTC:63484:66	HD02_clonotype35_consensus_1:4482:5;HD02_clonotype35_consensus_2:9394:11	CloneType_200	CrossClusterClonal
HD_HD02_AGCAGCCTCGTGGTCG	HD02	CD8+ Naive	HD	HD02_clonotype485_consensus_1:697:TRB:TRBV9:None:TRBJ2-1:TRBC2:CASSVGSTSSYNEQFF:TGTGCCAGCAGCGTAGGTAGCACGAGCTCCTACAATGAGCAGTTCTTC:4667:6;HD02_clonotype485_consensus_2:530:TRA:TRAV1-1:None:TRAJ33:TRAC:CAVRNHKGSNYQLIW:TGCGCTGTGAGAAACCACAAGGGCAGCAACTATCAGTTAATCTGG:3616:3	HD02_clonotype485_consensus_1:4667:6;HD02_clonotype485_consensus_2:3616:3	CloneType_296	NoClonal
HD_HD02_AGCATACAGGACACCA	HD02	CD8+ Effector Memory	HD	HD02_clonotype43_consensus_1:708:TRB:TRBV20-1:TRBD2:TRBJ2-1:TRBC2:CSARDLAGPADNEQFF:TGCAGTGCTAGGGACCTTGCGGGTCCAGCGGACAATGAGCAGTTCTTC:51151:56;HD02_clonotype43_consensus_2:711:TRA:TRAV8-1:None:TRAJ5:TRAC:CAVKAMGRRALTF:TGTGCCGTGAAGGCAATGGGCAGGAGAGCACTTACTTTT:24800:27	HD02_clonotype43_consensus_1:13588:15;HD02_clonotype43_consensus_2:3765:4	CloneType_58	CrossClusterClonal
HD_HD02_AGCATACAGGCTCTTA	HD02	CD8+ MAIT	HD	HD02_clonotype10_consensus_1:994:TRA:TRAV1-2:None:TRAJ33:TRAC:CAVRDSNYQLIW:TGTGCTGTGAGAGATAGCAACTATCAGTTAATCTGG:88610:83;HD02_clonotype10_consensus_2:722:TRB:TRBV6-4:TRBD1:TRBJ2-3:TRBC2:CASSDGQGADTQYF:TGTGCCAGCAGTGACGGACAGGGTGCAGATACGCAGTATTTT:132120:134	HD02_clonotype10_consensus_1:8280:8;HD02_clonotype10_consensus_2:3477:3	CloneType_116	WithinClusterClonal
HD_HD02_AGCATACAGTGGGATC	HD02	CD8+ Effector-GNLY	HD	HD02_clonotype1_consensus_1:798:TRA:TRAV12-2:None:TRAJ45:TRAC:CAVNTLRAGGGADGLTF:TGTGCCGTGAACACTCTAAGGGCAGGAGGAGGTGCTGACGGACTCACCTTT:596881:498;HD02_clonotype1_consensus_2:1156:TRB:TRBV9:None:TRBJ2-1:TRBC2:CASSVAPDPYNEQFF:TGTGCCAGCAGCGTAGCTCCAGACCCCTACAATGAGCAGTTCTTC:1381169:1359	HD02_clonotype1_consensus_1:1522:1;HD02_clonotype1_consensus_2:11111:12	CloneType_54	CrossClusterClonal
HD_HD02_AGCATACCACGTTGGC	HD02	CD8+ MAIT	HD	HD02_clonotype486_consensus_1:690:TRB:TRBV6-4:TRBD2:TRBJ2-1:TRBC2:CASSNRAGTISEQFF:TGTGCCAGCAGTAACAGGGCCGGGACTATATCTGAGCAGTTCTTC:5390:5;HD02_clonotype486_consensus_2:565:TRA:TRAV12-1:None:TRAJ28:TRAC:CVVGGLLWGWELPTHF:TGTGTGGTGGGGGGGTTACTCTGGGGCTGGGAGTTACCAACTCACTTT:1476:1	HD02_clonotype486_consensus_1:5390:5;HD02_clonotype486_consensus_2:1476:1	CloneType_297	NoClonal
HD_HD02_AGCATACGTCGGCTCA	HD02	CD8+ gdT	HD	HD02_clonotype487_consensus_1:713:TRB:TRBV3-1:TRBD1:TRBJ2-5:TRBC2:CASSQDYDRWETQYF:TGTGCCAGCAGCCAAGATTATGACAGGTGGGAGACCCAGTACTTC:9112:10;HD02_clonotype487_consensus_2:699:TRB:TRBV6-4:TRBD2:TRBJ2-3:TRBC2:CASSAGGGTDTQYF:TGTGCCAGCAGCGCCGGGGGAGGCACAGATACGCAGTATTTT:4048:4;HD02_clonotype487_consensus_3:543:TRA:TRAV1-2:None:TRAJ33:TRAC:CAILDSNYQLIW:TGTGCTATCCTGGATAGCAACTATCAGTTAATCTGG:2330:2;HD02_clonoty…	HD02_clonotype487_consensus_1:9112:10;HD02_clonotype487_consensus_2:4048:4;HD02_clonotype487_consensus_3:2330:2;HD02_clonotype487_consensus_4:1752:2	CloneType_298	NoClonal
HD_HD02_AGCATACGTGTTGGGA	HD02	CD8+ Effector-GNLY	HD	HD02_clonotype1_consensus_1:798:TRA:TRAV12-2:None:TRAJ45:TRAC:CAVNTLRAGGGADGLTF:TGTGCCGTGAACACTCTAAGGGCAGGAGGAGGTGCTGACGGACTCACCTTT:596881:498;HD02_clonotype1_consensus_2:1156:TRB:TRBV9:None:TRBJ2-1:TRBC2:CASSVAPDPYNEQFF:TGTGCCAGCAGCGTAGCTCCAGACCCCTACAATGAGCAGTTCTTC:1381169:1359	HD02_clonotype1_consensus_1:5452:6;HD02_clonotype1_consensus_2:11921:12	CloneType_54	CrossClusterClonal
HD_HD02_AGCATACTCACAACGT	HD02	CD8+ Effector Memory-GZMK	HD	HD02_clonotype488_consensus_1:657:TRB:TRBV16:TRBD1:TRBJ2-7:TRBC2:CASSHGTGPYEQYF:TGTGCCAGCAGCCACGGGACAGGGCCCTACGAGCAGTACTTC:5410:6;HD02_clonotype488_consensus_2:699:TRA:TRAV3:None:TRAJ20:TRAC:CAVGGSNDYKLSF:TGTGCTGTCGGGGGATCTAACGACTACAAGCTCAGCTTT:5037:6	HD02_clonotype488_consensus_1:5410:6;HD02_clonotype488_consensus_2:5037:6	CloneType_299	NoClonal
HD_HD02_AGCATACTCTCGTTTA	HD02	CD8+ Naive	HD	HD02_clonotype489_consensus_1:661:TRA:TRAV25:None:TRAJ28:TRAC:CAGRGAGSYQLTF:TGTGCAGGGCGGGGGGCTGGGAGTTACCAACTCACTTTC:3109:3;HD02_clonotype489_consensus_2:686:TRB:TRBV9:TRBD1:TRBJ1-3:TRBC1:CASSTGLGSGNTIYF:TGTGCCAGCAGCACAGGGTTAGGATCTGGAAACACCATATATTTT:6796:8	HD02_clonotype489_consensus_1:3109:3;HD02_clonotype489_consensus_2:6796:8	CloneType_300	NoClonal
HD_HD02_AGCATACTCTGCGGCA	HD02	CD8+ Naive	HD	HD02_clonotype490_consensus_1:620:TRB:TRBV30:None:TRBJ1-1:TRBC1:CAWSGLTEAFF:TGTGCCTGGAGTGGTCTCACTGAAGCTTTCTTT:4833:5;HD02_clonotype490_consensus_2:522:TRA:TRAV21:None:TRAJ47:TRAC:CAVPMEYGNKLVF:TGTGCTGTCCCCATGGAATATGGAAACAAGCTGGTCTTT:3780:4	HD02_clonotype490_consensus_1:4833:5;HD02_clonotype490_consensus_2:3780:4	CloneType_301	NoClonal
HD_HD02_AGCCTAAAGACAAAGG	HD02	CD8+ Effector-GZMH	HD	HD02_clonotype5_consensus_1:951:TRB:TRBV5-1:TRBD1:TRBJ2-3:TRBC2:CASSFGTDFTSTDTQYF:TGCGCCAGCAGCTTTGGGACAGATTTTACTAGCACAGATACGCAGTATTTT:374781:379;HD02_clonotype5_consensus_2:784:TRA:TRAV25:None:TRAJ48:TRAC:CALGDFGNEKLTF:TGTGCTCTAGGGGACTTTGGAAATGAGAAATTAACCTTT:107955:102	HD02_clonotype5_consensus_1:12547:14;HD02_clonotype5_consensus_2:3024:3	CloneType_39	CrossClusterClonal
HD_HD02_AGCCTAAAGAGTGACC	HD02	CD8+ Effector-GNLY	HD	HD02_clonotype1_consensus_1:798:TRA:TRAV12-2:None:TRAJ45:TRAC:CAVNTLRAGGGADGLTF:TGTGCCGTGAACACTCTAAGGGCAGGAGGAGGTGCTGACGGACTCACCTTT:596881:498;HD02_clonotype1_consensus_2:1156:TRB:TRBV9:None:TRBJ2-1:TRBC2:CASSVAPDPYNEQFF:TGTGCCAGCAGCGTAGCTCCAGACCCCTACAATGAGCAGTTCTTC:1381169:1359	HD02_clonotype1_consensus_1:10032:9;HD02_clonotype1_consensus_2:11188:11	CloneType_54	CrossClusterClonal
HD_HD02_AGCCTAAAGCGGCTTC	HD02	CD8+ Effector Memory-GZMK	HD	HD02_clonotype35_consensus_1:595:TRA:TRAV12-3:None:TRAJ24:TRAC:CAMRVTTDSWGKLQF:TGTGCAATGAGGGTGACAACTGACAGCTGGGGGAAATTGCAGTTT:36912:28;HD02_clonotype35_consensus_2:713:TRB:TRBV20-1:TRBD1:TRBJ1-2:TRBC1:CSARATGPAGYTF:TGCAGTGCTAGAGCTACAGGTCCGGCGGGCTACACCTTC:63484:66	HD02_clonotype35_consensus_1:6370:4;HD02_clonotype35_consensus_2:11600:11	CloneType_200	CrossClusterClonal
HD_HD02_AGCCTAAAGGCGACAT	HD02	CD8+ Naive	HD	HD02_clonotype491_consensus_1:847:TRA:TRAV8-2:None:TRAJ43:TRAC:CVVSLLYNNNDMRF:TGTGTTGTGAGTCTCCTCTACAATAACAATGACATGCGCTTT:10420:10;HD02_clonotype491_consensus_2:797:TRB:TRBV24-1:TRBD2:TRBJ2-1:TRBC2:CATSDQAGGPYNEQFF:TGTGCCACCAGTGATCAAGCGGGAGGGCCCTACAATGAGCAGTTCTTC:18712:17	HD02_clonotype491_consensus_1:10420:10;HD02_clonotype491_consensus_2:18712:17	CloneType_302	NoClonal
HD_HD02_AGCCTAACAATGGAGC	HD02	CD8+ Naive	HD	HD02_clonotype492_consensus_1:751:TRA:TRAV10:None:TRAJ18:TRAC:CVVSRFDRGSTLGRLYF:TGTGTGGTGAGCCGGTTCGACAGAGGCTCAACCCTGGGGAGGCTATACTTT:3449:4;HD02_clonotype492_consensus_2:550:TRB:TRBV6-6:TRBD1:TRBJ1-3:TRBC1:CATSKGGPGNTIYF:TGTGCCACTTCTAAGGGGGGGCCTGGAAACACCATATATTTT:3387:5	HD02_clonotype492_consensus_1:3449:4;HD02_clonotype492_consensus_2:3387:5	CloneType_303	NoClonal
HD_HD02_AGCCTAACACCGGAAA	HD02	CD8+ Effector Memory	HD	HD02_clonotype60_consensus_1:975:TRB:TRBV28:TRBD2:TRBJ1-5:TRBC1:CASSLYDSGYSNQPQHF:TGTGCCAGCAGTTTATACGACAGCGGATATAGCAATCAGCCCCAGCATTTT:23764:25;HD02_clonotype60_consensus_2:650:TRA:TRAV25:None:TRAJ39:TRAC:CSGNNAGNMLTF:TGTTCCGGGAATAATGCAGGCAACATGCTCACCTTT:14607:11	HD02_clonotype60_consensus_1:3694:4;HD02_clonotype60_consensus_2:3130:2	CloneType_304	WithinClusterClonal
HD_HD02_AGCCTAAGTCTCACCT	HD02	CD8+ Naive	HD	HD02_clonotype493_consensus_1:559:TRB:TRBV20-1:TRBD2:TRBJ2-2:TRBC2:CSARDLGGTNTGELFF:TGCAGTGCTAGAGATCTCGGAGGAACGAACACCGGGGAGCTGTTTTTT:4384:4;HD02_clonotype493_consensus_2:729:TRA:TRAV1-2:None:TRAJ32:TRAC:CAVRDGYGGATNKLIF:TGTGCTGTGAGAGATGGCTATGGTGGTGCTACAAACAAGCTCATCTTT:1947:2	HD02_clonotype493_consensus_1:4384:4;HD02_clonotype493_consensus_2:1947:2	CloneType_305	NoClonal
HD_HD02_AGCCTAAGTTACGTCA	HD02	CD8+ Naive	HD	HD02_clonotype494_consensus_1:560:TRB:TRBV7-8:None:TRBJ1-1:TRBC1:CASSPGVNTEAFF:TGTGCCAGCAGTCCAGGCGTGAACACTGAAGCTTTCTTT:5833:7;HD02_clonotype494_consensus_2:502:TRA:TRAV38-2DV8:None:TRAJ41:TRAC:CAYRRAPNSGYALNF:TGTGCTTATAGGAGAGCTCCGAATTCCGGGTATGCACTCAACTTC:3248:3	HD02_clonotype494_consensus_1:5833:7;HD02_clonotype494_consensus_2:3248:3	CloneType_306	NoClonal
HD_HD02_AGCCTAATCATGTGGT	HD02	CD8+ Effector Memory	HD	HD02_clonotype495_consensus_1:749:TRA:TRAV8-1:None:TRAJ39:TRAC:CAVSGNAGNMLTF:TGTGCCGTCTCGGGGAATGCAGGCAACATGCTCACCTTT:5423:6;HD02_clonotype495_consensus_2:571:TRB:TRBV7-9:TRBD1:TRBJ1-2:TRBC1:CASSPLPGQGVPNYGYTF:TGTGCCAGCAGCCCGCTACCGGGACAGGGGGTCCCAAACTATGGCTACACCTTC:11788:13	HD02_clonotype495_consensus_1:5423:6;HD02_clonotype495_consensus_2:11788:13	CloneType_307	NoClonal
HD_HD02_AGCCTAATCGCAAACT	HD02	CD8+ Naive	HD	HD02_clonotype496_consensus_1:689:TRB:TRBV5-1:TRBD1:TRBJ1-3:TRBC1:CASSLDQGSGNTIYF:TGCGCCAGCAGCTTGGATCAGGGGTCTGGAAACACCATATATTTT:9988:10;HD02_clonotype496_consensus_2:586:TRA:TRAV1-2:None:TRAJ31:TRAC:CAVGGNNARLMF:TGTGCTGTGGGTGGGAACAATGCCAGACTCATGTTT:3523:3	HD02_clonotype496_consensus_1:9988:10;HD02_clonotype496_consensus_2:3523:3	CloneType_308	NoClonal
HD_HD02_AGCGGTCCAACTGCTA	HD02	CD8+ Effector-GNLY	HD	HD02_clonotype18_consensus_1:961:TRB:TRBV27:TRBD1:TRBJ1-6:TRBC1:CASSSWDRDNSPLHF:TGTGCCAGCAGTTCCTGGGACAGGGATAATTCACCCCTCCACTTT:46155:44;HD02_clonotype18_consensus_2:634:TRA:TRAV17:None:TRAJ8:TRAC:CATVPNTGFQKLVF:TGTGCTACGGTCCCGAACACAGGCTTTCAGAAACTTGTATTT:33790:31	HD02_clonotype18_consensus_1:4922:4;HD02_clonotype18_consensus_2:2771:2	CloneType_82	WithinClusterClonal
HD_HD02_AGCGGTCCACCATCCT	HD02	CD8+ Effector Memory-GZMK	HD	HD02_clonotype61_consensus_1:744:TRB:TRBV2:TRBD1:TRBJ1-1:TRBC1:CASSEALPTARNEAFF:TGTGCCAGCAGTGAAGCCCTTCCGACAGCGAGGAATGAAGCTTTCTTT:31757:30;HD02_clonotype61_consensus_2:705:TRA:TRAV14DV4:None:TRAJ10:TRAC:CAMSPLTGGGNKLTF:TGTGCAATGAGCCCCCTCACGGGAGGAGGAAACAAACTCACCTTT:45159:44	HD02_clonotype61_consensus_1:10171:9;HD02_clonotype61_consensus_2:13306:13	CloneType_309	WithinClusterClonal
HD_HD02_AGCGGTCTCACCGTAA	HD02	CD8+ Naive	HD	HD02_clonotype497_consensus_1:542:TRA:TRAV12-1:None:TRAJ41:TRAC:CVVNIGNSGYALNF:TGTGTGGTGAACATCGGGAATTCCGGGTATGCACTCAACTTC:3843:3;HD02_clonotype497_consensus_2:515:TRB:TRBV7-9:TRBD1:TRBJ2-1:TRBC2:CASSSPGEDRQFF:TGTGCCAGCAGCTCCCCGGGGGAAGATCGGCAGTTCTTC:11308:12	HD02_clonotype497_consensus_1:3843:3;HD02_clonotype497_consensus_2:11308:12	CloneType_310	NoClonal
HD_HD02_AGCGGTCTCATGTGGT	HD02	CD8+ gdT	HD	NA	NA	NA	NON-TCR
HD_HD02_AGCGGTCTCTGCTTGC	HD02	CD8+ Naive	HD	NA	NA	NA	NON-TCR
HD_HD02_AGCGGTCTCTGTTTGT	HD02	CD8+ Naive	HD	HD02_clonotype498_consensus_1:954:TRA:TRAV1-2:None:TRAJ31:TRAC:CAVTNARLMF:TGTGCTGTGACGAATGCCAGACTCATGTTT:1783:4;HD02_clonotype498_consensus_2:739:TRB:TRBV7-9:TRBD1:TRBJ1-6:TRBC1:CASSRGAQGDNSPLHF:TGTGCCAGCAGCAGAGGGGCACAGGGTGATAATTCACCCCTCCACTTT:14414:13	HD02_clonotype498_consensus_1:1783:4;HD02_clonotype498_consensus_2:14414:13	CloneType_311	NoClonal
HD_HD02_AGCGTATAGTTGCAGG	HD02	CD8+ KIR	HD	HD02_clonotype499_consensus_1:453:TRA:TRAV35:None:TRAJ47:TRAC:CAGQRREYGNKLVF:TGTGCTGGGCAGAGAAGGGAATATGGAAACAAGCTGGTCTTT:1041:1;HD02_clonotype499_consensus_2:697:TRB:TRBV14:TRBD2:TRBJ2-2:TRBC2:CASSQVTGYGAGELFF:TGTGCCAGCAGCCAAGTAACGGGTTATGGGGCCGGGGAGCTGTTTTTT:2223:4;HD02_clonotype499_consensus_3:689:TRB:TRBV5-1:None:TRBJ1-3:TRBC1:CASSRGPAGNTIYF:TGCGCCAGCAGCCGCGGCCCGGCTGGAAACACCATATATTTT:7313:8	HD02_clonotype499_consensus_1:1041:1;HD02_clonotype499_consensus_2:2223:4;HD02_clonotype499_consensus_3:7313:8	CloneType_312	NoClonal
HD_HD02_AGCGTATCAGCCACCA	HD02	CD8+ Effector-GNLY	HD	HD02_clonotype5_consensus_1:951:TRB:TRBV5-1:TRBD1:TRBJ2-3:TRBC2:CASSFGTDFTSTDTQYF:TGCGCCAGCAGCTTTGGGACAGATTTTACTAGCACAGATACGCAGTATTTT:374781:379;HD02_clonotype5_consensus_2:784:TRA:TRAV25:None:TRAJ48:TRAC:CALGDFGNEKLTF:TGTGCTCTAGGGGACTTTGGAAATGAGAAATTAACCTTT:107955:102	HD02_clonotype5_consensus_1:11360:11;HD02_clonotype5_consensus_2:3646:3	CloneType_39	CrossClusterClonal
HD_HD02_AGCGTATCATGAACCT	HD02	CD8+ Effector-GNLY	HD	NA	NA	NA	NON-TCR
HD_HD02_AGCGTATGTTCAGGCC	HD02	CD8+ Naive	HD	HD02_clonotype500_consensus_1:711:TRB:TRBV20-1:TRBD1:TRBJ2-1:TRBC2:CSARERRGARYNEQFF:TGCAGTGCTAGAGAGAGGCGGGGGGCCCGTTACAATGAGCAGTTCTTC:13110:12;HD02_clonotype500_consensus_2:549:TRA:TRAV19:None:TRAJ24:TRAC:CALSEAAATDSWGKLQF:TGTGCTCTGAGTGAGGCAGCGGCAACTGACAGCTGGGGGAAATTGCAGTTT:1075:1	HD02_clonotype500_consensus_1:13110:12;HD02_clonotype500_consensus_2:1075:1	CloneType_313	NoClonal
HD_HD02_AGCGTATTCAAACCGT	HD02	CD8+ Naive	HD	HD02_clonotype501_consensus_1:556:TRB:TRBV6-5:TRBD2:TRBJ2-1:TRBC2:CASSWSSGTIDPDEQFF:TGTGCCAGCAGTTGGTCTTCGGGGACTATCGATCCGGATGAGCAGTTCTTC:12370:13;HD02_clonotype501_consensus_2:554:TRA:TRAV12-1:None:TRAJ41:TRAC:CAVNIGNSGYALNF:TGTGCGGTGAACATCGGAAATTCCGGGTATGCACTCAACTTC:9727:7	HD02_clonotype501_consensus_1:12370:13;HD02_clonotype501_consensus_2:9727:7	CloneType_314	NoClonal
HD_HD02_AGCGTATTCAACGGGA	HD02	CD8+ Naive	HD	NA	NA	NA	NON-TCR
HD_HD02_AGCGTATTCGATGAGG	HD02	CD8+ Naive	HD	NA	NA	NA	NON-TCR
HD_HD02_AGCGTCGAGAGGACGG	HD02	CD8+ Effector Memory-GZMK	HD	HD02_clonotype19_consensus_1:652:TRA:TRAV12-3:None:TRAJ43:TRAC:CAMSASNNNDMRF:TGTGCAATGAGCGCGTCCAATAACAATGACATGCGCTTT:55663:52;HD02_clonotype19_consensus_2:681:TRB:TRBV10-1:None:TRBJ2-2:TRBC2:CASGLSRVGGELFF:TGCGCCAGCGGTTTAAGTAGGGTTGGCGGGGAGCTGTTTTTT:64761:67	HD02_clonotype19_consensus_1:2696:3;HD02_clonotype19_consensus_2:3013:4	CloneType_173	WithinClusterClonal
HD_HD02_AGCGTCGAGCTTTGGT	HD02	CD8+ MAIT	HD	NA	NA	NA	NON-TCR
HD_HD02_AGCGTCGCACGGTAAG	HD02	CD8+ Naive	HD	HD02_clonotype504_consensus_1:546:TRA:TRAV12-2:None:TRAJ3:TRAC:CAVYSSASKIIF:TGTGCCGTTTACAGCAGTGCTTCCAAGATAATCTTT:2178:2;HD02_clonotype504_consensus_2:704:TRB:TRBV7-9:TRBD2:TRBJ2-5:TRBC2:CASSSSGSQETQYF:TGTGCCAGCAGCTCAAGCGGATCGCAAGAGACCCAGTACTTC:9635:14	HD02_clonotype504_consensus_1:2178:2;HD02_clonotype504_consensus_2:9635:14	CloneType_315	NoClonal
HD_HD02_AGCGTCGGTCTCAACA	HD02	CD8+ MAIT	HD	HD02_clonotype505_consensus_1:537:TRA:TRAV1-2:None:TRAJ12:TRAC:CAVMDSSYKLIF:TGTGCTGTGATGGATAGCAGCTATAAATTGATCTTC:3015:3;HD02_clonotype505_consensus_2:562:TRB:TRBV6-4:TRBD2:TRBJ2-3:TRBC2:CASSDSRETDTQYF:TGTGCCAGCAGTGACTCGCGGGAGACAGATACGCAGTATTTT:5224:6	HD02_clonotype505_consensus_1:3015:3;HD02_clonotype505_consensus_2:5224:6	CloneType_316	NoClonal
HD_HD02_AGCGTCGTCGGAATCT	HD02	CD8+ Naive	HD	HD02_clonotype506_consensus_1:475:TRA:TRAV9-2:None:TRAJ37:TRAC:CALSDLGGSSNTGKLIF:TGTGCTCTGAGTGATCTCGGGGGCTCTAGCAACACAGGCAAACTAATCTTT:2236:4;HD02_clonotype506_consensus_2:509:TRB:TRBV27:TRBD1:TRBJ2-7:TRBC2:CASSLSHRNEQYF:TGTGCCAGCAGTTTATCGCACAGGAACGAGCAGTACTTC:1509:2	HD02_clonotype506_consensus_1:2236:4;HD02_clonotype506_consensus_2:1509:2	CloneType_317	NoClonal
HD_HD02_AGCTCCTAGTGGGTTG	HD02	CD8+ Effector-GNLY	HD	HD02_clonotype2_consensus_1:866:TRB:TRBV19:TRBD1:TRBJ2-1:TRBC2:CASSIVFGTGVGEQFF:TGTGCCAGTAGTATAGTATTCGGGACAGGGGTGGGTGAGCAGTTCTTC:659718:740;HD02_clonotype2_consensus_2:816:TRA:TRAV22:None:TRAJ48:TRAC:CAVERSLLSNFGNEKLTF:TGTGCTGTGGAGAGGAGTTTACTGTCTAACTTTGGAAATGAGAAATTAACCTTT:322691:302	HD02_clonotype2_consensus_1:2568:4;HD02_clonotype2_consensus_2:2271:2	CloneType_3	CrossClusterClonal
HD_HD02_AGCTCCTCATCTACGA	HD02	CD8+ Naive	HD	HD02_clonotype508_consensus_1:836:TRB:TRBV5-6:TRBD2:TRBJ2-1:TRBC2:CASSLGSGSSYEQFF:TGTGCCAGCAGCTTGGGTAGCGGGAGCTCGTATGAGCAGTTCTTC:9945:10;HD02_clonotype508_consensus_2:521:TRA:TRAV1-1:None:TRAJ30:TRAC:CATMNRDDKIIF:TGCGCTACGATGAACAGAGATGACAAGATCATCTTT:3660:4	HD02_clonotype508_consensus_1:9945:10;HD02_clonotype508_consensus_2:3660:4	CloneType_318	NoClonal
HD_HD02_AGCTCCTCATTGAGCT	HD02	CD8+ Effector-GNLY	HD	HD02_clonotype20_consensus_1:833:TRA:TRAV12-2:None:TRAJ20:TRAC:CAVKKLSF:TGTGCCGTGAAGAAGCTCAGCTTT:51440:44;HD02_clonotype20_consensus_2:723:TRB:TRBV27:TRBD1:TRBJ1-6:TRBC1:CASSSWDRDNSPLHF:TGTGCCAGCAGTTCCTGGGACAGGGATAATTCACCCCTCCACTTT:50714:46	HD02_clonotype20_consensus_1:4291:4;HD02_clonotype20_consensus_2:4794:4	CloneType_223	WithinClusterClonal
HD_HD02_AGCTCCTGTAAATGAC	HD02	CD8+ MAIT	HD	HD02_clonotype14_consensus_1:1174:TRA:TRAV1-2:None:TRAJ33:TRAC:CAVRDSNYQLIW:TGTGCTGTGAGAGATAGCAACTATCAGTTAATCTGG:36832:37;HD02_clonotype14_consensus_2:896:TRB:TRBV24-1:TRBD2:TRBJ2-5:TRBC2:CATSDLAGDQETQYF:TGTGCCACCAGTGATTTGGCGGGAGACCAAGAGACCCAGTACTTC:178097:182	HD02_clonotype14_consensus_1:246:1;HD02_clonotype14_consensus_2:7610:7	CloneType_184	WithinClusterClonal
HD_HD02_AGCTCCTGTTGGTAAA	HD02	CD8+ Effector Memory	HD	NA	NA	NA	NON-TCR
HD_HD02_AGCTCCTTCCAGGGCT	HD02	CD8+ Effector-GNLY	HD	HD02_clonotype5_consensus_1:951:TRB:TRBV5-1:TRBD1:TRBJ2-3:TRBC2:CASSFGTDFTSTDTQYF:TGCGCCAGCAGCTTTGGGACAGATTTTACTAGCACAGATACGCAGTATTTT:374781:379;HD02_clonotype5_consensus_2:784:TRA:TRAV25:None:TRAJ48:TRAC:CALGDFGNEKLTF:TGTGCTCTAGGGGACTTTGGAAATGAGAAATTAACCTTT:107955:102	HD02_clonotype5_consensus_1:7284:8;HD02_clonotype5_consensus_2:2323:2	CloneType_39	CrossClusterClonal
HD_HD02_AGCTCCTTCCCTCTTT	HD02	CD8+ Naive	HD	HD02_clonotype510_consensus_1:688:TRB:TRBV12-4:TRBD2:TRBJ2-5:TRBC2:CASSPSGGRQTQYF:TGTGCCAGCAGTCCTAGCGGGGGGAGGCAGACCCAGTACTTC:14941:14;HD02_clonotype510_consensus_2:677:TRA:TRAV21:None:TRAJ45:TRAC:CAAYSGGGADGLTF:TGTGCCGCCTATTCAGGAGGAGGTGCTGACGGACTCACCTTT:6544:7	HD02_clonotype510_consensus_1:14941:14;HD02_clonotype510_consensus_2:6544:7	CloneType_319	NoClonal
HD_HD02_AGCTCCTTCCTAGTGA	HD02	CD8+ Naive	HD	HD02_clonotype511_consensus_1:638:TRA:TRAV29DV5:None:TRAJ44:TRAC:CAASVSAGTASKLTF:TGTGCAGCAAGCGTATCGGCCGGCACTGCCAGTAAACTCACCTTT:1218:2;HD02_clonotype511_consensus_2:706:TRB:TRBV5-4:None:TRBJ2-7:TRBC2:CASSSKGHPADEQYF:TGTGCCAGCAGCTCAAAGGGCCATCCGGCCGACGAGCAGTACTTC:3247:4	HD02_clonotype511_consensus_1:1218:2;HD02_clonotype511_consensus_2:3247:4	CloneType_320	NoClonal
HD_HD02_AGCTCCTTCCTGCAGG	HD02	CD8+ Effector-GZMH	HD	HD02_clonotype111_consensus_1:891:TRA:TRAV8-4:None:TRAJ42:TRAC:CAVIDYGGSQGNLIF:TGTGCTGTGATCGACTATGGAGGAAGCCAAGGAAATCTCATCTTT:11175:14;HD02_clonotype111_consensus_2:706:TRB:TRBV20-1:TRBD2:TRBJ2-5:TRBC2:CSAPPGRAPQETQYF:TGCAGTGCTCCCCCTGGGAGGGCTCCCCAAGAGACCCAGTACTTC:27470:28	HD02_clonotype111_consensus_1:5060:5;HD02_clonotype111_consensus_2:13047:13	CloneType_105	WithinClusterClonal
HD_HD02_AGCTCTCAGAGTCGGT	HD02	CD8+ Effector Memory-GZMK	HD	HD02_clonotype86_consensus_1:840:TRB:TRBV19:TRBD1:TRBJ2-1:TRBC2:CASSILHGRVNEQFF:TGTGCCAGTAGTATATTACACGGACGGGTCAATGAGCAGTTCTTC:40608:44;HD02_clonotype86_consensus_2:586:TRA:TRAV6:None:TRAJ53:TRAC:CALDINSGGSNYKLTF:TGTGCTCTAGACATAAATAGTGGAGGTAGCAACTATAAACTGACATTT:13878:11	HD02_clonotype86_consensus_1:8341:9;HD02_clonotype86_consensus_2:1464:1	CloneType_321	OthersClonal
HD_HD02_AGCTCTCCACCCATTC	HD02	CD8+ MAIT	HD	HD02_clonotype515_consensus_1:962:TRA:TRAV1-2:None:TRAJ33:TRAC:CAPMDSNYQLIW:TGTGCTCCCATGGATAGCAACTATCAGTTAATCTGG:1497:2;HD02_clonotype515_consensus_2:545:TRB:TRBV6-1:TRBD1:TRBJ2-7:TRBC2:CASSVPGTESSYEQYF:TGTGCCAGCAGCGTTCCCGGGACAGAAAGCTCCTACGAGCAGTACTTC:3584:3	HD02_clonotype515_consensus_1:1497:2;HD02_clonotype515_consensus_2:3584:3	CloneType_322	NoClonal
HD_HD02_AGCTCTCCATGGGAAC	HD02	CD8+ Naive	HD	HD02_clonotype516_consensus_1:503:TRA:TRAV21:None:TRAJ48:TRAC:CAVWFGNEKLTF:TGTGCTGTCTGGTTTGGAAATGAGAAATTAACCTTT:4843:4;HD02_clonotype516_consensus_2:709:TRB:TRBV5-4:TRBD2:TRBJ2-1:TRBC2:CASRSSGSYYNEQFF:TGTGCCAGCAGATCTAGCGGGAGTTACTACAATGAGCAGTTCTTC:9618:9	HD02_clonotype516_consensus_1:4843:4;HD02_clonotype516_consensus_2:9618:9	CloneType_323	NoClonal
HD_HD02_AGCTCTCGTCGATTGT	HD02	CD8+ Naive	HD	HD02_clonotype517_consensus_1:598:TRA:TRAV27:None:TRAJ33:TRAC:CAGGRVGSNYQLIW:TGTGCAGGTGGCCGTGTAGGTAGCAACTATCAGTTAATCTGG:6438:6;HD02_clonotype517_consensus_2:665:TRB:TRBV4-1:None:TRBJ1-1:TRBC1:CASSQESTWNTEAFF:TGCGCCAGCAGCCAAGAATCGACCTGGAACACTGAAGCTTTCTTT:14798:14	HD02_clonotype517_consensus_1:6438:6;HD02_clonotype517_consensus_2:14798:14	CloneType_324	NoClonal
HD_HD02_AGCTCTCTCAGAGACG	HD02	CD8+ Naive	HD	HD02_clonotype518_consensus_1:576:TRB:TRBV9:TRBD2:TRBJ2-1:TRBC2:CASSVAGGAYNEQFF:TGTGCCAGCAGCGTAGCGGGGGGGGCCTACAATGAGCAGTTCTTC:6050:8;HD02_clonotype518_consensus_2:596:TRA:TRAV14DV4:None:TRAJ39:TRAC:CAMREVLINNAGNMLTF:TGTGCAATGAGAGAGGTACTCATAAATAATGCAGGCAACATGCTCACCTTT:1760:2	HD02_clonotype518_consensus_1:6050:8;HD02_clonotype518_consensus_2:1760:2	CloneType_325	NoClonal
HD_HD02_AGCTCTCTCGTTTAGG	HD02	CD8+ Naive	HD	HD02_clonotype519_consensus_1:614:TRA:TRAV12-2:None:TRAJ5:TRAC:CAVKGTGRRALTF:TGTGCCGTGAAAGGGACGGGCAGGAGAGCACTTACTTTT:5709:5;HD02_clonotype519_consensus_2:520:TRB:TRBV12-4:None:TRBJ2-1:TRBC2:CASSHPQTYNEQFF:TGTGCCAGCAGCCATCCTCAGACCTACAATGAGCAGTTCTTC:2997:3	HD02_clonotype519_consensus_1:5709:5;HD02_clonotype519_consensus_2:2997:3	CloneType_326	NoClonal
HD_HD02_AGCTTGAAGGATGGAA	HD02	CD8+ Effector-GNLY	HD	HD02_clonotype2_consensus_1:866:TRB:TRBV19:TRBD1:TRBJ2-1:TRBC2:CASSIVFGTGVGEQFF:TGTGCCAGTAGTATAGTATTCGGGACAGGGGTGGGTGAGCAGTTCTTC:659718:740;HD02_clonotype2_consensus_2:816:TRA:TRAV22:None:TRAJ48:TRAC:CAVERSLLSNFGNEKLTF:TGTGCTGTGGAGAGGAGTTTACTGTCTAACTTTGGAAATGAGAAATTAACCTTT:322691:302	HD02_clonotype2_consensus_1:12196:13;HD02_clonotype2_consensus_2:9631:8	CloneType_3	CrossClusterClonal
HD_HD02_AGCTTGAAGTAGCCGA	HD02	CD8+ Effector-GZMH	HD	HD02_clonotype1_consensus_1:798:TRA:TRAV12-2:None:TRAJ45:TRAC:CAVNTLRAGGGADGLTF:TGTGCCGTGAACACTCTAAGGGCAGGAGGAGGTGCTGACGGACTCACCTTT:596881:498;HD02_clonotype1_consensus_2:1156:TRB:TRBV9:None:TRBJ2-1:TRBC2:CASSVAPDPYNEQFF:TGTGCCAGCAGCGTAGCTCCAGACCCCTACAATGAGCAGTTCTTC:1381169:1359	HD02_clonotype1_consensus_1:8556:6;HD02_clonotype1_consensus_2:9205:8	CloneType_54	CrossClusterClonal
HD_HD02_AGCTTGACAGACAGGT	HD02	CD8+ Effector-GNLY	HD	HD02_clonotype30_consensus_1:623:TRA:TRAV12-2:None:TRAJ16:TRAC:CAVNPGGQKLLF:TGTGCCGTGAACCCAGGTGGCCAGAAGCTGCTCTTT:35616:28;HD02_clonotype30_consensus_2:853:TRB:TRBV11-3:TRBD1:TRBJ2-2:TRBC2:CASSSYWAGELFF:TGTGCCAGCAGCTCTTACTGGGCCGGGGAGCTGTTTTTT:35734:39	HD02_clonotype30_consensus_1:4918:3;HD02_clonotype30_consensus_2:6659:8	CloneType_327	WithinClusterClonal
HD_HD02_AGCTTGACATTGGGCC	HD02	CD8+ Naive	HD	NA	NA	NA	NON-TCR
HD_HD02_AGCTTGAGTAGCTTGT	HD02	CD8+ Effector Memory	HD	HD02_clonotype87_consensus_1:691:TRA:TRAV21:None:TRAJ43:TRAC:CAVNYMRF:TGTGCTGTTAATTACATGCGCTTT:24986:21;HD02_clonotype87_consensus_2:858:TRB:TRBV19:TRBD1:TRBJ1-2:TRBC1:CASNRGPGDGYTF:TGTGCCAGTAACCGGGGGCCGGGTGATGGCTACACCTTC:8071:10	HD02_clonotype87_consensus_1:5113:5;HD02_clonotype87_consensus_2:4580:6	CloneType_328	WithinClusterClonal
HD_HD02_AGCTTGAGTGTGCGTC	HD02	CD8+ Effector Memory	HD	HD02_clonotype87_consensus_1:691:TRA:TRAV21:None:TRAJ43:TRAC:CAVNYMRF:TGTGCTGTTAATTACATGCGCTTT:24986:21;HD02_clonotype87_consensus_2:858:TRB:TRBV19:TRBD1:TRBJ1-2:TRBC1:CASNRGPGDGYTF:TGTGCCAGTAACCGGGGGCCGGGTGATGGCTACACCTTC:8071:10	HD02_clonotype87_consensus_1:7150:6;HD02_clonotype87_consensus_2:1845:2	CloneType_328	WithinClusterClonal
HD_HD02_AGCTTGAGTTACCAGT	HD02	CD8+ Naive	HD	HD02_clonotype520_consensus_1:677:TRA:TRAV14DV4:None:TRAJ48:TRAC:CAMRESTNFGNEKLTF:TGTGCAATGAGAGAGTCCACTAACTTTGGAAATGAGAAATTAACCTTT:5097:6;HD02_clonotype520_consensus_2:511:TRB:TRBV9:TRBD1:TRBJ1-5:TRBC1:CASSTTGSNQPQHF:TGTGCCTCGTCAACCACAGGTAGCAATCAGCCCCAGCATTTT:9069:8	HD02_clonotype520_consensus_1:5097:6;HD02_clonotype520_consensus_2:9069:8	CloneType_329	NoClonal
HD_HD02_AGCTTGATCCTTAATC	HD02	CD8+ Naive	HD	HD02_clonotype521_consensus_1:557:TRA:TRAV14DV4:None:TRAJ52:TRAC:CAMRVLAGGTSYGKLTF:TGTGCAATGAGAGTGCTTGCTGGTGGTACTAGCTATGGAAAGCTGACATTT:4798:5;HD02_clonotype521_consensus_2:758:TRB:TRBV19:TRBD1:TRBJ2-7:TRBC2:CASSIPGAAAYEQYF:TGTGCCAGTAGTATCCCCGGGGCAGCTGCCTACGAGCAGTACTTC:4032:4	HD02_clonotype521_consensus_1:4798:5;HD02_clonotype521_consensus_2:4032:4	CloneType_330	NoClonal
HD_HD02_AGGCCACAGTGCCATT	HD02	CD8+ Effector Memory-GZMK	HD	NA	NA	NA	NON-TCR
HD_HD02_AGGCCACCAAGTCTAC	HD02	CD8+ Effector Memory-GZMK	HD	HD02_clonotype28_consensus_1:654:TRA:TRAV12-2:None:TRAJ17:TRAC:CAVNPLKAAGNKLTF:TGTGCCGTGAACCCCCTCAAAGCTGCAGGCAACAAGCTAACTTTT:39603:34;HD02_clonotype28_consensus_2:976:TRB:TRBV11-2:TRBD1:TRBJ2-1:TRBC2:CASSSPRDRAGNEQFF:TGTGCCAGCAGCTCACCTCGGGACAGGGCTGGCAATGAGCAGTTCTTC:128061:128	HD02_clonotype28_consensus_1:5934:4;HD02_clonotype28_consensus_2:5954:6	CloneType_198	WithinClusterClonal
HD_HD02_AGGCCACCATGGTTGT	HD02	CD8+ Naive	HD	HD02_clonotype522_consensus_1:526:TRA:TRAV21:None:TRAJ49:TRAC:CAVSPISNTGNQFYF:TGTGCTGTGAGCCCCATTTCGAACACCGGTAACCAGTTCTATTTT:7433:6;HD02_clonotype522_consensus_2:693:TRB:TRBV9:None:TRBJ2-6:TRBC2:CASSVVKVPNVLTF:TGTGCCAGCAGCGTAGTTAAGGTCCCCAACGTCCTGACTTTC:9712:10	HD02_clonotype522_consensus_1:7433:6;HD02_clonotype522_consensus_2:9712:10	CloneType_331	NoClonal
HD_HD02_AGGCCACGTAGGCATG	HD02	CD8+ Naive	HD	HD02_clonotype523_consensus_1:694:TRB:TRBV10-3:None:TRBJ1-1:TRBC1:CAISEDSNTEAFF:TGTGCCATCAGTGAGGACTCGAACACTGAAGCTTTCTTT:12685:12;HD02_clonotype523_consensus_2:755:TRA:TRAV13-2:None:TRAJ27:TRAC:CAESAGKSTF:TGTGCAGAGTCCGCAGGCAAATCAACCTTT:2873:3	HD02_clonotype523_consensus_1:12685:12;HD02_clonotype523_consensus_2:2873:3	CloneType_332	NoClonal
HD_HD02_AGGCCACGTCCAACTA	HD02	CD8+ Naive	HD	HD02_clonotype524_consensus_1:477:TRA:TRAV24:None:TRAJ48:TRAC:CAFPYFGNEKLTF:TGTGCCTTCCCCTACTTTGGAAATGAGAAATTAACCTTT:626:1;HD02_clonotype524_consensus_2:548:TRB:TRBV15:TRBD2:TRBJ2-5:TRBC2:CATSRDPAGNQETQYF:TGTGCCACCAGCAGAGATCCCGCCGGGAACCAAGAGACCCAGTACTTC:6886:6	HD02_clonotype524_consensus_1:626:1;HD02_clonotype524_consensus_2:6886:6	CloneType_333	NoClonal
HD_HD02_AGGCCACGTGCCTTGG	HD02	CD8+ Effector-GNLY	HD	NA	NA	NA	NON-TCR
HD_HD02_AGGCCACTCCTATGTT	HD02	CD8+ Effector-GNLY	HD	HD02_clonotype9_consensus_1:781:TRA:TRAV12-2:None:TRAJ16:TRAC:CAVNPGGQKLLF:TGTGCCGTGAACCCAGGTGGCCAGAAGCTGCTCTTT:159965:133;HD02_clonotype9_consensus_2:801:TRA:TRAV25:None:TRAJ44:TRAC:CAGTGTASKLTF:TGTGCAGGGACCGGCACTGCCAGTAAACTCACCTTT:99987:90;HD02_clonotype9_consensus_3:820:TRB:TRBV11-3:TRBD1:TRBJ2-2:TRBC2:CASSSYWAGELFF:TGTGCCAGCAGCTCTTACTGGGCCGGGGAGCTGTTTTTT:111391:120	HD02_clonotype9_consensus_1:3401:3;HD02_clonotype9_consensus_2:3012:3;HD02_clonotype9_consensus_3:5485:7	CloneType_180	CrossClusterClonal
HD_HD02_AGGCCACTCTACTCAT	HD02	CD8+ Naive	HD	HD02_clonotype525_consensus_1:746:TRA:TRAV24:None:TRAJ45:TRAC:CAFYSGGGADGLTF:TGTGCCTTCTATTCAGGAGGAGGTGCTGACGGACTCACCTTT:1284:1;HD02_clonotype525_consensus_2:658:TRB:TRBV4-1:TRBD1:TRBJ2-1:TRBC2:CASSHPARIREQFF:TGCGCCAGCAGCCACCCGGCCAGGATCCGGGAGCAGTTCTTC:17526:17	HD02_clonotype525_consensus_1:1284:1;HD02_clonotype525_consensus_2:17526:17	CloneType_334	NoClonal
HD_HD02_AGGCCACTCTCAAACG	HD02	CD8+ Effector Memory-GZMK	HD	NA	NA	NA	NON-TCR
HD_HD02_AGGCCGTAGCCCTAAT	HD02	CD8+ Naive	HD	HD02_clonotype527_consensus_1:706:TRB:TRBV7-9:TRBD1:TRBJ2-7:TRBC2:CASSLAQGANEQYF:TGTGCCAGCAGCTTAGCACAGGGGGCGAACGAGCAGTACTTC:17710:17;HD02_clonotype527_consensus_2:456:TRA:TRAV2:None:TRAJ37:TRAC:CAVAGSSNTGKLIF:TGTGCTGTAGCCGGCTCTAGCAACACAGGCAAACTAATCTTT:2248:2	HD02_clonotype527_consensus_1:17710:17;HD02_clonotype527_consensus_2:2248:2	CloneType_335	NoClonal
HD_HD02_AGGCCGTCAAGCGAGT	HD02	CD8+ Effector-GNLY	HD	HD02_clonotype2_consensus_1:866:TRB:TRBV19:TRBD1:TRBJ2-1:TRBC2:CASSIVFGTGVGEQFF:TGTGCCAGTAGTATAGTATTCGGGACAGGGGTGGGTGAGCAGTTCTTC:659718:740;HD02_clonotype2_consensus_2:816:TRA:TRAV22:None:TRAJ48:TRAC:CAVERSLLSNFGNEKLTF:TGTGCTGTGGAGAGGAGTTTACTGTCTAACTTTGGAAATGAGAAATTAACCTTT:322691:302	HD02_clonotype2_consensus_1:9185:10;HD02_clonotype2_consensus_2:1022:1	CloneType_3	CrossClusterClonal
HD_HD02_AGGCCGTCAGGATTGG	HD02	CD8+ Effector-GNLY	HD	HD02_clonotype3_consensus_1:849:TRA:TRAV12-2:None:TRAJ20:TRAC:CAVKKLSF:TGTGCCGTGAAGAAGCTCAGCTTT:537659:465;HD02_clonotype3_consensus_2:893:TRB:TRBV27:TRBD1:TRBJ1-6:TRBC1:CASSSWDRDNSPLHF:TGTGCCAGCAGTTCCTGGGACAGGGATAATTCACCCCTCCACTTT:465991:452;HD02_clonotype3_consensus_3:841:TRA:TRAV17:None:TRAJ8:TRAC:CATVPNTGFQKLVF:TGTGCTACGGTCCCGAACACAGGCTTTCAGAAACTTGTATTT:535250:470	HD02_clonotype3_consensus_1:3764:3;HD02_clonotype3_consensus_2:2564:3;HD02_clonotype3_consensus_3:5710:5	CloneType_65	WithinClusterClonal
HD_HD02_AGGCCGTGTCGATTGT	HD02	CD8+ Naive	HD	HD02_clonotype529_consensus_1:562:TRB:TRBV12-3:TRBD1:TRBJ1-2:TRBC1:CASRAGAEDYGYTF:TGTGCCAGCAGAGCCGGGGCAGAGGACTATGGCTACACCTTC:6993:6;HD02_clonotype529_consensus_2:486:TRA:TRAV1-2:None:TRAJ20:TRAC:CAVSHDYKLSF:TGTGCTGTGAGTCACGACTACAAGCTCAGCTTT:987:1	HD02_clonotype529_consensus_1:6993:6;HD02_clonotype529_consensus_2:987:1	CloneType_336	NoClonal
HD_HD02_AGGCCGTTCCGCGTTT	HD02	CD8+ Effector-GZMH	HD	NA	NA	NA	NON-TCR
HD_HD02_AGGCCGTTCCTCTAGC	HD02	CD8+ MAIT	HD	HD02_clonotype10_consensus_1:994:TRA:TRAV1-2:None:TRAJ33:TRAC:CAVRDSNYQLIW:TGTGCTGTGAGAGATAGCAACTATCAGTTAATCTGG:88610:83;HD02_clonotype10_consensus_2:722:TRB:TRBV6-4:TRBD1:TRBJ2-3:TRBC2:CASSDGQGADTQYF:TGTGCCAGCAGTGACGGACAGGGTGCAGATACGCAGTATTTT:132120:134	HD02_clonotype10_consensus_1:4162:4;HD02_clonotype10_consensus_2:5614:5	CloneType_116	WithinClusterClonal
HD_HD02_AGGCCGTTCGACGGAA	HD02	CD8+ Effector Memory	HD	NA	NA	NA	NON-TCR
HD_HD02_AGGCCGTTCGAGCCCA	HD02	CD8+ Naive	HD	NA	NA	NA	NON-TCR
HD_HD02_AGGCCGTTCGCATGGC	HD02	CD8+ Effector-GNLY	HD	HD02_clonotype533_consensus_1:534:TRA:TRAV12-2:None:TRAJ20:TRAC:CAVKKLSF:TGTGCCGTGAAGAAGCTCAGCTTT:2978:3;HD02_clonotype533_consensus_2:677:TRB:TRBV9:TRBD2:TRBJ2-7:TRBC2:CASSVRAIDYEQYF:TGTGCCAGCAGCGTAAGAGCTATCGATTACGAGCAGTACTTC:4280:6	HD02_clonotype533_consensus_1:2978:3;HD02_clonotype533_consensus_2:4280:6	CloneType_337	NoClonal
HD_HD02_AGGGAGTAGAAGGCCT	HD02	CD8+ Effector-GZMH	HD	HD02_clonotype534_consensus_1:846:TRB:TRBV5-6:TRBD2:TRBJ2-3:TRBC2:CASSDWTSGGLDTQYF:TGTGCCAGCAGCGACTGGACTAGCGGGGGGTTAGATACGCAGTATTTT:7454:7;HD02_clonotype534_consensus_2:692:TRA:TRAV3:None:TRAJ33:TRAC:CAVRESNYQLIW:TGTGCTGTGAGGGAGAGCAACTATCAGTTAATCTGG:5743:6;HD02_clonotype534_consensus_3:537:TRA:TRAV12-2:None:TRAJ20:TRAC:CAVKKLSF:TGTGCCGTGAAGAAGCTCAGCTTT:2220:2;HD02_clonotype534_consensus_4:717:TRB…	HD02_clonotype534_consensus_1:7454:7;HD02_clonotype534_consensus_2:5743:6;HD02_clonotype534_consensus_3:2220:2;HD02_clonotype534_consensus_4:7169:8	CloneType_338	NoClonal
HD_HD02_AGGGAGTAGCCGTCGT	HD02	CD8+ Naive	HD	HD02_clonotype535_consensus_1:519:TRA:TRAV20:None:TRAJ41:TRAC:CAVQARSNSGYALNF:TGTGCTGTGCAGGCGAGGTCAAATTCCGGGTATGCACTCAACTTC:2845:3;HD02_clonotype535_consensus_2:726:TRB:TRBV30:TRBD1:TRBJ1-2:TRBC1:CAWMVGGNYGYTF:TGTGCCTGGATGGTAGGGGGTAACTATGGCTACACCTTC:2066:2	HD02_clonotype535_consensus_1:2845:3;HD02_clonotype535_consensus_2:2066:2	CloneType_339	NoClonal
HD_HD02_AGGGAGTAGGTCATCT	HD02	CD8+ Naive	HD	HD02_clonotype536_consensus_1:650:TRB:TRBV28:TRBD1:TRBJ2-3:TRBC2:CASSLTQGTDTQYF:TGTGCCAGCAGTTTAACACAGGGAACAGATACGCAGTATTTT:8436:10;HD02_clonotype536_consensus_2:529:TRA:TRAV9-2:None:TRAJ20:TRAC:CALSDQEDDYKLSF:TGTGCTCTGAGTGATCAGGAGGACGACTACAAGCTCAGCTTT:5037:4	HD02_clonotype536_consensus_1:8436:10;HD02_clonotype536_consensus_2:5037:4	CloneType_340	NoClonal
HD_HD02_AGGGAGTAGTCACGCC	HD02	CD8+ Naive	HD	HD02_clonotype537_consensus_1:746:TRA:TRAV16:None:TRAJ47:TRAC:CALPMEYGNKLVF:TGTGCTCTACCCATGGAATATGGAAACAAGCTGGTCTTT:4461:4;HD02_clonotype537_consensus_2:749:TRB:TRBV6-5:TRBD2:TRBJ2-1:TRBC2:CASTRLAGVYDEQFF:TGTGCCAGCACCAGACTAGCGGGAGTGTACGATGAGCAGTTCTTC:15033:14	HD02_clonotype537_consensus_1:4461:4;HD02_clonotype537_consensus_2:15033:14	CloneType_341	NoClonal
HD_HD02_AGGGAGTAGTGGAGTC	HD02	CD8+ Effector Memory	HD	NA	NA	NA	NON-TCR
HD_HD02_AGGGAGTCATGGTAGG	HD02	CD8+ Effector-GZMH	HD	NA	NA	NA	NON-TCR
HD_HD02_AGGGAGTGTAAATGAC	HD02	CD8+ Effector Memory	HD	HD02_clonotype88_consensus_1:758:TRA:TRAV19:None:TRAJ9:TRAC:CALSEDTGGFKTIF:TGTGCTCTGAGTGAGGATACTGGAGGCTTCAAAACTATCTTT:9443:8;HD02_clonotype88_consensus_2:747:TRB:TRBV4-3:TRBD2:TRBJ2-5:TRBC2:CASSQEVGATLETQYF:TGCGCCAGCAGCCAAGAAGTGGGAGCGACTTTGGAGACCCAGTACTTC:33931:35	HD02_clonotype88_consensus_1:1041:1;HD02_clonotype88_consensus_2:8180:10	CloneType_342	WithinClusterClonal
HD_HD02_AGGGAGTGTCTCACCT	HD02	CD8+ Effector Memory-GZMK	HD	HD02_clonotype9_consensus_1:781:TRA:TRAV12-2:None:TRAJ16:TRAC:CAVNPGGQKLLF:TGTGCCGTGAACCCAGGTGGCCAGAAGCTGCTCTTT:159965:133;HD02_clonotype9_consensus_2:801:TRA:TRAV25:None:TRAJ44:TRAC:CAGTGTASKLTF:TGTGCAGGGACCGGCACTGCCAGTAAACTCACCTTT:99987:90;HD02_clonotype9_consensus_3:820:TRB:TRBV11-3:TRBD1:TRBJ2-2:TRBC2:CASSSYWAGELFF:TGTGCCAGCAGCTCTTACTGGGCCGGGGAGCTGTTTTTT:111391:120	HD02_clonotype9_consensus_1:11466:9;HD02_clonotype9_consensus_2:9544:9;HD02_clonotype9_consensus_3:2242:4	CloneType_180	CrossClusterClonal
HD_HD02_AGGGAGTGTTAAAGTG	HD02	CD8+ Effector Memory-GZMK	HD	HD02_clonotype25_consensus_1:740:TRA:TRAV12-3:None:TRAJ23:TRAC:CAMSFYNQGGKLIF:TGTGCAATGAGCTTTTATAACCAGGGAGGAAAGCTTATCTTC:40511:38;HD02_clonotype25_consensus_2:680:TRB:TRBV5-1:TRBD2:TRBJ2-1:TRBC2:CASGGDNEQFF:TGCGCCAGCGGTGGGGACAATGAGCAGTTCTTC:114385:119	HD02_clonotype25_consensus_1:1169:1;HD02_clonotype25_consensus_2:11208:10	CloneType_101	CrossClusterClonal
HD_HD02_AGGGAGTGTTCGGGCT	HD02	CD8+ MAIT	HD	NA	NA	NA	NON-TCR
HD_HD02_AGGGAGTTCCACTGGG	HD02	CD8+ Effector Memory	HD	HD02_clonotype540_consensus_1:681:TRB:TRBV7-9:TRBD1:TRBJ1-1:TRBC1:CASSFTTGLNTEAFF:TGTGCCAGCAGCTTTACGACAGGTTTGAACACTGAAGCTTTCTTT:1295:1;HD02_clonotype540_consensus_2:562:TRA:TRAV5:None:TRAJ50:TRAC:CAEIKTSYDKVIF:TGTGCAGAGATAAAAACCTCCTACGACAAGGTGATATTT:1268:1	HD02_clonotype540_consensus_1:1295:1;HD02_clonotype540_consensus_2:1268:1	CloneType_343	NoClonal
HD_HD02_AGGGAGTTCGGGAGTA	HD02	CD8+ Naive	HD	HD02_clonotype541_consensus_1:719:TRB:TRBV20-1:TRBD2:TRBJ2-1:TRBC2:CSARDRAGGPDNEQFF:TGCAGTGCTAGAGATCGGGCGGGGGGGCCCGACAATGAGCAGTTCTTC:17462:17;HD02_clonotype541_consensus_2:490:TRA:TRAV38-2DV8:None:TRAJ42:TRAC:CAYRRSNLIF:TGTGCTTATAGGAGATCAAATCTCATCTTT:5172:5	HD02_clonotype541_consensus_1:17462:17;HD02_clonotype541_consensus_2:5172:5	CloneType_344	NoClonal
HD_HD02_AGGGATGAGTGTACCT	HD02	CD8+ Effector-GNLY	HD	HD02_clonotype21_consensus_1:733:TRB:TRBV6-6:TRBD1:TRBJ2-1:TRBC2:CASSYSRNPGGDEQFF:TGTGCCAGCAGTTACTCTCGGAATCCAGGGGGCGATGAGCAGTTCTTC:87163:90;HD02_clonotype21_consensus_2:864:TRA:TRAV14DV4:None:TRAJ10:TRAC:CAMTSLTGGGNKLTF:TGTGCAATGACATCCCTCACGGGAGGAGGAAACAAACTCACCTTT:98222:89	HD02_clonotype21_consensus_1:14719:16;HD02_clonotype21_consensus_2:11394:10	CloneType_41	CrossClusterClonal
HD_HD02_AGGGATGCAGCCACCA	HD02	CD8+ Naive	HD	NA	NA	NA	NON-TCR
HD_HD02_AGGGATGGTTGGTGGA	HD02	CD8+ Naive	HD	HD02_clonotype543_consensus_1:487:TRA:TRAV24:None:TRAJ38:TRAC:CALDKDAGNNRKLIW:TGTGCCCTGGATAAGGATGCTGGCAACAACCGTAAGCTGATTTGG:3031:2;HD02_clonotype543_consensus_2:634:TRB:TRBV6-3:TRBD1:TRBJ1-3:TRBC1:CASTPPDKDSRKHHIF:TGTGCCAGCACCCCACCGGACAAGGACAGCCGGAAACACCATATATTT:1859:2	HD02_clonotype543_consensus_1:3031:2;HD02_clonotype543_consensus_2:1859:2	CloneType_345	NoClonal
HD_HD02_AGGGATGTCAACACCA	HD02	CD8+ MAIT	HD	NA	NA	NA	NON-TCR
HD_HD02_AGGGATGTCTGGTATG	HD02	CD8+ Effector Memory	HD	HD02_clonotype544_consensus_1:722:TRA:TRAV38-2DV8:None:TRAJ29:TRAC:CAYARNTPLVF:TGTGCTTATGCGAGAAACACACCTCTTGTCTTT:18409:14;HD02_clonotype544_consensus_2:685:TRB:TRBV5-6:TRBD2:TRBJ1-1:TRBC1:CASSLVAGSNTEAFF:TGTGCCAGCAGCTTGGTTGCGGGTTCGAACACTGAAGCTTTCTTT:15256:14	HD02_clonotype544_consensus_1:18409:14;HD02_clonotype544_consensus_2:15256:14	CloneType_346	NoClonal
HD_HD02_AGGGTGAAGACCTAGG	HD02	CD8+ KIR	HD	NA	NA	NA	NON-TCR
HD_HD02_AGGGTGACATGTTGAC	HD02	CD8+ Effector Memory-GZMK	HD	NA	NA	NA	NON-TCR
HD_HD02_AGGGTGAGTATTAGCC	HD02	CD8+ Naive	HD	HD02_clonotype545_consensus_1:680:TRB:TRBV9:TRBD1:TRBJ2-4:TRBC2:CASSPTGEAKNIQYF:TGTGCCAGCAGCCCAACAGGGGAAGCCAAAAACATTCAGTACTTC:5917:5;HD02_clonotype545_consensus_2:826:TRA:TRAV41:None:TRAJ54:TRAC:CAVRYGASLRIQGAQKLVF:TGTGCTGTCAGATACGGTGCCTCCCTAAGAATTCAGGGAGCCCAGAAGCTGGTATTT:4944:6	HD02_clonotype545_consensus_1:5917:5;HD02_clonotype545_consensus_2:4944:6	CloneType_347	NoClonal
HD_HD02_AGGGTGAGTCGTCTTC	HD02	CD8+ Effector-GNLY	HD	HD02_clonotype20_consensus_1:833:TRA:TRAV12-2:None:TRAJ20:TRAC:CAVKKLSF:TGTGCCGTGAAGAAGCTCAGCTTT:51440:44;HD02_clonotype20_consensus_2:723:TRB:TRBV27:TRBD1:TRBJ1-6:TRBC1:CASSSWDRDNSPLHF:TGTGCCAGCAGTTCCTGGGACAGGGATAATTCACCCCTCCACTTT:50714:46	HD02_clonotype20_consensus_1:4267:3;HD02_clonotype20_consensus_2:4529:4	CloneType_223	WithinClusterClonal
HD_HD02_AGGGTGAGTCTAAACC	HD02	CD8+ Naive	HD	HD02_clonotype546_consensus_1:493:TRA:TRAV38-1:None:TRAJ39:TRAC:CAFLYNNAGNMLTF:TGTGCCTTTCTGTATAATAATGCAGGCAACATGCTCACCTTT:2227:2;HD02_clonotype546_consensus_2:686:TRB:TRBV6-4:None:TRBJ2-7:TRBC2:CASSDRLAYEQYF:TGTGCCAGCAGCGACAGGTTAGCCTACGAGCAGTACTTC:4184:5;HD02_clonotype546_consensus_3:904:TRB:TRBV9:TRBD2:TRBJ2-7:TRBC2:CASSVDGAGGDYEQYF:TGTGCCAGCAGCGTAGACGGAGCGGGGGGGGATTACGAGCAGTACTTC:9197:10	HD02_clonotype546_consensus_1:2227:2;HD02_clonotype546_consensus_2:4184:5;HD02_clonotype546_consensus_3:9197:10	CloneType_348	NoClonal
HD_HD02_AGGGTGAGTGACAAAT	HD02	CD8+ Naive	HD	NA	NA	NA	NON-TCR
HD_HD02_AGGGTGAGTTCGCGAC	HD02	CD8+ Naive	HD	HD02_clonotype548_consensus_1:900:TRB:TRBV28:TRBD1:TRBJ2-7:TRBC2:CASSFRPGSYEQYF:TGTGCCAGCAGTTTCAGACCGGGCTCCTACGAGCAGTACTTC:6791:7;HD02_clonotype548_consensus_2:512:TRA:TRAV20:None:TRAJ34:TRAC:CAVLSGDTDKLIF:TGTGCTGTGCTTTCAGGGGACACCGACAAGCTCATCTTT:2326:2	HD02_clonotype548_consensus_1:6791:7;HD02_clonotype548_consensus_2:2326:2	CloneType_349	NoClonal
HD_HD02_AGGGTGATCACGACTA	HD02	CD8+ Effector-GNLY	HD	NA	NA	NA	NON-TCR
HD_HD02_AGGGTGATCTGTCTAT	HD02	CD8+ Effector-GNLY	HD	HD02_clonotype26_consensus_1:738:TRB:TRBV7-9:None:TRBJ2-2:TRBC2:CASSLNPNTGELFF:TGTGCCAGCAGCTTAAACCCCAACACCGGGGAGCTGTTTTTT:156920:155;HD02_clonotype26_consensus_2:853:TRA:TRAV24:None:TRAJ28:TRAC:CASYSGAGSYQLTF:TGTGCCTCCTACTCTGGGGCTGGGAGTTACCAACTCACTTTC:33247:26;HD02_clonotype26_consensus_3:821:TRA:TRAV14DV4:None:TRAJ49:TRAC:CAQGNQFYF:TGTGCCCAAGGTAACCAGTTCTATTTT:56950:49	HD02_clonotype26_consensus_1:24662:25;HD02_clonotype26_consensus_2:6371:5;HD02_clonotype26_consensus_3:9522:8	CloneType_96	CrossClusterClonal
HD_HD02_AGGTCATCAAACGCGA	HD02	CD8+ Naive	HD	HD02_clonotype549_consensus_1:855:TRB:TRBV19:TRBD1:TRBJ1-2:TRBC1:CASRPGQGLYGYTF:TGTGCCAGTAGGCCGGGACAGGGGCTCTACGGCTACACCTTC:2923:5;HD02_clonotype549_consensus_2:557:TRA:TRAV14DV4:None:TRAJ53:TRAC:CAMSTGSNYKLTF:TGTGCAATGAGTACAGGTAGCAACTATAAACTGACATTT:2947:2	HD02_clonotype549_consensus_1:2923:5;HD02_clonotype549_consensus_2:2947:2	CloneType_350	NoClonal
HD_HD02_AGGTCATGTTACAGAA	HD02	CD8+ Effector Memory	HD	HD02_clonotype550_consensus_1:512:TRA:TRAV9-2:None:TRAJ8:TRAC:CALSGNTGFQKLVF:TGTGCTCTGAGTGGAAACACAGGCTTTCAGAAACTTGTATTT:4946:4;HD02_clonotype550_consensus_2:670:TRB:TRBV11-3:None:TRBJ2-5:TRBC2:CASSSPYQETQYF:TGTGCCAGCAGCTCCCCGTACCAAGAGACCCAGTACTTC:1638:2	HD02_clonotype550_consensus_1:4946:4;HD02_clonotype550_consensus_2:1638:2	CloneType_351	NoClonal
HD_HD02_AGGTCCGAGCATGGCA	HD02	CD8+ Naive	HD	HD02_clonotype551_consensus_1:825:TRB:TRBV30:TRBD2:TRBJ2-1:TRBC1:CACAQGRPEQFF:TGTGCCTGTGCGCAGGGACGGCCTGAGCAGTTCTTC:15274:14;HD02_clonotype551_consensus_2:521:TRA:TRAV38-2DV8:None:TRAJ57:TRAC:CAHPQGGSEKLVF:TGTGCCCATCCTCAGGGCGGATCTGAAAAGCTGGTCTTT:2507:2	HD02_clonotype551_consensus_1:15274:14;HD02_clonotype551_consensus_2:2507:2	CloneType_352	NoClonal
HD_HD02_AGGTCCGCACGAAAGC	HD02	CD8+ Effector Memory-GZMK	HD	HD02_clonotype83_consensus_1:855:TRB:TRBV19:TRBD1:TRBJ2-5:TRBC2:CASSHRGRKTQYF:TGTGCCAGTAGTCATAGGGGGCGAAAGACCCAGTACTTC:21480:22;HD02_clonotype83_consensus_2:604:TRA:TRAV29DV5:None:TRAJ34:TRAC:CAAFGSYNTDKLIF:TGTGCCGCCTTTGGATCTTATAACACCGACAAGCTCATCTTT:12219:10	HD02_clonotype83_consensus_1:4360:3;HD02_clonotype83_consensus_2:2613:2	CloneType_275	WithinClusterClonal
HD_HD02_AGGTCCGGTCGGCATC	HD02	CD8+ Effector-GZMH	HD	HD02_clonotype1_consensus_1:798:TRA:TRAV12-2:None:TRAJ45:TRAC:CAVNTLRAGGGADGLTF:TGTGCCGTGAACACTCTAAGGGCAGGAGGAGGTGCTGACGGACTCACCTTT:596881:498;HD02_clonotype1_consensus_2:1156:TRB:TRBV9:None:TRBJ2-1:TRBC2:CASSVAPDPYNEQFF:TGTGCCAGCAGCGTAGCTCCAGACCCCTACAATGAGCAGTTCTTC:1381169:1359	HD02_clonotype1_consensus_1:2983:2;HD02_clonotype1_consensus_2:3458:6	CloneType_54	CrossClusterClonal
HD_HD02_AGGTCCGGTGTGGTTT	HD02	CD8+ Naive	HD	NA	NA	NA	NON-TCR
HD_HD02_AGGTCCGTCATGTAGC	HD02	CD8+ Effector Memory-GZMK	HD	NA	NA	NA	NON-TCR
HD_HD02_AGGTCCGTCGAATGCT	HD02	CD8+ MAIT	HD	HD02_clonotype552_consensus_1:685:TRB:TRBV6-4:TRBD1:TRBJ1-4:TRBC1:CASSETANEKLFF:TGTGCCAGCAGTGAGACAGCCAATGAAAAACTGTTTTTT:2662:2;HD02_clonotype552_consensus_2:509:TRA:TRAV1-2:None:TRAJ33:TRAC:CAVRDSNYQLIW:TGTGCTGTGAGAGATAGCAACTATCAGTTAATCTGG:4517:4	HD02_clonotype552_consensus_1:2662:2;HD02_clonotype552_consensus_2:4517:4	CloneType_353	NoClonal
HD_HD02_AGGTCCGTCTGGCGAC	HD02	CD8+ Naive	HD	HD02_clonotype553_consensus_1:561:TRA:TRAV14DV4:None:TRAJ29:TRAC:CAMREATRNSGNTPLVF:TGTGCAATGAGAGAGGCCACGCGGAATTCAGGAAACACACCTCTTGTCTTT:4669:4;HD02_clonotype553_consensus_2:718:TRB:TRBV9:TRBD1:TRBJ2-5:TRBC2:CASNGGGNQETQYF:TGTGCCAGCAACGGGGGGGGGAACCAAGAGACCCAGTACTTC:7136:7	HD02_clonotype553_consensus_1:4669:4;HD02_clonotype553_consensus_2:7136:7	CloneType_354	NoClonal
HD_HD02_AGTAGTCAGGCTCATT	HD02	CD8+ Naive	HD	NA	NA	NA	NON-TCR
HD_HD02_AGTAGTCAGGGCACTA	HD02	CD8+ Effector-GNLY	HD	HD02_clonotype3_consensus_1:849:TRA:TRAV12-2:None:TRAJ20:TRAC:CAVKKLSF:TGTGCCGTGAAGAAGCTCAGCTTT:537659:465;HD02_clonotype3_consensus_2:893:TRB:TRBV27:TRBD1:TRBJ1-6:TRBC1:CASSSWDRDNSPLHF:TGTGCCAGCAGTTCCTGGGACAGGGATAATTCACCCCTCCACTTT:465991:452;HD02_clonotype3_consensus_3:841:TRA:TRAV17:None:TRAJ8:TRAC:CATVPNTGFQKLVF:TGTGCTACGGTCCCGAACACAGGCTTTCAGAAACTTGTATTT:535250:470	HD02_clonotype3_consensus_1:9338:8;HD02_clonotype3_consensus_2:10901:10;HD02_clonotype3_consensus_3:6889:7	CloneType_65	WithinClusterClonal
HD_HD02_AGTAGTCCAATTCCTT	HD02	CD8+ Effector Memory	HD	HD02_clonotype554_consensus_1:541:TRA:TRAV14DV4:None:TRAJ29:TRAC:CAMREVRPGNTPLVF:TGTGCAATGAGAGAGGTTAGGCCCGGAAACACACCTCTTGTCTTT:1279:1;HD02_clonotype554_consensus_2:685:TRB:TRBV12-4:None:TRBJ1-1:TRBC1:CASSFVGTTEAFF:TGTGCCAGCAGTTTTGTGGGGACCACTGAAGCTTTCTTT:4300:4	HD02_clonotype554_consensus_1:1279:1;HD02_clonotype554_consensus_2:4300:4	CloneType_355	NoClonal
HD_HD02_AGTAGTCCACCTGGTG	HD02	CD8+ Effector-GNLY	HD	HD02_clonotype20_consensus_1:833:TRA:TRAV12-2:None:TRAJ20:TRAC:CAVKKLSF:TGTGCCGTGAAGAAGCTCAGCTTT:51440:44;HD02_clonotype20_consensus_2:723:TRB:TRBV27:TRBD1:TRBJ1-6:TRBC1:CASSSWDRDNSPLHF:TGTGCCAGCAGTTCCTGGGACAGGGATAATTCACCCCTCCACTTT:50714:46	HD02_clonotype20_consensus_1:1390:1;HD02_clonotype20_consensus_2:3350:3	CloneType_223	WithinClusterClonal
HD_HD02_AGTAGTCCACTTACGA	HD02	CD8+ Effector Memory-GZMK	HD	HD02_clonotype555_consensus_1:527:TRA:TRAV35:None:TRAJ53:TRAC:CAGLNSGGSNYKLTF:TGTGCTGGGCTTAATAGTGGAGGTAGCAACTATAAACTGACATTT:4400:5;HD02_clonotype555_consensus_2:737:TRB:TRBV7-9:TRBD2:TRBJ2-1:TRBC2:CAAERLAGDAEQFF:TGTGCCGCCGAGCGGCTAGCGGGAGACGCTGAGCAGTTCTTC:32344:32	HD02_clonotype555_consensus_1:4400:5;HD02_clonotype555_consensus_2:32344:32	CloneType_356	NoClonal
HD_HD02_AGTAGTCCATGTCCTC	HD02	CD8+ Effector Memory-GZMK	HD	HD02_clonotype2_consensus_1:866:TRB:TRBV19:TRBD1:TRBJ2-1:TRBC2:CASSIVFGTGVGEQFF:TGTGCCAGTAGTATAGTATTCGGGACAGGGGTGGGTGAGCAGTTCTTC:659718:740;HD02_clonotype2_consensus_2:816:TRA:TRAV22:None:TRAJ48:TRAC:CAVERSLLSNFGNEKLTF:TGTGCTGTGGAGAGGAGTTTACTGTCTAACTTTGGAAATGAGAAATTAACCTTT:322691:302	HD02_clonotype2_consensus_1:14087:14;HD02_clonotype2_consensus_2:3407:4	CloneType_3	CrossClusterClonal
HD_HD02_AGTAGTCGTCAGCTAT	HD02	CD8+ Effector Memory-GZMK	HD	HD02_clonotype556_consensus_1:684:TRB:TRBV6-7:TRBD1:TRBJ2-1:TRBC2:CASTMGVHNEQFF:TGTGCCAGCACTATGGGGGTCCACAATGAGCAGTTCTTC:7330:8;HD02_clonotype556_consensus_2:662:TRB:TRBV10-3:TRBD1:TRBJ1-1:TRBC1:CAISGTGTANTEAFF:TGTGCCATCAGTGGAACGGGGACAGCGAACACTGAAGCTTTCTTT:10778:11;HD02_clonotype556_consensus_3:530:TRA:TRAV1-1:None:TRAJ33:TRAC:CAVPSGDSNYQLIW:TGCGCTGTCCCCAGCGGGGATAGCAACTATCAGTTAATCTGG:3716:3	HD02_clonotype556_consensus_1:7330:8;HD02_clonotype556_consensus_2:10778:11;HD02_clonotype556_consensus_3:3716:3	CloneType_357	NoClonal
HD_HD02_AGTAGTCGTCGACTGC	HD02	CD8+ Effector Memory	HD	HD02_clonotype557_consensus_1:953:TRB:TRBV11-2:None:TRBJ1-2:TRBC1:CASSFQYGYTF:TGTGCCAGCAGCTTCCAGTACGGCTACACCTTC:11656:13;HD02_clonotype557_consensus_2:470:TRA:TRAV9-2:None:TRAJ16:TRAC:CALTPGSDGQKLLF:TGTGCTCTCACCCCGGGGTCAGATGGCCAGAAGCTGCTCTTT:2273:3	HD02_clonotype557_consensus_1:11656:13;HD02_clonotype557_consensus_2:2273:3	CloneType_358	NoClonal
HD_HD02_AGTAGTCGTCGTTGTA	HD02	CD8+ Naive	HD	HD02_clonotype558_consensus_1:696:TRB:TRBV14:TRBD1:TRBJ1-3:TRBC1:CASSHPTGLTGNTIYF:TGTGCCAGCAGCCACCCGACAGGGCTGACGGGAAACACCATATATTTT:7938:7;HD02_clonotype558_consensus_2:579:TRA:TRAV19:None:TRAJ40:TRAC:CALSEAEGLTSGTYKYIF:TGTGCTCTGAGTGAGGCAGAAGGGTTGACCTCAGGAACCTACAAATACATCTTT:856:1	HD02_clonotype558_consensus_1:7938:7;HD02_clonotype558_consensus_2:856:1	CloneType_359	NoClonal
HD_HD02_AGTAGTCGTCTCTCTG	HD02	CD8+ Naive	HD	HD02_clonotype559_consensus_1:588:TRA:TRAV14DV4:None:TRAJ48:TRAC:CAMSAPKKLTF:TGTGCAATGAGTGCCCCAAAGAAATTAACCTTT:2445:2;HD02_clonotype559_consensus_2:692:TRB:TRBV4-1:None:TRBJ1-5:TRBC1:CASSQDPPSNQPQHF:TGCGCCAGCAGCCAAGATCCCCCGAGCAATCAGCCCCAGCATTTT:8234:14	HD02_clonotype559_consensus_1:2445:2;HD02_clonotype559_consensus_2:8234:14	CloneType_360	NoClonal
HD_HD02_AGTAGTCTCAGTGTTG	HD02	CD8+ KIR	HD	NA	NA	NA	NON-TCR
HD_HD02_AGTAGTCTCGGTCTAA	HD02	CD8+ MAIT	HD	HD02_clonotype560_consensus_1:570:TRB:TRBV12-3:TRBD1:TRBJ2-6:TRBC2:CASSLGDSASGANVLTF:TGTGCCAGCAGTTTAGGGGACAGTGCCTCTGGGGCCAACGTCCTGACTTTC:4304:6;HD02_clonotype560_consensus_2:725:TRA:TRAV1-2:None:TRAJ33:TRAC:CAVMDSNYQLIW:TGTGCTGTTATGGATAGCAACTATCAGTTAATCTGG:4240:4	HD02_clonotype560_consensus_1:4304:6;HD02_clonotype560_consensus_2:4240:4	CloneType_361	NoClonal
HD_HD02_AGTAGTCTCTGGAGCC	HD02	CD8+ Effector Memory	HD	NA	NA	NA	NON-TCR
HD_HD02_AGTCTTTAGCTGGAAC	HD02	CD8+ Naive	HD	HD02_clonotype561_consensus_1:658:TRB:TRBV28:TRBD1:TRBJ2-1:TRBC2:CASSSWTGGNEQFF:TGTGCCAGCAGTAGCTGGACAGGGGGTAATGAGCAGTTCTTC:7037:6;HD02_clonotype561_consensus_2:808:TRA:TRAV41:None:TRAJ58:TRAC:CAVRYGETSGSRLTF:TGTGCTGTCAGATACGGAGAAACCAGTGGCTCTAGGTTGACCTTT:2466:2	HD02_clonotype561_consensus_1:7037:6;HD02_clonotype561_consensus_2:2466:2	CloneType_362	NoClonal
HD_HD02_AGTCTTTAGTCTCAAC	HD02	CD8+ Naive	HD	HD02_clonotype562_consensus_1:586:TRA:TRAV17:None:TRAJ12:TRAC:CALPTMDSSYKLIF:TGTGCCCTTCCCACGATGGATAGCAGCTATAAATTGATCTTC:4115:3;HD02_clonotype562_consensus_2:496:TRB:TRBV28:None:TRBJ2-1:TRBC2:CASSLLGFSSSYNEQFF:TGTGCCAGCAGTTTATTAGGTTTTTCGAGCTCCTACAATGAGCAGTTCTTC:7858:8	HD02_clonotype562_consensus_1:4115:3;HD02_clonotype562_consensus_2:7858:8	CloneType_363	NoClonal
HD_HD02_AGTCTTTCACTCAGGC	HD02	CD8+ Naive	HD	HD02_clonotype563_consensus_1:675:TRB:TRBV7-6:None:TRBJ2-7:TRBC2:CASSLASAYEQYF:TGTGCCAGCAGCTTAGCTTCGGCCTACGAGCAGTACTTC:11494:8;HD02_clonotype563_consensus_2:626:TRA:TRAV21:None:TRAJ5:TRAC:CAPSMGRRALTF:TGTGCTCCTTCCATGGGCAGGAGAGCACTTACTTTT:2490:2	HD02_clonotype563_consensus_1:11494:8;HD02_clonotype563_consensus_2:2490:2	CloneType_364	NoClonal
HD_HD02_AGTCTTTGTACATCCA	HD02	CD8+ Effector Memory-GZMK	HD	HD02_clonotype125_consensus_1:579:TRB:TRBV2:TRBD2:TRBJ2-3:TRBC2:CASSEGREGREDTQYF:TGTGCCAGCAGTGAAGGGCGGGAGGGCCGGGAAGATACGCAGTATTTT:21731:22;HD02_clonotype125_consensus_2:588:TRA:TRAV5:None:TRAJ4:TRAC:CAECFSGGYNKLIF:TGTGCAGAGTGCTTTTCTGGTGGCTACAATAAGCTGATTTTT:12160:11	HD02_clonotype125_consensus_1:6071:6;HD02_clonotype125_consensus_2:10347:9	CloneType_270	WithinClusterClonal
HD_HD02_AGTCTTTGTAGGCATG	HD02	CD8+ Effector-GNLY	HD	HD02_clonotype32_consensus_1:960:TRB:TRBV7-9:None:TRBJ2-2:TRBC2:CASSLNPNTGELFF:TGTGCCAGCAGCTTAAACCCCAACACCGGGGAGCTGTTTTTT:116538:113;HD02_clonotype32_consensus_2:815:TRA:TRAV24:None:TRAJ28:TRAC:CASYSGAGSYQLTF:TGTGCCTCCTACTCTGGGGCTGGGAGTTACCAACTCACTTTC:15044:12	HD02_clonotype32_consensus_1:16931:18;HD02_clonotype32_consensus_2:1031:1	CloneType_365	WithinClusterClonal
HD_HD02_AGTCTTTGTGACCAAG	HD02	CD8+ Effector Memory	HD	NA	NA	NA	NON-TCR
HD_HD02_AGTGAGGAGACTAGAT	HD02	CD8+ Naive	HD	HD02_clonotype565_consensus_1:733:TRA:TRAV5:None:TRAJ13:TRAC:CAERKAGGYQKVTF:TGTGCAGAGAGGAAAGCTGGGGGTTACCAGAAAGTTACCTTT:3841:3;HD02_clonotype565_consensus_2:546:TRB:TRBV4-2:TRBD2:TRBJ2-2:TRBC2:CASSQNPTSGRGNTGELFF:TGTGCCAGCAGCCAAAACCCGACTAGCGGGAGGGGTAACACCGGGGAGCTGTTTTTT:5711:6	HD02_clonotype565_consensus_1:3841:3;HD02_clonotype565_consensus_2:5711:6	CloneType_366	NoClonal
HD_HD02_AGTGAGGAGACTGTAA	HD02	CD8+ Effector Memory	HD	HD02_clonotype566_consensus_1:784:TRB:TRBV5-8:TRBD1:TRBJ2-7:TRBC2:CASSFYPGTVPYEQYF:TGTGCCAGCAGCTTCTACCCCGGGACAGTTCCCTACGAGCAGTACTTC:4807:6;HD02_clonotype566_consensus_2:785:TRA:TRAV17:None:TRAJ10:TRAC:CAYIGELTGGGNKLTF:TGTGCTTATATTGGGGAGCTCACGGGAGGAGGAAACAAACTCACCTTT:8918:9	HD02_clonotype566_consensus_1:4807:6;HD02_clonotype566_consensus_2:8918:9	CloneType_367	NoClonal
HD_HD02_AGTGAGGAGAGACTAT	HD02	CD8+ Effector-GNLY	HD	HD02_clonotype2_consensus_1:866:TRB:TRBV19:TRBD1:TRBJ2-1:TRBC2:CASSIVFGTGVGEQFF:TGTGCCAGTAGTATAGTATTCGGGACAGGGGTGGGTGAGCAGTTCTTC:659718:740;HD02_clonotype2_consensus_2:816:TRA:TRAV22:None:TRAJ48:TRAC:CAVERSLLSNFGNEKLTF:TGTGCTGTGGAGAGGAGTTTACTGTCTAACTTTGGAAATGAGAAATTAACCTTT:322691:302	HD02_clonotype2_consensus_1:3235:6;HD02_clonotype2_consensus_2:2909:3	CloneType_3	CrossClusterClonal
HD_HD02_AGTGAGGCACATTTCT	HD02	CD8+ Naive	HD	HD02_clonotype567_consensus_1:568:TRA:TRAV19:None:TRAJ30:TRAC:CALSEGRRDDKIIF:TGTGCTCTGAGTGAGGGGCGCAGAGATGACAAGATCATCTTT:4982:4;HD02_clonotype567_consensus_2:531:TRB:TRBV20-1:TRBD1:TRBJ2-7:TRBC2:CSAHYRDRGTYEQYF:TGCAGTGCTCACTACCGGGACAGGGGGACCTACGAGCAGTACTTC:5857:7	HD02_clonotype567_consensus_1:4982:4;HD02_clonotype567_consensus_2:5857:7	CloneType_368	NoClonal
HD_HD02_AGTGAGGCAGGAATGC	HD02	CD8+ Effector-GNLY	HD	HD02_clonotype1_consensus_1:798:TRA:TRAV12-2:None:TRAJ45:TRAC:CAVNTLRAGGGADGLTF:TGTGCCGTGAACACTCTAAGGGCAGGAGGAGGTGCTGACGGACTCACCTTT:596881:498;HD02_clonotype1_consensus_2:1156:TRB:TRBV9:None:TRBJ2-1:TRBC2:CASSVAPDPYNEQFF:TGTGCCAGCAGCGTAGCTCCAGACCCCTACAATGAGCAGTTCTTC:1381169:1359	HD02_clonotype1_consensus_1:9463:7;HD02_clonotype1_consensus_2:16149:14	CloneType_54	CrossClusterClonal
HD_HD02_AGTGAGGCATCCTAGA	HD02	CD8+ Naive	HD	HD02_clonotype568_consensus_1:725:TRB:TRBV7-3:TRBD2:TRBJ2-5:TRBC1:CASSLTGAGREDGETQYF:TGTGCCAGCAGCTTAACTGGGGCCGGGCGGGAGGATGGAGAGACCCAGTACTTC:8561:10;HD02_clonotype568_consensus_2:585:TRA:TRAV14DV4:None:TRAJ54:TRAC:CAMREGGGAQKLVF:TGTGCAATGAGAGAGGGAGGGGGAGCCCAGAAGCTGGTATTT:3393:3	HD02_clonotype568_consensus_1:8561:10;HD02_clonotype568_consensus_2:3393:3	CloneType_369	NoClonal
HD_HD02_AGTGAGGTCCACGACG	HD02	CD8+ CD16	HD	HD02_clonotype569_consensus_1:795:TRA:TRAV3:None:TRAJ43:TRAC:CAVRAHNNNDMRF:TGTGCTGTGAGAGCCCACAATAACAATGACATGCGCTTT:3058:4;HD02_clonotype569_consensus_2:703:TRA:TRAV14DV4:None:TRAJ26:TRAC:CAMREGENYGQNFVF:TGTGCAATGAGAGAGGGGGAAAACTATGGTCAGAATTTTGTCTTT:5526:4;HD02_clonotype569_consensus_3:760:TRB:TRBV18:TRBD1:TRBJ2-3:TRBC2:CASSRTGASTDTQYF:TGTGCCAGCTCCCGGACAGGTGCTAGCACAGATACGCAGTATTTT:12943:12;HD02_cl…	HD02_clonotype569_consensus_1:3058:4;HD02_clonotype569_consensus_2:5526:4;HD02_clonotype569_consensus_3:12943:12;HD02_clonotype569_consensus_4:2265:3	CloneType_370	NoClonal
HD_HD02_AGTGAGGTCCGGGTGT	HD02	CD8+ Effector Memory	HD	NA	NA	NA	NON-TCR
HD_HD02_AGTGAGGTCGTGGGAA	HD02	CD8+ Effector Memory	HD	HD02_clonotype570_consensus_1:633:TRB:TRBV7-9:TRBD1:TRBJ2-5:TRBC2:CASSLEGGPRETQYF:TGTGCCAGCAGCTTAGAAGGGGGGCCTCGGGAGACCCAGTACTTC:3692:4;HD02_clonotype570_consensus_2:510:TRA:TRAV21:None:TRAJ48:TRAC:CAVGTFGNEKLTF:TGTGCTGTGGGGACTTTTGGAAATGAGAAATTAACCTTT:4741:3	HD02_clonotype570_consensus_1:3692:4;HD02_clonotype570_consensus_2:4741:3	CloneType_371	NoClonal
HD_HD02_AGTGGGAAGCGTGTCC	HD02	CD8+ Naive	HD	HD02_clonotype571_consensus_1:550:TRB:TRBV5-6:TRBD1:TRBJ1-2:TRBC1:CASQSTGPGYTF:TGTGCCAGCCAAAGTACAGGTCCAGGCTACACCTTC:1048:1;HD02_clonotype571_consensus_2:522:TRA:TRAV29DV5:None:TRAJ42:TRAC:CAAEDYGGSQGNLIF:TGTGCAGCAGAGGATTATGGAGGAAGCCAAGGAAATCTCATCTTT:3796:4	HD02_clonotype571_consensus_1:1048:1;HD02_clonotype571_consensus_2:3796:4	CloneType_372	NoClonal
HD_HD02_AGTGGGAAGTGCTGCC	HD02	CD8+ Naive	HD	HD02_clonotype572_consensus_1:764:TRB:TRBV11-2:TRBD1:TRBJ2-4:TRBC2:CASRTGVNIQYF:TGTGCCAGCAGGACAGGGGTAAACATTCAGTACTTC:8705:9;HD02_clonotype572_consensus_2:656:TRA:TRAV26-1:None:TRAJ23:TRAC:CIKFGQGGKLIF:TGCATAAAGTTTGGCCAGGGAGGAAAGCTTATCTTC:6415:7	HD02_clonotype572_consensus_1:8705:9;HD02_clonotype572_consensus_2:6415:7	CloneType_373	NoClonal
HD_HD02_AGTGGGACAGTGGAGT	HD02	CD8+ Effector Memory	HD	HD02_clonotype573_consensus_1:550:TRA:TRAV12-2:None:TRAJ23:TRAC:CAVNPGGKLIF:TGTGCCGTGAACCCCGGAGGAAAGCTTATCTTC:6490:5;HD02_clonotype573_consensus_2:986:TRB:TRBV12-5:TRBD2:TRBJ1-1:TRBC1:CASVEGSSDTEAFF:TGTGCTAGTGTCGAGGGTTCGTCTGACACTGAAGCTTTCTTT:4116:5	HD02_clonotype573_consensus_1:6490:5;HD02_clonotype573_consensus_2:4116:5	CloneType_374	NoClonal
HD_HD02_AGTGGGAGTAAGAGAG	HD02	CD8+ MAIT	HD	HD02_clonotype574_consensus_1:518:TRA:TRAV1-2:None:TRAJ33:TRAC:CAVKDSNYQLIW:TGTGCTGTGAAGGATAGCAACTATCAGTTAATCTGG:3179:3;HD02_clonotype574_consensus_2:532:TRB:TRBV6-4:None:TRBJ2-2:TRBC2:CASSKGSTGELFF:TGTGCCAGCAGCAAAGGTAGCACCGGGGAGCTGTTTTTT:6597:8	HD02_clonotype574_consensus_1:3179:3;HD02_clonotype574_consensus_2:6597:8	CloneType_375	NoClonal
HD_HD02_AGTGGGAGTCAGAAGC	HD02	CD8+ Naive	HD	NA	NA	NA	NON-TCR
HD_HD02_AGTGGGATCACAATGC	HD02	CD8+ gdT	HD	NA	NA	NA	NON-TCR
HD_HD02_AGTGGGATCAGCTTAG	HD02	CD8+ Naive	HD	HD02_clonotype575_consensus_1:529:TRB:TRBV6-1:TRBD2:TRBJ2-5:TRBC2:CASRDGLAGGGLETQYF:TGTGCCAGCAGAGATGGACTAGCGGGAGGAGGGCTAGAGACCCAGTACTTC:3255:3;HD02_clonotype575_consensus_2:571:TRA:TRAV14DV4:None:TRAJ27:TRAC:CAMREGLRTNAGKSTF:TGTGCAATGAGAGAGGGGTTAAGGACCAATGCAGGCAAATCAACCTTT:1980:2	HD02_clonotype575_consensus_1:3255:3;HD02_clonotype575_consensus_2:1980:2	CloneType_376	NoClonal
HD_HD02_AGTGGGATCATGTGGT	HD02	CD8+ Naive	HD	HD02_clonotype576_consensus_1:670:TRB:TRBV19:None:TRBJ1-1:TRBC1:CASSIPNTEAFF:TGTGCCAGTAGTATTCCCAACACTGAAGCTTTCTTT:3741:4;HD02_clonotype576_consensus_2:587:TRA:TRAV12-2:None:TRAJ24:TRAC:CAVVRADSWGKLQF:TGTGCCGTGGTGCGTGCGGACAGCTGGGGGAAATTGCAGTTT:4689:5	HD02_clonotype576_consensus_1:3741:4;HD02_clonotype576_consensus_2:4689:5	CloneType_377	NoClonal
HD_HD02_AGTGTCAAGCACCGTC	HD02	CD8+ Naive	HD	NA	NA	NA	NON-TCR
HD_HD02_AGTGTCAAGGCTACGA	HD02	CD8+ Effector Memory	HD	HD02_clonotype9_consensus_1:781:TRA:TRAV12-2:None:TRAJ16:TRAC:CAVNPGGQKLLF:TGTGCCGTGAACCCAGGTGGCCAGAAGCTGCTCTTT:159965:133;HD02_clonotype9_consensus_2:801:TRA:TRAV25:None:TRAJ44:TRAC:CAGTGTASKLTF:TGTGCAGGGACCGGCACTGCCAGTAAACTCACCTTT:99987:90;HD02_clonotype9_consensus_3:820:TRB:TRBV11-3:TRBD1:TRBJ2-2:TRBC2:CASSSYWAGELFF:TGTGCCAGCAGCTCTTACTGGGCCGGGGAGCTGTTTTTT:111391:120	HD02_clonotype9_consensus_1:8387:7;HD02_clonotype9_consensus_2:2604:3;HD02_clonotype9_consensus_3:1943:2	CloneType_180	CrossClusterClonal
HD_HD02_AGTGTCAAGTGAAGTT	HD02	CD8+ Effector Memory	HD	HD02_clonotype578_consensus_1:673:TRB:TRBV28:None:TRBJ1-5:TRBC1:CASSFSPAIRTERYSNQPQHF:TGTGCCAGCAGTTTTTCACCTGCGATCAGGACGGAGAGATATAGCAATCAGCCCCAGCATTTT:10328:10;HD02_clonotype578_consensus_2:498:TRA:TRAV38-2DV8:None:TRAJ44:TRAC:CAYRSTGTASKLTF:TGTGCTTATAGGAGTACCGGCACTGCCAGTAAACTCACCTTT:7416:7	HD02_clonotype578_consensus_1:10328:10;HD02_clonotype578_consensus_2:7416:7	CloneType_378	NoClonal
HD_HD02_AGTGTCACAATGGTCT	HD02	CD8+ Naive	HD	HD02_clonotype579_consensus_1:677:TRB:TRBV5-6:None:TRBJ1-5:TRBC1:CASSLAGSFIPSNQPQHF:TGTGCCAGCAGCTTGGCAGGTTCATTTATCCCTAGCAATCAGCCCCAGCATTTT:2590:5;HD02_clonotype579_consensus_2:561:TRA:TRAV27:None:TRAJ26:TRAC:CAGADNYGQNFVF:TGTGCAGGAGCTGATAACTATGGTCAGAATTTTGTCTTT:6695:5	HD02_clonotype579_consensus_1:2590:5;HD02_clonotype579_consensus_2:6695:5	CloneType_379	NoClonal
HD_HD02_AGTGTCAGTAGAGGAA	HD02	CD8+ Naive	HD	HD02_clonotype581_consensus_1:506:TRA:TRAV20:None:TRAJ40:TRAC:CAVRGSGTYKYIF:TGTGCTGTGCGCGGCTCAGGAACCTACAAATACATCTTT:4414:3;HD02_clonotype581_consensus_2:695:TRB:TRBV19:TRBD1:TRBJ2-5:TRBC2:CASWDRDVETQYF:TGTGCCAGTTGGGACAGGGACGTGGAGACCCAGTACTTC:11882:12	HD02_clonotype581_consensus_1:4414:3;HD02_clonotype581_consensus_2:11882:12	CloneType_380	NoClonal
HD_HD02_AGTGTCATCCGCAGTG	HD02	CD8+ Effector-GNLY	HD	HD02_clonotype89_consensus_1:777:TRA:TRAV12-2:None:TRAJ22:TRAC:CAVTPFSSGSARQLTF:TGTGCCGTGACCCCCTTTTCTTCTGGTTCTGCAAGGCAACTGACCTTT:14202:13;HD02_clonotype89_consensus_2:680:TRB:TRBV9:None:TRBJ2-1:TRBC2:CASSVAMDPYNEQFF:TGTGCCAGCAGCGTAGCTATGGATCCCTACAATGAGCAGTTCTTC:46800:42	HD02_clonotype89_consensus_1:3441:3;HD02_clonotype89_consensus_2:19564:17	CloneType_381	OthersClonal
HD_HD02_AGTGTCATCGCCTGAG	HD02	CD8+ Effector Memory	HD	HD02_clonotype582_consensus_1:592:TRA:TRAV19:None:TRAJ57:TRAC:CALSDLTQGGSEKLVF:TGTGCTCTGAGTGACTTAACTCAGGGCGGATCTGAAAAGCTGGTCTTT:881:1;HD02_clonotype582_consensus_2:604:TRB:TRBV7-3:TRBD1:TRBJ2-3:TRBC2:CASSPGQGADTQYF:TGTGCCAGCAGCCCAGGACAGGGGGCCGATACGCAGTATTTT:7819:8	HD02_clonotype582_consensus_1:881:1;HD02_clonotype582_consensus_2:7819:8	CloneType_382	NoClonal
HD_HD02_AGTGTCATCTCCAGGG	HD02	CD8+ Naive	HD	NA	NA	NA	NON-TCR
HD_HD02_AGTTGGTAGACTAAGT	HD02	CD8+ Effector-GNLY	HD	HD02_clonotype2_consensus_1:866:TRB:TRBV19:TRBD1:TRBJ2-1:TRBC2:CASSIVFGTGVGEQFF:TGTGCCAGTAGTATAGTATTCGGGACAGGGGTGGGTGAGCAGTTCTTC:659718:740;HD02_clonotype2_consensus_2:816:TRA:TRAV22:None:TRAJ48:TRAC:CAVERSLLSNFGNEKLTF:TGTGCTGTGGAGAGGAGTTTACTGTCTAACTTTGGAAATGAGAAATTAACCTTT:322691:302	HD02_clonotype2_consensus_1:7777:9;HD02_clonotype2_consensus_2:6507:4	CloneType_3	CrossClusterClonal
HD_HD02_AGTTGGTAGAGTCGGT	HD02	CD8+ Naive	HD	HD02_clonotype584_consensus_1:558:TRA:TRAV26-1:None:TRAJ32:TRAC:CIVRDMNYGGATNKLIF:TGCATCGTCAGAGATATGAATTATGGTGGTGCTACAAACAAGCTCATCTTT:2346:2;HD02_clonotype584_consensus_2:952:TRB:TRBV4-1:None:TRBJ2-1:TRBC2:CASSQEPLGNNEQFF:TGCGCCAGCAGCCAAGAACCGCTGGGTAACAATGAGCAGTTCTTC:3925:5	HD02_clonotype584_consensus_1:2346:2;HD02_clonotype584_consensus_2:3925:5	CloneType_383	NoClonal
HD_HD02_AGTTGGTAGGCTATCT	HD02	CD8+ Effector Memory-GZMK	HD	NA	NA	NA	NON-TCR
HD_HD02_AGTTGGTAGGGTTCCC	HD02	CD8+ Effector Memory-GZMK	HD	HD02_clonotype29_consensus_1:830:TRA:TRAV3:None:TRAJ42:TRAC:CAVRDTWGSQGNLIF:TGTGCTGTGAGAGACACTTGGGGAAGCCAAGGAAATCTCATCTTT:51169:49;HD02_clonotype29_consensus_2:758:TRB:TRBV6-3:TRBD2:TRBJ2-3:TRBC2:CASGLAGGDTQYF:TGTGCCAGCGGACTAGCGGGAGGTGATACGCAGTATTTT:84436:84;HD02_clonotype29_consensus_3:709:TRA:TRAV29DV5:None:TRAJ38:TRAC:CAASPLENAGNNRKLIW:TGTGCAGCAAGTCCGCTCGAAAATGCTGGCAACAACCGTAAGCTGATTTGG:38188:…	HD02_clonotype29_consensus_1:8308:8;HD02_clonotype29_consensus_2:4463:5;HD02_clonotype29_consensus_3:8295:7	CloneType_231	CrossClusterClonal
HD_HD02_AGTTGGTCAATAGCAA	HD02	CD8+ Effector-GZMH	HD	NA	NA	NA	NON-TCR
HD_HD02_AGTTGGTCAGGGCATA	HD02	CD8+ Effector Memory	HD	HD02_clonotype21_consensus_1:733:TRB:TRBV6-6:TRBD1:TRBJ2-1:TRBC2:CASSYSRNPGGDEQFF:TGTGCCAGCAGTTACTCTCGGAATCCAGGGGGCGATGAGCAGTTCTTC:87163:90;HD02_clonotype21_consensus_2:864:TRA:TRAV14DV4:None:TRAJ10:TRAC:CAMTSLTGGGNKLTF:TGTGCAATGACATCCCTCACGGGAGGAGGAAACAAACTCACCTTT:98222:89	HD02_clonotype21_consensus_1:5626:6;HD02_clonotype21_consensus_2:17413:18	CloneType_41	CrossClusterClonal
HD_HD02_AGTTGGTGTCCGTGAC	HD02	CD8+ Effector-GNLY	HD	HD02_clonotype2_consensus_1:866:TRB:TRBV19:TRBD1:TRBJ2-1:TRBC2:CASSIVFGTGVGEQFF:TGTGCCAGTAGTATAGTATTCGGGACAGGGGTGGGTGAGCAGTTCTTC:659718:740;HD02_clonotype2_consensus_2:816:TRA:TRAV22:None:TRAJ48:TRAC:CAVERSLLSNFGNEKLTF:TGTGCTGTGGAGAGGAGTTTACTGTCTAACTTTGGAAATGAGAAATTAACCTTT:322691:302	HD02_clonotype2_consensus_1:3150:3;HD02_clonotype2_consensus_2:1529:2	CloneType_3	CrossClusterClonal
HD_HD02_AGTTGGTGTCGCTTCT	HD02	CD8+ Effector Memory	HD	HD02_clonotype586_consensus_1:653:TRB:TRBV20-1:TRBD1:TRBJ2-5:TRBC2:CSARDGAPQETQYF:TGCAGTGCTAGGGATGGGGCCCCCCAAGAGACCCAGTACTTC:2375:2;HD02_clonotype586_consensus_2:574:TRA:TRAV19:None:TRAJ57:TRAC:CALSLHSQGGSEKLVF:TGTGCTCTGAGCCTTCATTCTCAGGGCGGATCTGAAAAGCTGGTCTTT:1343:1	HD02_clonotype586_consensus_1:2375:2;HD02_clonotype586_consensus_2:1343:1	CloneType_384	NoClonal
HD_HD02_AGTTGGTTCATAAAGG	HD02	CD8+ Naive	HD	HD02_clonotype588_consensus_1:551:TRA:TRAV13-1:None:TRAJ45:TRAC:CAAILSGGGADGLTF:TGTGCAGCAATCCTTTCAGGAGGAGGTGCTGACGGACTCACCTTT:6377:5;HD02_clonotype588_consensus_2:610:TRB:TRBV27:TRBD1:TRBJ2-7:TRBC1:CASSPGTVSYEQYF:TGTGCCAGCAGCCCCGGGACAGTCTCCTACGAGCAGTACTTC:4694:4	HD02_clonotype588_consensus_1:6377:5;HD02_clonotype588_consensus_2:4694:4	CloneType_385	NoClonal
HD_HD02_AGTTGGTTCCAGGGCT	HD02	CD8+ MAIT	HD	HD02_clonotype90_consensus_1:698:TRB:TRBV6-4:TRBD2:TRBJ2-1:TRBC2:CASSNRAGTISEQFF:TGTGCCAGCAGTAACAGGGCCGGGACTATATCTGAGCAGTTCTTC:12700:14;HD02_clonotype90_consensus_2:961:TRA:TRAV1-2:None:TRAJ33:TRAC:CAVLDSNYQLIW:TGTGCTGTGCTGGATAGCAACTATCAGTTAATCTGG:12727:13	HD02_clonotype90_consensus_1:6840:7;HD02_clonotype90_consensus_2:7027:7	CloneType_386	WithinClusterClonal
HD_HD02_ATAACGCAGACTAGAT	HD02	CD8+ Naive	HD	HD02_clonotype589_consensus_1:530:TRA:TRAV17:None:TRAJ53:TRAC:CATVNIENSGGSNYKLTF:TGTGCTACGGTCAACATTGAGAATAGTGGAGGTAGCAACTATAAACTGACATTT:6211:5;HD02_clonotype589_consensus_2:719:TRB:TRBV6-5:None:TRBJ2-7:TRBC2:CASSYSPGPISYEQYF:TGTGCCAGCAGTTACTCTCCCGGGCCAATATCCTACGAGCAGTACTTC:13003:13	HD02_clonotype589_consensus_1:6211:5;HD02_clonotype589_consensus_2:13003:13	CloneType_387	NoClonal
HD_HD02_ATAACGCAGTCAATAG	HD02	CD8+ CD38	HD	HD02_clonotype590_consensus_1:721:TRB:TRBV6-3:TRBD2:TRBJ2-1:TRBC2:CASGSSGSGINEQFF:TGTGCCAGCGGTTCTAGCGGGAGTGGTATAAATGAGCAGTTCTTC:20925:22;HD02_clonotype590_consensus_2:505:TRA:TRAV6:None:TRAJ39:TRAC:CALDNAGNMLTF:TGTGCTCTAGATAATGCAGGCAACATGCTCACCTTT:4349:4;HD02_clonotype590_consensus_3:709:TRB:TRBV4-1:TRBD1:TRBJ2-3:TRBC2:CASSQDRQGASSTDTQYF:TGCGCCAGCAGCCAAGATCGGCAGGGGGCCTCTAGCACAGATACGCAGTATTTT:3258…	HD02_clonotype590_consensus_1:20925:22;HD02_clonotype590_consensus_2:4349:4;HD02_clonotype590_consensus_3:32589:34	CloneType_388	NoClonal
HD_HD02_ATAACGCAGTCCGGTC	HD02	CD8+ Naive	HD	HD02_clonotype591_consensus_1:538:TRB:TRBV11-3:TRBD1:TRBJ2-3:TRBC2:CASSPREHDTQYF:TGTGCCAGCAGCCCCAGGGAGCACGATACGCAGTATTTT:2959:3;HD02_clonotype591_consensus_2:505:TRA:TRAV12-2:None:TRAJ49:TRAC:CAVSQFYF:TGTGCCGTGAGCCAGTTCTATTTT:2561:2	HD02_clonotype591_consensus_1:2959:3;HD02_clonotype591_consensus_2:2561:2	CloneType_389	NoClonal
HD_HD02_ATAACGCAGTGAATTG	HD02	CD8+ Effector-GNLY	HD	HD02_clonotype20_consensus_1:833:TRA:TRAV12-2:None:TRAJ20:TRAC:CAVKKLSF:TGTGCCGTGAAGAAGCTCAGCTTT:51440:44;HD02_clonotype20_consensus_2:723:TRB:TRBV27:TRBD1:TRBJ1-6:TRBC1:CASSSWDRDNSPLHF:TGTGCCAGCAGTTCCTGGGACAGGGATAATTCACCCCTCCACTTT:50714:46	HD02_clonotype20_consensus_1:4325:4;HD02_clonotype20_consensus_2:4886:5	CloneType_223	WithinClusterClonal
HD_HD02_ATAACGCCACATCCGG	HD02	CD8+ Effector Memory-GZMK	HD	NA	NA	NA	NON-TCR
HD_HD02_ATAACGCCAGACGCTC	HD02	CD8+ MAIT	HD	HD02_clonotype7_consensus_1:1104:TRB:TRBV4-2:TRBD2:TRBJ2-3:TRBC2:CASSQGGGDTDTQYF:TGTGCCAGCAGCCAAGGCGGGGGGGACACAGATACGCAGTATTTT:200905:209;HD02_clonotype7_consensus_2:1190:TRA:TRAV1-2:None:TRAJ33:TRAC:CAVLDSNYQLIW:TGTGCTGTGTTGGATAGCAACTATCAGTTAATCTGG:69401:70	HD02_clonotype7_consensus_1:2450:3;HD02_clonotype7_consensus_2:1403:1	CloneType_215	WithinClusterClonal
HD_HD02_ATAACGCCAGTGGGAT	HD02	CD8+ Effector-GNLY	HD	HD02_clonotype1_consensus_1:798:TRA:TRAV12-2:None:TRAJ45:TRAC:CAVNTLRAGGGADGLTF:TGTGCCGTGAACACTCTAAGGGCAGGAGGAGGTGCTGACGGACTCACCTTT:596881:498;HD02_clonotype1_consensus_2:1156:TRB:TRBV9:None:TRBJ2-1:TRBC2:CASSVAPDPYNEQFF:TGTGCCAGCAGCGTAGCTCCAGACCCCTACAATGAGCAGTTCTTC:1381169:1359	HD02_clonotype1_consensus_1:6494:5;HD02_clonotype1_consensus_2:17051:16	CloneType_54	CrossClusterClonal
HD_HD02_ATAAGAGAGATGGGTC	HD02	CD8+ Effector Memory	HD	HD02_clonotype593_consensus_1:655:TRB:TRBV10-2:TRBD1:TRBJ2-5:TRBC2:CASSGLGVETQYF:TGCGCCAGCAGTGGACTGGGGGTAGAGACCCAGTACTTC:7154:8;HD02_clonotype593_consensus_2:465:TRA:TRAV36DV7:None:TRAJ54:TRAC:CAVRPIQGAQKLVF:TGTGCTGTGAGGCCGATTCAGGGAGCCCAGAAGCTGGTATTT:1435:1	HD02_clonotype593_consensus_1:7154:8;HD02_clonotype593_consensus_2:1435:1	CloneType_390	NoClonal
HD_HD02_ATAAGAGAGCCCGAAA	HD02	CD8+ Effector-GNLY	HD	NA	NA	NA	NON-TCR
HD_HD02_ATAAGAGAGCGTGTCC	HD02	CD8+ Naive	HD	HD02_clonotype594_consensus_1:826:TRB:TRBV11-2:TRBD1:TRBJ2-5:TRBC2:CASSPPPGQVFGETQYF:TGTGCCAGCAGCCCCCCGCCGGGACAGGTTTTCGGAGAGACCCAGTACTTC:3915:5;HD02_clonotype594_consensus_2:572:TRA:TRAV29DV5:None:TRAJ22:TRAC:CAASAVTRQLTF:TGTGCAGCAAGCGCGGTTACAAGGCAACTGACCTTT:5018:4	HD02_clonotype594_consensus_1:3915:5;HD02_clonotype594_consensus_2:5018:4	CloneType_391	NoClonal
HD_HD02_ATAAGAGAGGCTCAGA	HD02	CD8+ Effector-GNLY	HD	HD02_clonotype1_consensus_1:798:TRA:TRAV12-2:None:TRAJ45:TRAC:CAVNTLRAGGGADGLTF:TGTGCCGTGAACACTCTAAGGGCAGGAGGAGGTGCTGACGGACTCACCTTT:596881:498;HD02_clonotype1_consensus_2:1156:TRB:TRBV9:None:TRBJ2-1:TRBC2:CASSVAPDPYNEQFF:TGTGCCAGCAGCGTAGCTCCAGACCCCTACAATGAGCAGTTCTTC:1381169:1359	HD02_clonotype1_consensus_1:6880:5;HD02_clonotype1_consensus_2:10023:9	CloneType_54	CrossClusterClonal
HD_HD02_ATAAGAGCAACTGCGC	HD02	CD8+ Effector Memory-GZMK	HD	NA	NA	NA	NON-TCR
HD_HD02_ATAAGAGCACATGGGA	HD02	CD8+ Effector-GNLY	HD	HD02_clonotype2_consensus_1:866:TRB:TRBV19:TRBD1:TRBJ2-1:TRBC2:CASSIVFGTGVGEQFF:TGTGCCAGTAGTATAGTATTCGGGACAGGGGTGGGTGAGCAGTTCTTC:659718:740;HD02_clonotype2_consensus_2:816:TRA:TRAV22:None:TRAJ48:TRAC:CAVERSLLSNFGNEKLTF:TGTGCTGTGGAGAGGAGTTTACTGTCTAACTTTGGAAATGAGAAATTAACCTTT:322691:302	HD02_clonotype2_consensus_1:3368:6;HD02_clonotype2_consensus_2:1309:1	CloneType_3	CrossClusterClonal
HD_HD02_ATAAGAGGTACTTAGC	HD02	CD8+ Naive	HD	HD02_clonotype595_consensus_1:863:TRB:TRBV4-3:TRBD2:TRBJ2-1:TRBC2:CASSRGLAGTNEQFF:TGCGCCAGCAGCCGTGGACTAGCGGGAACAAATGAGCAGTTCTTC:7712:6;HD02_clonotype595_consensus_2:675:TRA:TRAV8-3:None:TRAJ31:TRAC:CAVAPDRNNARLMF:TGTGCTGTGGCCCCCGATCGGAACAATGCCAGACTCATGTTT:2660:3	HD02_clonotype595_consensus_1:7712:6;HD02_clonotype595_consensus_2:2660:3	CloneType_392	NoClonal
HD_HD02_ATAAGAGGTTGTCTTT	HD02	CD8+ KIR	HD	NA	NA	NA	NON-TCR
HD_HD02_ATAAGAGTCGAGAACG	HD02	CD8+ Effector Memory-GZMK	HD	HD02_clonotype25_consensus_1:740:TRA:TRAV12-3:None:TRAJ23:TRAC:CAMSFYNQGGKLIF:TGTGCAATGAGCTTTTATAACCAGGGAGGAAAGCTTATCTTC:40511:38;HD02_clonotype25_consensus_2:680:TRB:TRBV5-1:TRBD2:TRBJ2-1:TRBC2:CASGGDNEQFF:TGCGCCAGCGGTGGGGACAATGAGCAGTTCTTC:114385:119	HD02_clonotype25_consensus_1:2545:3;HD02_clonotype25_consensus_2:16543:16	CloneType_101	CrossClusterClonal
HD_HD02_ATAAGAGTCGCGGATC	HD02	CD8+ Naive	HD	NA	NA	NA	NON-TCR
HD_HD02_ATAGACCAGACCTAGG	HD02	CD8+ Naive	HD	HD02_clonotype596_consensus_1:708:TRB:TRBV7-9:TRBD1:TRBJ2-3:TRBC2:CASSLGQVDNTDTQYF:TGTGCCAGCAGCTTAGGGCAGGTGGACAACACAGATACGCAGTATTTT:17777:17;HD02_clonotype596_consensus_2:570:TRA:TRAV29DV5:None:TRAJ31:TRAC:CAASEWGRLMF:TGTGCAGCAAGCGAATGGGGCAGACTCATGTTT:7720:6	HD02_clonotype596_consensus_1:17777:17;HD02_clonotype596_consensus_2:7720:6	CloneType_393	NoClonal
HD_HD02_ATAGACCAGTGTACTC	HD02	CD8+ Naive	HD	HD02_clonotype597_consensus_1:1084:TRB:TRBV6-5:TRBD2:TRBJ2-3:TRBC2:CASTPGLRIDTQYF:TGTGCCAGCACCCCGGGACTCCGCATTGATACGCAGTATTTT:16451:16;HD02_clonotype597_consensus_2:478:TRA:TRAV36DV7:None:TRAJ40:TRAC:CAVPTSGTYKYIF:TGTGCTGTCCCTACCTCAGGAACCTACAAATACATCTTT:4365:3	HD02_clonotype597_consensus_1:16451:16;HD02_clonotype597_consensus_2:4365:3	CloneType_394	NoClonal
HD_HD02_ATAGACCGTAGCTAAA	HD02	CD8+ Naive	HD	HD02_clonotype598_consensus_1:612:TRA:TRAV12-2:None:TRAJ5:TRAC:CAVNIGTGRRALTF:TGTGCCGTGAACATAGGAACGGGCAGGAGAGCACTTACTTTT:6531:5;HD02_clonotype598_consensus_2:913:TRB:TRBV13:TRBD1:TRBJ1-2:TRBC1:CASSLGQGNGYTF:TGTGCCAGCAGCTTGGGACAGGGAAACGGCTACACCTTC:7899:7	HD02_clonotype598_consensus_1:6531:5;HD02_clonotype598_consensus_2:7899:7	CloneType_395	NoClonal
HD_HD02_ATAGACCGTATTAGCC	HD02	CD8+ Naive	HD	HD02_clonotype599_consensus_1:735:TRB:TRBV7-9:TRBD1:TRBJ2-7:TRBC2:CASSLGPTGDYEQYF:TGTGCCAGCAGCTTAGGTCCCACAGGGGACTACGAGCAGTACTTC:9910:9;HD02_clonotype599_consensus_2:581:TRA:TRAV29DV5:None:TRAJ57:TRAC:CAASLYEGGSEKLVF:TGTGCAGCAAGCCTTTATGAGGGCGGATCTGAAAAGCTGGTCTTT:2348:2	HD02_clonotype599_consensus_1:9910:9;HD02_clonotype599_consensus_2:2348:2	CloneType_396	NoClonal
HD_HD02_ATAGACCGTCATGCAT	HD02	CD8+ Effector-GNLY	HD	NA	NA	NA	NON-TCR
HD_HD02_ATAGACCGTGAACCTT	HD02	CD8+ Effector Memory	HD	HD02_clonotype600_consensus_1:750:TRB:TRBV6-1:TRBD1:TRBJ1-5:TRBC1:CASSEPDRGDQPQHF:TGTGCCAGCAGCGAACCGGACAGGGGGGATCAGCCCCAGCATTTT:12706:13;HD02_clonotype600_consensus_2:596:TRA:TRAV25:None:TRAJ49:TRAC:CAKSPSYRTGNQFYF:TGTGCAAAAAGCCCCTCCTATCGAACCGGTAACCAGTTCTATTTT:4483:4	HD02_clonotype600_consensus_1:12706:13;HD02_clonotype600_consensus_2:4483:4	CloneType_397	NoClonal
HD_HD02_ATAGACCTCAAGCCTA	HD02	CD8+ KIR	HD	NA	NA	NA	NON-TCR
HD_HD02_ATCACGAAGAAGGCCT	HD02	CD8+ Effector Memory-GZMK	HD	HD02_clonotype601_consensus_1:543:TRA:TRAV13-1:None:TRAJ53:TRAC:CAARVRDGSNYKLTF:TGTGCAGCAAGGGTAAGGGATGGGAGCAACTATAAACTGACATTT:5057:4;HD02_clonotype601_consensus_2:700:TRB:TRBV20-1:None:TRBJ2-1:TRBC2:CSAKHEQFF:TGCAGTGCTAAACACGAGCAGTTCTTC:11970:12	HD02_clonotype601_consensus_1:5057:4;HD02_clonotype601_consensus_2:11970:12	CloneType_398	NoClonal
HD_HD02_ATCACGACACAGGTTT	HD02	CD8+ Naive	HD	HD02_clonotype602_consensus_1:695:TRB:TRBV27:None:TRBJ2-1:TRBC2:CASSFQESSYNEQFF:TGTGCCAGCTCCTTCCAGGAAAGCTCCTACAATGAGCAGTTCTTC:7983:8;HD02_clonotype602_consensus_2:547:TRA:TRAV10:None:TRAJ26:TRAC:CVVITNYGQNFVF:TGTGTGGTGATCACCAACTATGGTCAGAATTTTGTCTTT:5769:5	HD02_clonotype602_consensus_1:7983:8;HD02_clonotype602_consensus_2:5769:5	CloneType_399	NoClonal
HD_HD02_ATCACGACACGACGAA	HD02	CD8+ Naive	HD	NA	NA	NA	NON-TCR
HD_HD02_ATCACGACACTGCCAG	HD02	CD8+ Effector-GNLY	HD	HD02_clonotype3_consensus_1:849:TRA:TRAV12-2:None:TRAJ20:TRAC:CAVKKLSF:TGTGCCGTGAAGAAGCTCAGCTTT:537659:465;HD02_clonotype3_consensus_2:893:TRB:TRBV27:TRBD1:TRBJ1-6:TRBC1:CASSSWDRDNSPLHF:TGTGCCAGCAGTTCCTGGGACAGGGATAATTCACCCCTCCACTTT:465991:452;HD02_clonotype3_consensus_3:841:TRA:TRAV17:None:TRAJ8:TRAC:CATVPNTGFQKLVF:TGTGCTACGGTCCCGAACACAGGCTTTCAGAAACTTGTATTT:535250:470	HD02_clonotype3_consensus_1:2972:3;HD02_clonotype3_consensus_2:3552:4;HD02_clonotype3_consensus_3:2006:3	CloneType_65	WithinClusterClonal
HD_HD02_ATCACGAGTCCCTACT	HD02	CD8+ Naive	HD	HD02_clonotype603_consensus_1:666:TRA:TRAV12-1:None:TRAJ48:TRAC:CAVNFIANFGNEKLTF:TGTGCGGTGAACTTTATAGCTAACTTTGGAAATGAGAAATTAACCTTT:4000:2;HD02_clonotype603_consensus_2:678:TRB:TRBV12-4:TRBD1:TRBJ2-7:TRBC2:CASSVGVNEQYF:TGTGCCAGCAGTGTGGGGGTGAACGAGCAGTACTTC:16283:15	HD02_clonotype603_consensus_1:4000:2;HD02_clonotype603_consensus_2:16283:15	CloneType_400	NoClonal
HD_HD02_ATCACGATCAGGATCT	HD02	CD8+ Effector Memory-GZMK	HD	HD02_clonotype132_consensus_1:725:TRB:TRBV20-1:None:TRBJ1-1:TRBC1:CSARDLGNPEAFF:TGCAGTGCTAGAGATCTTGGCAATCCTGAAGCTTTCTTT:8110:8;HD02_clonotype132_consensus_2:738:TRA:TRAV12-2:None:TRAJ13:TRAC:CAVNRGGYQKVTF:TGTGCCGTGAACAGGGGGGGTTACCAGAAAGTTACCTTT:10738:9	HD02_clonotype132_consensus_1:871:1;HD02_clonotype132_consensus_2:7856:7	CloneType_401	WithinClusterClonal
HD_HD02_ATCACGATCTAAGCCA	HD02	CD8+ Effector-GNLY	HD	HD02_clonotype5_consensus_1:951:TRB:TRBV5-1:TRBD1:TRBJ2-3:TRBC2:CASSFGTDFTSTDTQYF:TGCGCCAGCAGCTTTGGGACAGATTTTACTAGCACAGATACGCAGTATTTT:374781:379;HD02_clonotype5_consensus_2:784:TRA:TRAV25:None:TRAJ48:TRAC:CALGDFGNEKLTF:TGTGCTCTAGGGGACTTTGGAAATGAGAAATTAACCTTT:107955:102	HD02_clonotype5_consensus_1:7544:8;HD02_clonotype5_consensus_2:2494:4	CloneType_39	CrossClusterClonal
HD_HD02_ATCACGATCTTGACGA	HD02	CD8+ Naive	HD	HD02_clonotype604_consensus_1:578:TRA:TRAV27:None:TRAJ39:TRAC:CAVFMNNNAGNMLTF:TGTGCAGTATTCATGAATAATAATGCAGGCAACATGCTCACCTTT:3271:3;HD02_clonotype604_consensus_2:762:TRB:TRBV3-1:TRBD1:TRBJ2-7:TRBC2:CASSHPGTGNYEQYF:TGTGCCAGCAGCCATCCCGGGACAGGGAACTACGAGCAGTACTTC:11990:13	HD02_clonotype604_consensus_1:3271:3;HD02_clonotype604_consensus_2:11990:13	CloneType_402	NoClonal
HD_HD02_ATCATCTAGTCAAGCG	HD02	CD8+ Effector Memory-GZMK	HD	NA	NA	NA	NON-TCR
HD_HD02_ATCATCTAGTGAACAT	HD02	CD8+ Effector Memory-GZMK	HD	HD02_clonotype605_consensus_1:507:TRB:TRBV9:TRBD2:TRBJ2-1:TRBC2:CASSARTSRVNNEQFF:TGTGCCAGCAGCGCCCGGACTAGCCGGGTCAACAATGAGCAGTTCTTC:2896:5;HD02_clonotype605_consensus_2:486:TRA:TRAV13-1:None:TRAJ47:TRAC:CAASRGGNKLVF:TGTGCAGCAAGTAGGGGAGGAAACAAGCTGGTCTTT:1059:1	HD02_clonotype605_consensus_1:2896:5;HD02_clonotype605_consensus_2:1059:1	CloneType_403	NoClonal
HD_HD02_ATCATCTAGTTACCCA	HD02	CD8+ MAIT	HD	HD02_clonotype15_consensus_1:992:TRA:TRAV1-2:None:TRAJ33:TRAC:CAVMDSNYQLIW:TGTGCTGTAATGGATAGCAACTATCAGTTAATCTGG:47274:43;HD02_clonotype15_consensus_2:1251:TRB:TRBV6-1:TRBD1:TRBJ1-6:TRBC1:CASSEQGENSPLHF:TGTGCCAGCAGTGAACAAGGGGAAAATTCACCCCTCCACTTT:45948:48	HD02_clonotype15_consensus_1:4716:5;HD02_clonotype15_consensus_2:1174:2	CloneType_21	WithinClusterClonal
HD_HD02_ATCATCTCAAGTAGTA	HD02	CD8+ Effector-GNLY	HD	HD02_clonotype133_consensus_1:742:TRA:TRAV12-2:None:TRAJ33:TRAC:CAVNEGLDSNYQLIW:TGTGCCGTGAACGAGGGCTTGGATAGCAACTATCAGTTAATCTGG:18140:13;HD02_clonotype133_consensus_2:858:TRB:TRBV9:TRBD2:TRBJ1-1:TRBC1:CASSVAGDPYTEAFF:TGTGCCAGCAGCGTAGCGGGGGACCCCTACACTGAAGCTTTCTTT:16383:16	HD02_clonotype133_consensus_1:4128:3;HD02_clonotype133_consensus_2:6238:7	CloneType_404	WithinClusterClonal
HD_HD02_ATCATCTCACTGTCGG	HD02	CD8+ Effector Memory	HD	HD02_clonotype606_consensus_1:695:TRB:TRBV12-4:TRBD2:TRBJ2-2:TRBC2:CASSLGGTSWAGELFF:TGTGCCAGCAGTTTAGGTGGGACTAGTTGGGCCGGGGAGCTGTTTTTT:9476:9;HD02_clonotype606_consensus_2:659:TRA:TRAV8-6:None:TRAJ48:TRAC:CAVSDEDFGNEKLTF:TGTGCTGTGAGTGATGAAGACTTTGGAAATGAGAAATTAACCTTT:5208:7	HD02_clonotype606_consensus_1:9476:9;HD02_clonotype606_consensus_2:5208:7	CloneType_405	NoClonal
HD_HD02_ATCATCTCAGGAACGT	HD02	CD8+ Proliferating	HD	HD02_clonotype86_consensus_1:840:TRB:TRBV19:TRBD1:TRBJ2-1:TRBC2:CASSILHGRVNEQFF:TGTGCCAGTAGTATATTACACGGACGGGTCAATGAGCAGTTCTTC:40608:44;HD02_clonotype86_consensus_2:586:TRA:TRAV6:None:TRAJ53:TRAC:CALDINSGGSNYKLTF:TGTGCTCTAGACATAAATAGTGGAGGTAGCAACTATAAACTGACATTT:13878:11	HD02_clonotype86_consensus_1:18289:21;HD02_clonotype86_consensus_2:6791:6	CloneType_321	OthersClonal
HD_HD02_ATCATCTGTGTTTGTG	HD02	CD8+ Naive	HD	HD02_clonotype607_consensus_1:570:TRB:TRBV3-1:TRBD2:TRBJ2-7:TRBC2:CASSQGPGLGEQYF:TGTGCCAGCAGCCAAGGACCAGGTTTGGGCGAGCAGTACTTC:2295:2;HD02_clonotype607_consensus_2:529:TRA:TRAV22:None:TRAJ42:TRAC:CAVDQNYGGSQGNLIF:TGTGCTGTGGACCAGAATTATGGAGGAAGCCAAGGAAATCTCATCTTT:1351:1	HD02_clonotype607_consensus_1:2295:2;HD02_clonotype607_consensus_2:1351:1	CloneType_406	NoClonal
HD_HD02_ATCATCTTCCATGAAC	HD02	CD8+ Effector Memory	HD	HD02_clonotype2_consensus_1:866:TRB:TRBV19:TRBD1:TRBJ2-1:TRBC2:CASSIVFGTGVGEQFF:TGTGCCAGTAGTATAGTATTCGGGACAGGGGTGGGTGAGCAGTTCTTC:659718:740;HD02_clonotype2_consensus_2:816:TRA:TRAV22:None:TRAJ48:TRAC:CAVERSLLSNFGNEKLTF:TGTGCTGTGGAGAGGAGTTTACTGTCTAACTTTGGAAATGAGAAATTAACCTTT:322691:302	HD02_clonotype2_consensus_1:5481:5;HD02_clonotype2_consensus_2:4732:5	CloneType_3	CrossClusterClonal
HD_HD02_ATCATGGCAAACGTGG	HD02	CD8+ Effector-GNLY	HD	HD02_clonotype3_consensus_1:849:TRA:TRAV12-2:None:TRAJ20:TRAC:CAVKKLSF:TGTGCCGTGAAGAAGCTCAGCTTT:537659:465;HD02_clonotype3_consensus_2:893:TRB:TRBV27:TRBD1:TRBJ1-6:TRBC1:CASSSWDRDNSPLHF:TGTGCCAGCAGTTCCTGGGACAGGGATAATTCACCCCTCCACTTT:465991:452;HD02_clonotype3_consensus_3:841:TRA:TRAV17:None:TRAJ8:TRAC:CATVPNTGFQKLVF:TGTGCTACGGTCCCGAACACAGGCTTTCAGAAACTTGTATTT:535250:470	HD02_clonotype3_consensus_1:5560:4;HD02_clonotype3_consensus_2:5536:5;HD02_clonotype3_consensus_3:9854:11	CloneType_65	WithinClusterClonal
HD_HD02_ATCATGGCAATAGCGG	HD02	CD8+ Effector-GNLY	HD	HD02_clonotype1_consensus_1:798:TRA:TRAV12-2:None:TRAJ45:TRAC:CAVNTLRAGGGADGLTF:TGTGCCGTGAACACTCTAAGGGCAGGAGGAGGTGCTGACGGACTCACCTTT:596881:498;HD02_clonotype1_consensus_2:1156:TRB:TRBV9:None:TRBJ2-1:TRBC2:CASSVAPDPYNEQFF:TGTGCCAGCAGCGTAGCTCCAGACCCCTACAATGAGCAGTTCTTC:1381169:1359	HD02_clonotype1_consensus_1:4667:4;HD02_clonotype1_consensus_2:10523:10	CloneType_54	CrossClusterClonal
HD_HD02_ATCATGGCAGACACTT	HD02	CD8+ Effector-GNLY	HD	NA	NA	NA	NON-TCR
HD_HD02_ATCATGGCATGCATGT	HD02	CD8+ Effector Memory	HD	NA	NA	NA	NON-TCR
HD_HD02_ATCATGGGTCCGACGT	HD02	CD8+ Effector-GNLY	HD	HD02_clonotype16_consensus_1:757:TRB:TRBV7-3:TRBD2:TRBJ1-1:TRBC1:CASSATGGGGTEAFF:TGTGCCAGCAGCGCAACGGGGGGGGGAGGCACTGAAGCTTTCTTT:129328:130;HD02_clonotype16_consensus_2:626:TRA:TRAV24:None:TRAJ49:TRAC:CASRFYF:TGTGCCTCCCGGTTCTATTTT:33718:26	HD02_clonotype16_consensus_1:10789:11;HD02_clonotype16_consensus_2:2031:1	CloneType_179	WithinClusterClonal
HD_HD02_ATCATGGGTTAAGAAC	HD02	CD8+ Effector Memory	HD	HD02_clonotype608_consensus_1:681:TRA:TRAV3:None:TRAJ21:TRAC:CAVRDVDFNKFYF:TGTGCTGTGAGAGACGTCGACTTCAACAAATTTTACTTT:1708:2;HD02_clonotype608_consensus_2:615:TRB:TRBV7-2:None:TRBJ2-7:TRBC2:CASSLGSLEQYF:TGTGCCAGCAGCTTAGGGTCGCTGGAGCAGTACTTC:12601:14	HD02_clonotype608_consensus_1:1708:2;HD02_clonotype608_consensus_2:12601:14	CloneType_407	NoClonal
HD_HD02_ATCCACCAGCGACGTA	HD02	CD8+ MAIT	HD	NA	NA	NA	NON-TCR
HD_HD02_ATCCACCAGTTTAGGA	HD02	CD8+ Effector Memory-GZMK	HD	HD02_clonotype132_consensus_1:725:TRB:TRBV20-1:None:TRBJ1-1:TRBC1:CSARDLGNPEAFF:TGCAGTGCTAGAGATCTTGGCAATCCTGAAGCTTTCTTT:8110:8;HD02_clonotype132_consensus_2:738:TRA:TRAV12-2:None:TRAJ13:TRAC:CAVNRGGYQKVTF:TGTGCCGTGAACAGGGGGGGTTACCAGAAAGTTACCTTT:10738:9	HD02_clonotype132_consensus_1:7239:7;HD02_clonotype132_consensus_2:2882:2	CloneType_401	WithinClusterClonal
HD_HD02_ATCCACCCATCGGGTC	HD02	CD8+ MAIT	HD	HD02_clonotype10_consensus_1:994:TRA:TRAV1-2:None:TRAJ33:TRAC:CAVRDSNYQLIW:TGTGCTGTGAGAGATAGCAACTATCAGTTAATCTGG:88610:83;HD02_clonotype10_consensus_2:722:TRB:TRBV6-4:TRBD1:TRBJ2-3:TRBC2:CASSDGQGADTQYF:TGTGCCAGCAGTGACGGACAGGGTGCAGATACGCAGTATTTT:132120:134	HD02_clonotype10_consensus_1:1568:1;HD02_clonotype10_consensus_2:13413:12	CloneType_116	WithinClusterClonal
HD_HD02_ATCCACCGTAATAGCA	HD02	CD8+ Naive	HD	NA	NA	NA	NON-TCR
HD_HD02_ATCCACCGTAGGGTAC	HD02	CD8+ Effector-GZMH	HD	HD02_clonotype4_consensus_1:1283:TRB:TRBV6-5:None:TRBJ2-6:TRBC2:CASRADYSGANVLTF:TGTGCCAGCAGAGCCGATTACTCTGGGGCCAACGTCCTGACTTTC:419428:430;HD02_clonotype4_consensus_2:860:TRA:TRAV12-1:None:TRAJ49:TRAC:CVVNAGNQFYF:TGTGTGGTGAACGCCGGTAACCAGTTCTATTTT:253258:210	HD02_clonotype4_consensus_1:8674:9;HD02_clonotype4_consensus_2:10166:9	CloneType_97	CrossClusterClonal
HD_HD02_ATCCACCGTCCTCTTG	HD02	CD8+ Naive	HD	HD02_clonotype610_consensus_1:729:TRA:TRAV3:None:TRAJ20:TRAC:CAVRDPLWGDYKLSF:TGTGCTGTGAGAGACCCCCTATGGGGCGACTACAAGCTCAGCTTT:4269:5;HD02_clonotype610_consensus_2:912:TRB:TRBV11-2:None:TRBJ2-7:TRBC2:CASSSPQSSRSYEQYF:TGTGCCAGCAGCTCCCCCCAGTCGTCAAGATCCTACGAGCAGTACTTC:13693:13	HD02_clonotype610_consensus_1:4269:5;HD02_clonotype610_consensus_2:13693:13	CloneType_408	NoClonal
HD_HD02_ATCCACCTCCAAGTAC	HD02	CD8+ MAIT	HD	HD02_clonotype47_consensus_1:856:TRA:TRAV1-2:None:TRAJ33:TRAC:CAPMDSNYQLIW:TGTGCTCCCATGGATAGCAACTATCAGTTAATCTGG:8022:10;HD02_clonotype47_consensus_2:706:TRB:TRBV20-1:TRBD1:TRBJ2-3:TRBC2:CSAIPGRGDTDTQYF:TGCAGTGCTATCCCGGGGCGGGGGGACACAGATACGCAGTATTTT:49374:51	HD02_clonotype47_consensus_1:2126:2;HD02_clonotype47_consensus_2:3994:5	CloneType_409	WithinClusterClonal
HD_HD02_ATCCACCTCCCAAGTA	HD02	CD8+ Naive	HD	HD02_clonotype611_consensus_1:801:TRB:TRBV28:TRBD2:TRBJ2-2:TRBC2:CASSFSGTYTGELFF:TGTGCCAGCAGTTTCAGTGGAACTTACACCGGGGAGCTGTTTTTT:9766:8;HD02_clonotype611_consensus_2:544:TRA:TRAV12-3:None:TRAJ49:TRAC:CAMSPNTGNQFYF:TGTGCAATGAGCCCGAACACCGGTAACCAGTTCTATTTT:1336:1	HD02_clonotype611_consensus_1:9766:8;HD02_clonotype611_consensus_2:1336:1	CloneType_410	NoClonal
HD_HD02_ATCCACCTCCTGCTTG	HD02	CD8+ Effector Memory-GZMK	HD	HD02_clonotype62_consensus_1:933:TRB:TRBV5-1:TRBD2:TRBJ2-3:TRBC2:CASSRSGTSLEDTQYF:TGCGCCAGCAGCCGGAGTGGGACTAGTCTTGAAGATACGCAGTATTTT:73192:77;HD02_clonotype62_consensus_2:638:TRA:TRAV14DV4:None:TRAJ7:TRAC:CAMRDAYGNNRLAF:TGTGCAATGAGAGACGCCTATGGGAACAACAGACTCGCTTTT:24361:21	HD02_clonotype62_consensus_1:19114:19;HD02_clonotype62_consensus_2:3470:4	CloneType_411	WithinClusterClonal
HD_HD02_ATCCGAAAGACTTTCG	HD02	CD8+ Effector Memory-GZMK	HD	HD02_clonotype612_consensus_1:695:TRA:TRAV8-1:None:TRAJ32:None:CAVSATNKLIF:TGTGCCGTGAGTGCTACAAACAAGCTCATCTTT:1494:2;HD02_clonotype612_consensus_2:693:TRB:TRBV11-2:TRBD1:TRBJ1-2:TRBC1:CASSLTFLGGEGYTF:TGTGCCAGCAGCTTAACGTTTCTGGGGGGGGAAGGCTACACCTTC:5557:5	HD02_clonotype612_consensus_1:1494:2;HD02_clonotype612_consensus_2:5557:5	CloneType_412	NoClonal
HD_HD02_ATCCGAAAGCCCGAAA	HD02	CD8+ Effector-GNLY	HD	HD02_clonotype1_consensus_1:798:TRA:TRAV12-2:None:TRAJ45:TRAC:CAVNTLRAGGGADGLTF:TGTGCCGTGAACACTCTAAGGGCAGGAGGAGGTGCTGACGGACTCACCTTT:596881:498;HD02_clonotype1_consensus_2:1156:TRB:TRBV9:None:TRBJ2-1:TRBC2:CASSVAPDPYNEQFF:TGTGCCAGCAGCGTAGCTCCAGACCCCTACAATGAGCAGTTCTTC:1381169:1359	HD02_clonotype1_consensus_1:2544:2;HD02_clonotype1_consensus_2:9341:11	CloneType_54	CrossClusterClonal
HD_HD02_ATCCGAACAACGCACC	HD02	CD8+ Effector-GNLY	HD	NA	NA	NA	NON-TCR
HD_HD02_ATCCGAACAAGGTTTC	HD02	CD8+ Effector Memory-GZMK	HD	HD02_clonotype13_consensus_1:701:TRA:TRAV35:None:TRAJ57:TRAC:CAGPRTQGGSEKLVF:TGTGCTGGGCCTAGAACTCAGGGCGGATCTGAAAAGCTGGTCTTT:19653:34;HD02_clonotype13_consensus_2:984:TRB:TRBV28:TRBD1:TRBJ2-1:TRBC2:CASSLWGGTGENEQFF:TGTGCCAGCAGTTTATGGGGAGGGACAGGGGAAAATGAGCAGTTCTTC:172876:168	HD02_clonotype13_consensus_1:1478:1;HD02_clonotype13_consensus_2:9385:9	CloneType_51	WithinClusterClonal
HD_HD02_ATCCGAACACCATCCT	HD02	CD8+ Naive	HD	HD02_clonotype614_consensus_1:678:TRB:TRBV27:None:TRBJ1-5:TRBC1:CASSLGSNQPQHF:TGTGCCAGCAGTTTAGGAAGCAATCAGCCCCAGCATTTT:5664:6;HD02_clonotype614_consensus_2:746:TRA:TRAV26-1:None:TRAJ36:TRAC:CIVRGRQTGANNLFF:TGCATCGTCAGAGGACGTCAAACTGGGGCAAACAACCTCTTCTTT:2964:3;HD02_clonotype614_consensus_3:432:TRA:TRAV40:None:TRAJ48:TRAC:CLLPPSNFGNEKLTF:TGTCTTCTCCCGCCATCTAACTTTGGAAATGAGAAATTAACCTTT:2869:2	HD02_clonotype614_consensus_1:5664:6;HD02_clonotype614_consensus_2:2964:3;HD02_clonotype614_consensus_3:2869:2	CloneType_413	NoClonal
HD_HD02_ATCCGAACATGGTAGG	HD02	CD8+ Effector Memory	HD	HD02_clonotype32_consensus_1:960:TRB:TRBV7-9:None:TRBJ2-2:TRBC2:CASSLNPNTGELFF:TGTGCCAGCAGCTTAAACCCCAACACCGGGGAGCTGTTTTTT:116538:113;HD02_clonotype32_consensus_2:815:TRA:TRAV24:None:TRAJ28:TRAC:CASYSGAGSYQLTF:TGTGCCTCCTACTCTGGGGCTGGGAGTTACCAACTCACTTTC:15044:12	HD02_clonotype32_consensus_1:12680:12;HD02_clonotype32_consensus_2:1299:1	CloneType_365	WithinClusterClonal
HD_HD02_ATCCGAAGTGAAGGCT	HD02	CD8+ MAIT	HD	HD02_clonotype615_consensus_1:511:TRA:TRAV1-2:None:TRAJ33:TRAC:CVSMDSNYQLIW:TGTGTTTCCATGGATAGCAACTATCAGTTAATCTGG:2171:2;HD02_clonotype615_consensus_2:728:TRB:TRBV6-1:TRBD1:TRBJ2-3:TRBC2:CASSEGEGAGTDTQYF:TGTGCCAGCAGTGAAGGAGAGGGGGCCGGCACAGATACGCAGTATTTT:9589:9	HD02_clonotype615_consensus_1:2171:2;HD02_clonotype615_consensus_2:9589:9	CloneType_414	NoClonal
HD_HD02_ATCCGAAGTGTGGTTT	HD02	CD8+ Naive	HD	HD02_clonotype616_consensus_1:872:TRA:TRAV8-3:None:TRAJ44:TRAC:CAVDNTGTASKLTF:TGTGCTGTGGATAATACCGGCACTGCCAGTAAACTCACCTTT:1952:2;HD02_clonotype616_consensus_2:671:TRB:TRBV4-2:TRBD1:TRBJ2-7:TRBC2:CASSQPDRGSHSYEQYF:TGTGCCAGCAGCCAACCGGACAGGGGGTCCCACTCCTACGAGCAGTACTTC:5682:5	HD02_clonotype616_consensus_1:1952:2;HD02_clonotype616_consensus_2:5682:5	CloneType_415	NoClonal
HD_HD02_ATCCGAAGTTCCACGG	HD02	CD8+ Naive	HD	HD02_clonotype617_consensus_1:684:TRA:TRAV21:None:TRAJ29:TRAC:CAAPYSGNTPLVF:TGTGCTGCACCGTATTCAGGAAACACACCTCTTGTCTTT:10085:9;HD02_clonotype617_consensus_2:660:TRB:TRBV3-1:TRBD1:TRBJ2-7:TRBC2:CASSQGRGVPHEQYF:TGTGCCAGCAGCCAAGGCCGGGGCGTTCCCCACGAGCAGTACTTC:10210:10	HD02_clonotype617_consensus_1:10085:9;HD02_clonotype617_consensus_2:10210:10	CloneType_416	NoClonal
HD_HD02_ATCCGAATCCACTCCA	HD02	CD8+ MAIT	HD	HD02_clonotype618_consensus_1:557:TRA:TRAV17:None:TRAJ23:TRAC:CAPPKGGKLIF:TGTGCTCCGCCCAAGGGAGGAAAGCTTATCTTC:6797:6;HD02_clonotype618_consensus_2:697:TRB:TRBV4-3:TRBD2:TRBJ2-1:TRBC2:CASSQEGSGTYNEQFF:TGCGCCAGCAGCCAAGAGGGTAGCGGGACCTACAATGAGCAGTTCTTC:21581:23	HD02_clonotype618_consensus_1:6797:6;HD02_clonotype618_consensus_2:21581:23	CloneType_417	NoClonal
HD_HD02_ATCGAGTAGACCTTTG	HD02	CD8+ Naive	HD	NA	NA	NA	NON-TCR
HD_HD02_ATCGAGTAGCCCAGCT	HD02	CD8+ Effector-GNLY	HD	NA	NA	NA	NON-TCR
HD_HD02_ATCGAGTAGCGTGTCC	HD02	CD8+ Effector Memory	HD	HD02_clonotype620_consensus_1:533:TRB:TRBV20-1:TRBD1:TRBJ1-6:TRBC1:CSARDWSGQGSSPLHF:TGCAGTGCTAGAGATTGGTCAGGACAGGGAAGTTCACCCCTCCACTTT:3148:4;HD02_clonotype620_consensus_2:582:TRA:TRAV5:None:TRAJ3:TRAC:CAETYSSASKIIF:TGTGCAGAGACGTACAGCAGTGCTTCCAAGATAATCTTT:3951:4	HD02_clonotype620_consensus_1:3148:4;HD02_clonotype620_consensus_2:3951:4	CloneType_418	NoClonal
HD_HD02_ATCGAGTAGGATGGTC	HD02	CD8+ Naive	HD	HD02_clonotype621_consensus_1:527:TRB:TRBV2:TRBD2:TRBJ2-1:TRBC2:CASSRLAGDWNEQFF:TGTGCCAGCAGTCGACTAGCGGGAGATTGGAATGAGCAGTTCTTC:3494:5;HD02_clonotype621_consensus_2:702:TRA:TRAV8-1:None:TRAJ36:TRAC:CAVNEETGANNLFF:TGTGCCGTGAATGAGGAAACTGGGGCAAACAACCTCTTCTTT:5567:5	HD02_clonotype621_consensus_1:3494:5;HD02_clonotype621_consensus_2:5567:5	CloneType_419	NoClonal
HD_HD02_ATCGAGTAGTTCCACA	HD02	CD8+ Effector-GNLY	HD	HD02_clonotype9_consensus_1:781:TRA:TRAV12-2:None:TRAJ16:TRAC:CAVNPGGQKLLF:TGTGCCGTGAACCCAGGTGGCCAGAAGCTGCTCTTT:159965:133;HD02_clonotype9_consensus_2:801:TRA:TRAV25:None:TRAJ44:TRAC:CAGTGTASKLTF:TGTGCAGGGACCGGCACTGCCAGTAAACTCACCTTT:99987:90;HD02_clonotype9_consensus_3:820:TRB:TRBV11-3:TRBD1:TRBJ2-2:TRBC2:CASSSYWAGELFF:TGTGCCAGCAGCTCTTACTGGGCCGGGGAGCTGTTTTTT:111391:120	HD02_clonotype9_consensus_1:5498:5;HD02_clonotype9_consensus_2:1592:2;HD02_clonotype9_consensus_3:5523:9	CloneType_180	CrossClusterClonal
HD_HD02_ATCGAGTCATTCTTAC	HD02	CD8+ Effector-GZMH	HD	NA	NA	NA	NON-TCR
HD_HD02_ATCGAGTTCCCAAGTA	HD02	CD8+ MAIT	HD	NA	NA	NA	NON-TCR
HD_HD02_ATCTACTAGTAGGTGC	HD02	CD8+ Effector-GNLY	HD	HD02_clonotype6_consensus_1:800:TRA:TRAV13-2:None:TRAJ48:TRAC:CADLDFGNEKLTF:TGTGCAGACCTGGACTTTGGAAATGAGAAATTAACCTTT:176900:143;HD02_clonotype6_consensus_2:1129:TRB:TRBV7-9:None:TRBJ2-1:TRBC2:CASSYGPYNEQFF:TGTGCCAGCAGCTACGGCCCCTACAATGAGCAGTTCTTC:532597:509	HD02_clonotype6_consensus_1:4966:4;HD02_clonotype6_consensus_2:14607:15	CloneType_72	WithinClusterClonal
HD_HD02_ATCTACTCACGGACAA	HD02	CD8+ Effector-GNLY	HD	NA	NA	NA	NON-TCR
HD_HD02_ATCTACTCAGCAGTTT	HD02	CD8+ Effector-GNLY	HD	NA	NA	NA	NON-TCR
HD_HD02_ATCTACTCATGAAGTA	HD02	CD8+ Effector Memory	HD	HD02_clonotype624_consensus_1:759:TRA:TRAV19:None:TRAJ4:TRAC:CALRTLSGGYNKLIF:TGTGCTCTGAGGACCCTTTCTGGTGGCTACAATAAGCTGATTTTT:7577:7;HD02_clonotype624_consensus_2:694:TRB:TRBV20-1:None:TRBJ1-6:TRBC1:CSARDLADSNSPLHF:TGCAGTGCTAGAGATTTGGCGGACTCTAATTCACCCCTCCACTTT:12557:11	HD02_clonotype624_consensus_1:7577:7;HD02_clonotype624_consensus_2:12557:11	CloneType_420	NoClonal
HD_HD02_ATCTACTGTATGAATG	HD02	CD8+ Naive	HD	HD02_clonotype625_consensus_1:743:TRB:TRBV7-9:TRBD2:TRBJ2-3:TRBC2:CASSPEGEGPGDTQYF:TGTGCCAGCAGCCCAGAAGGTGAGGGGCCCGGAGATACGCAGTATTTT:17774:16;HD02_clonotype625_consensus_2:682:TRA:TRAV8-3:None:TRAJ33:TRAC:CAVGAPMDSNYQLIW:TGTGCTGTGGGTGCTCCCATGGATAGCAACTATCAGTTAATCTGG:5965:7;HD02_clonotype625_consensus_3:473:TRA:TRAV2:None:TRAJ41:TRAC:CAVERSNSGYALNF:TGTGCTGTGGAGAGGTCAAATTCCGGGTATGCACTCAACTTC:1899:2	HD02_clonotype625_consensus_1:17774:16;HD02_clonotype625_consensus_2:5965:7;HD02_clonotype625_consensus_3:1899:2	CloneType_421	NoClonal
HD_HD02_ATCTACTGTCTGATCA	HD02	CD8+ Effector Memory	HD	HD02_clonotype626_consensus_1:910:TRB:TRBV3-1:TRBD2:TRBJ1-5:TRBC1:CASSQGISQVNQPQHF:TGTGCCAGCAGCCAAGGGATTAGTCAAGTCAATCAGCCCCAGCATTTT:19587:21;HD02_clonotype626_consensus_2:922:TRB:TRBV9:None:TRBJ2-7:TRBC2:CASSVALEGEQYF:TGTGCCAGCAGCGTAGCCTTAGAAGGCGAGCAGTACTTC:12739:13;HD02_clonotype626_consensus_3:630:TRA:TRAV14DV4:None:TRAJ29:TRAC:CAMRESRGNTPLVF:TGTGCAATGAGAGAAAGTAGAGGAAACACACCTCTTGTCTTT:3120:3;HD…	HD02_clonotype626_consensus_1:19587:21;HD02_clonotype626_consensus_2:12739:13;HD02_clonotype626_consensus_3:3120:3;HD02_clonotype626_consensus_4:9690:9	CloneType_422	NoClonal
HD_HD02_ATCTACTTCTGCGACG	HD02	CD8+ Effector Memory-GZMK	HD	HD02_clonotype4_consensus_1:1283:TRB:TRBV6-5:None:TRBJ2-6:TRBC2:CASRADYSGANVLTF:TGTGCCAGCAGAGCCGATTACTCTGGGGCCAACGTCCTGACTTTC:419428:430;HD02_clonotype4_consensus_2:860:TRA:TRAV12-1:None:TRAJ49:TRAC:CVVNAGNQFYF:TGTGTGGTGAACGCCGGTAACCAGTTCTATTTT:253258:210	HD02_clonotype4_consensus_1:14199:14;HD02_clonotype4_consensus_2:2815:2	CloneType_97	CrossClusterClonal
HD_HD02_ATCTGCCCAATTCCTT	HD02	CD8+ Effector Memory	HD	HD02_clonotype627_consensus_1:511:TRA:TRAV38-1:None:TRAJ32:TRAC:CAFVHYGGATNKLIF:TGTGCTTTCGTTCACTATGGTGGTGCTACAAACAAGCTCATCTTT:8100:8;HD02_clonotype627_consensus_2:659:TRB:TRBV19:None:TRBJ1-1:TRBC1:CASSIDQWGEAFF:TGTGCCAGTAGTATAGATCAATGGGGTGAAGCTTTCTTT:8670:8	HD02_clonotype627_consensus_1:8100:8;HD02_clonotype627_consensus_2:8670:8	CloneType_423	NoClonal
HD_HD02_ATCTGCCCACCAGATT	HD02	CD8+ Effector-GZMH	HD	HD02_clonotype5_consensus_1:951:TRB:TRBV5-1:TRBD1:TRBJ2-3:TRBC2:CASSFGTDFTSTDTQYF:TGCGCCAGCAGCTTTGGGACAGATTTTACTAGCACAGATACGCAGTATTTT:374781:379;HD02_clonotype5_consensus_2:784:TRA:TRAV25:None:TRAJ48:TRAC:CALGDFGNEKLTF:TGTGCTCTAGGGGACTTTGGAAATGAGAAATTAACCTTT:107955:102	HD02_clonotype5_consensus_1:7314:7;HD02_clonotype5_consensus_2:1360:1	CloneType_39	CrossClusterClonal
HD_HD02_ATCTGCCCACGGACAA	HD02	CD8+ KIR	HD	HD02_clonotype8_consensus_1:928:TRB:TRBV4-3:TRBD2:TRBJ2-1:TRBC2:CASSQDAGASGEQFF:TGCGCCAGCAGCCAAGATGCGGGAGCCTCAGGTGAGCAGTTCTTC:319309:333;HD02_clonotype8_consensus_2:1178:TRA:TRAV1-2:None:TRAJ40:TRAC:CAVTSGTYKYIF:TGTGCCGTTACCTCAGGAACCTACAAATACATCTTT:89094:86	HD02_clonotype8_consensus_1:13013:13;HD02_clonotype8_consensus_2:5935:5	CloneType_25	CrossClusterClonal
HD_HD02_ATCTGCCCACTTAAGC	HD02	CD8+ Naive	HD	HD02_clonotype628_consensus_1:526:TRB:TRBV9:TRBD2:TRBJ2-5:TRBC2:CASSVGGSGGPRETQYF:TGTGCCAGCAGCGTTGGGGGTAGCGGGGGGCCCAGGGAGACCCAGTACTTC:5515:5;HD02_clonotype628_consensus_2:539:TRA:TRAV14DV4:None:TRAJ54:TRAC:CAMRVQGAQKLVF:TGTGCAATGAGGGTTCAGGGAGCCCAGAAGCTGGTATTT:1337:1	HD02_clonotype628_consensus_1:5515:5;HD02_clonotype628_consensus_2:1337:1	CloneType_424	NoClonal
HD_HD02_ATCTGCCGTGAAGGCT	HD02	CD8+ Effector-GNLY	HD	NA	NA	NA	NON-TCR
HD_HD02_ATCTGCCGTTAGAACA	HD02	CD8+ Naive	HD	HD02_clonotype629_consensus_1:679:TRB:TRBV6-5:TRBD1:TRBJ1-5:TRBC1:CASSRGSNQPQHF:TGTGCCAGCAGCAGAGGTAGCAATCAGCCCCAGCATTTT:7664:7;HD02_clonotype629_consensus_2:684:TRA:TRAV24:None:TRAJ52:TRAC:CAADGGTSYGKLTF:TGTGCCGCGGACGGTGGTACTAGCTATGGAAAGCTGACATTT:698:2	HD02_clonotype629_consensus_1:7664:7;HD02_clonotype629_consensus_2:698:2	CloneType_425	NoClonal
HD_HD02_ATCTGCCGTTCGTCTC	HD02	CD8+ Effector-GNLY	HD	HD02_clonotype64_consensus_1:921:TRB:TRBV9:None:TRBJ2-7:TRBC2:CASSVALEGEQYF:TGTGCCAGCAGCGTAGCCTTAGAAGGCGAGCAGTACTTC:37247:36;HD02_clonotype64_consensus_2:660:TRA:TRAV22:None:TRAJ12:TRAC:CAAYMDSSYKLIF:TGTGCTGCGTACATGGATAGCAGCTATAAATTGATCTTC:21104:20	HD02_clonotype64_consensus_1:4956:5;HD02_clonotype64_consensus_2:6149:6	CloneType_426	WithinClusterClonal
HD_HD02_ATGAGGGCAGCAGTTT	HD02	CD8+ KIR	HD	NA	NA	NA	NON-TCR
HD_HD02_ATGAGGGCATTTCAGG	HD02	CD8+ Naive	HD	NA	NA	NA	NON-TCR
HD_HD02_ATGAGGGGTCAAAGCG	HD02	CD8+ Naive	HD	HD02_clonotype631_consensus_1:666:TRB:TRBV4-1:TRBD1:TRBJ2-2:TRBC2:CASSRNRVDPGELFF:TGCGCCAGCAGCCGGAACAGGGTTGATCCCGGGGAGCTGTTTTTT:16849:17;HD02_clonotype631_consensus_2:556:TRA:TRAV25:None:TRAJ49:TRAC:CAGPVGNQFYF:TGTGCAGGGCCGGTCGGTAACCAGTTCTATTTT:1275:3	HD02_clonotype631_consensus_1:16849:17;HD02_clonotype631_consensus_2:1275:3	CloneType_427	NoClonal
HD_HD02_ATGAGGGGTTCGTTGA	HD02	CD8+ Naive	HD	HD02_clonotype632_consensus_1:643:TRB:TRBV27:TRBD2:TRBJ2-3:TRBC2:CASSLGLFTDTQYF:TGTGCCAGCAGTTTAGGCCTGTTCACAGATACGCAGTATTTT:935:2;HD02_clonotype632_consensus_2:587:TRA:TRAV21:None:TRAJ26:TRAC:CAVRDPYGQNFVF:TGTGCTGTGAGGGACCCCTATGGTCAGAATTTTGTCTTT:4510:4	HD02_clonotype632_consensus_1:935:2;HD02_clonotype632_consensus_2:4510:4	CloneType_428	NoClonal
HD_HD02_ATGAGGGTCAATCACG	HD02	CD8+ MAIT	HD	HD02_clonotype633_consensus_1:690:TRB:TRBV27:TRBD1:TRBJ2-1:TRBC2:CASYRGESYNEQFF:TGTGCCAGCTATAGGGGGGAGTCCTACAATGAGCAGTTCTTC:8794:8;HD02_clonotype633_consensus_2:530:TRA:TRAV1-2:None:TRAJ33:TRAC:CAVLDSNYQLIW:TGTGCTGTGTTGGATAGCAACTATCAGTTAATCTGG:3085:3	HD02_clonotype633_consensus_1:8794:8;HD02_clonotype633_consensus_2:3085:3	CloneType_429	NoClonal
HD_HD02_ATGAGGGTCCGTCATC	HD02	CD8+ Naive	HD	HD02_clonotype634_consensus_1:513:TRB:TRBV4-1:TRBD2:TRBJ1-5:TRBC1:CASSQDMEGIQPQHF:TGCGCCAGCAGCCAAGATATGGAGGGGATTCAGCCCCAGCATTTT:14566:14;HD02_clonotype634_consensus_2:615:TRA:TRAV8-4:None:TRAJ31:TRAC:CAALANNNARLMF:TGTGCTGCCCTAGCGAATAACAATGCCAGACTCATGTTT:5786:5	HD02_clonotype634_consensus_1:14566:14;HD02_clonotype634_consensus_2:5786:5	CloneType_430	NoClonal
HD_HD02_ATGCGATAGCAAATCA	HD02	CD8+ Effector Memory	HD	NA	NA	NA	NON-TCR
HD_HD02_ATGCGATAGTGGTAAT	HD02	CD8+ MAIT	HD	HD02_clonotype15_consensus_1:992:TRA:TRAV1-2:None:TRAJ33:TRAC:CAVMDSNYQLIW:TGTGCTGTAATGGATAGCAACTATCAGTTAATCTGG:47274:43;HD02_clonotype15_consensus_2:1251:TRB:TRBV6-1:TRBD1:TRBJ1-6:TRBC1:CASSEQGENSPLHF:TGTGCCAGCAGTGAACAAGGGGAAAATTCACCCCTCCACTTT:45948:48	HD02_clonotype15_consensus_1:1315:1;HD02_clonotype15_consensus_2:5980:5	CloneType_21	WithinClusterClonal
HD_HD02_ATGCGATAGTTTCCTT	HD02	CD8+ Naive	HD	HD02_clonotype636_consensus_1:613:TRA:TRAV1-2:None:TRAJ11:TRAC:CAVRDKGYSTLTF:TGTGCTGTGAGAGATAAAGGATACAGCACCCTCACCTTT:5861:5;HD02_clonotype636_consensus_2:721:TRB:TRBV5-1:TRBD2:TRBJ2-7:TRBC2:CASSFLQTSSYEQYF:TGCGCCAGCAGCTTTCTACAGACGAGCTCCTACGAGCAGTACTTC:15459:17	HD02_clonotype636_consensus_1:5861:5;HD02_clonotype636_consensus_2:15459:17	CloneType_431	NoClonal
HD_HD02_ATGCGATCACAGTCGC	HD02	CD8+ MAIT	HD	HD02_clonotype7_consensus_1:1104:TRB:TRBV4-2:TRBD2:TRBJ2-3:TRBC2:CASSQGGGDTDTQYF:TGTGCCAGCAGCCAAGGCGGGGGGGACACAGATACGCAGTATTTT:200905:209;HD02_clonotype7_consensus_2:1190:TRA:TRAV1-2:None:TRAJ33:TRAC:CAVLDSNYQLIW:TGTGCTGTGTTGGATAGCAACTATCAGTTAATCTGG:69401:70	HD02_clonotype7_consensus_1:10900:10;HD02_clonotype7_consensus_2:1365:1	CloneType_215	WithinClusterClonal
HD_HD02_ATGCGATCATAGAAAC	HD02	CD8+ MAIT	HD	NA	NA	NA	NON-TCR
HD_HD02_ATGCGATGTAGCGTAG	HD02	CD8+ MAIT	HD	HD02_clonotype10_consensus_1:994:TRA:TRAV1-2:None:TRAJ33:TRAC:CAVRDSNYQLIW:TGTGCTGTGAGAGATAGCAACTATCAGTTAATCTGG:88610:83;HD02_clonotype10_consensus_2:722:TRB:TRBV6-4:TRBD1:TRBJ2-3:TRBC2:CASSDGQGADTQYF:TGTGCCAGCAGTGACGGACAGGGTGCAGATACGCAGTATTTT:132120:134	HD02_clonotype10_consensus_1:1193:1;HD02_clonotype10_consensus_2:10103:10	CloneType_116	WithinClusterClonal
HD_HD02_ATGCGATGTCTGCCAG	HD02	CD8+ MAIT	HD	NA	NA	NA	NON-TCR
HD_HD02_ATGCGATGTGTGAAAT	HD02	CD8+ KIR	HD	HD02_clonotype49_consensus_1:751:TRB:TRBV6-1:TRBD2:TRBJ2-7:TRBC2:CASASSGLVREQYF:TGTGCCAGCGCGTCCTCTGGACTAGTACGCGAGCAGTACTTC:24600:27;HD02_clonotype49_consensus_2:536:TRA:TRAV13-1:None:TRAJ27:TRAC:CAASYGTNAGKSTF:TGTGCAGCAAGTTACGGCACCAATGCAGGCAAATCAACCTTT:22735:18	HD02_clonotype49_consensus_1:4913:6;HD02_clonotype49_consensus_2:2500:2	CloneType_432	WithinClusterClonal
HD_HD02_ATGCGATGTGTGTGCC	HD02	CD8+ MAIT	HD	HD02_clonotype637_consensus_1:555:TRA:TRAV12-1:None:TRAJ47:TRAC:CVVTLEYGNKLVF:TGTGTGGTGACCTTGGAATATGGAAACAAGCTGGTCTTT:1275:2;HD02_clonotype637_consensus_2:693:TRB:TRBV6-5:TRBD1:TRBJ1-2:TRBC1:CASSPQGLDGYTF:TGTGCCAGCAGTCCACAGGGCTTGGATGGCTACACCTTC:3907:4	HD02_clonotype637_consensus_1:1275:2;HD02_clonotype637_consensus_2:3907:4	CloneType_433	NoClonal
HD_HD02_ATGCGATGTTAAGAAC	HD02	CD8+ Effector Memory	HD	HD02_clonotype638_consensus_1:722:TRB:TRBV20-1:TRBD1:TRBJ2-2:TRBC2:CSASPRVAGELFF:TGCAGTGCTAGCCCCAGGGTGGCCGGGGAGCTGTTTTTT:10611:12;HD02_clonotype638_consensus_2:596:TRA:TRAV12-2:None:TRAJ9:TRAC:CAVNTGGFKTIF:TGTGCCGTGAATACTGGAGGCTTCAAAACTATCTTT:10195:7	HD02_clonotype638_consensus_1:10611:12;HD02_clonotype638_consensus_2:10195:7	CloneType_434	NoClonal
HD_HD02_ATGCGATGTTCCCGAG	HD02	CD8+ Naive	HD	HD02_clonotype639_consensus_1:1010:TRA:TRAV1-2:None:TRAJ44:TRAC:CAVREGGGTASKLTF:TGTGCTGTGAGAGAAGGGGGCGGCACTGCCAGTAAACTCACCTTT:3335:5;HD02_clonotype639_consensus_2:693:TRB:TRBV6-5:TRBD1:TRBJ2-3:TRBC2:CASSEAGTGVTDTQYF:TGTGCCAGCAGTGAGGCCGGGACAGGGGTGACAGATACGCAGTATTTT:13674:15	HD02_clonotype639_consensus_1:3335:5;HD02_clonotype639_consensus_2:13674:15	CloneType_435	NoClonal
HD_HD02_ATGCGATGTTGATTCG	HD02	CD8+ Effector-GNLY	HD	NA	NA	NA	NON-TCR
HD_HD02_ATGCGATTCAGCTCTC	HD02	CD8+ Effector-GNLY	HD	HD02_clonotype3_consensus_1:849:TRA:TRAV12-2:None:TRAJ20:TRAC:CAVKKLSF:TGTGCCGTGAAGAAGCTCAGCTTT:537659:465;HD02_clonotype3_consensus_2:893:TRB:TRBV27:TRBD1:TRBJ1-6:TRBC1:CASSSWDRDNSPLHF:TGTGCCAGCAGTTCCTGGGACAGGGATAATTCACCCCTCCACTTT:465991:452;HD02_clonotype3_consensus_3:841:TRA:TRAV17:None:TRAJ8:TRAC:CATVPNTGFQKLVF:TGTGCTACGGTCCCGAACACAGGCTTTCAGAAACTTGTATTT:535250:470	HD02_clonotype3_consensus_1:1843:2;HD02_clonotype3_consensus_2:9822:9;HD02_clonotype3_consensus_3:6889:5	CloneType_65	WithinClusterClonal
HD_HD02_ATGCGATTCGCCCTTA	HD02	CD8+ Effector-GNLY	HD	HD02_clonotype1_consensus_1:798:TRA:TRAV12-2:None:TRAJ45:TRAC:CAVNTLRAGGGADGLTF:TGTGCCGTGAACACTCTAAGGGCAGGAGGAGGTGCTGACGGACTCACCTTT:596881:498;HD02_clonotype1_consensus_2:1156:TRB:TRBV9:None:TRBJ2-1:TRBC2:CASSVAPDPYNEQFF:TGTGCCAGCAGCGTAGCTCCAGACCCCTACAATGAGCAGTTCTTC:1381169:1359	HD02_clonotype1_consensus_1:11804:10;HD02_clonotype1_consensus_2:16950:17	CloneType_54	CrossClusterClonal
HD_HD02_ATGGGAGAGGATCGCA	HD02	CD8+ Effector-GNLY	HD	HD02_clonotype2_consensus_1:866:TRB:TRBV19:TRBD1:TRBJ2-1:TRBC2:CASSIVFGTGVGEQFF:TGTGCCAGTAGTATAGTATTCGGGACAGGGGTGGGTGAGCAGTTCTTC:659718:740;HD02_clonotype2_consensus_2:816:TRA:TRAV22:None:TRAJ48:TRAC:CAVERSLLSNFGNEKLTF:TGTGCTGTGGAGAGGAGTTTACTGTCTAACTTTGGAAATGAGAAATTAACCTTT:322691:302	HD02_clonotype2_consensus_1:2800:3;HD02_clonotype2_consensus_2:1201:1	CloneType_3	CrossClusterClonal
HD_HD02_ATGGGAGAGTGGCACA	HD02	CD8+ Effector-GNLY	HD	HD02_clonotype30_consensus_1:623:TRA:TRAV12-2:None:TRAJ16:TRAC:CAVNPGGQKLLF:TGTGCCGTGAACCCAGGTGGCCAGAAGCTGCTCTTT:35616:28;HD02_clonotype30_consensus_2:853:TRB:TRBV11-3:TRBD1:TRBJ2-2:TRBC2:CASSSYWAGELFF:TGTGCCAGCAGCTCTTACTGGGCCGGGGAGCTGTTTTTT:35734:39	HD02_clonotype30_consensus_1:1917:2;HD02_clonotype30_consensus_2:2377:2	CloneType_327	WithinClusterClonal
HD_HD02_ATGGGAGCAAAGTCAA	HD02	CD8+ Naive	HD	HD02_clonotype641_consensus_1:725:TRB:TRBV27:TRBD2:TRBJ2-7:TRBC2:CASSMRESSYEQYF:TGTGCCAGCAGTATGAGGGAGTCCTCATACGAGCAGTACTTC:5052:5;HD02_clonotype641_consensus_2:634:TRA:TRAV41:None:TRAJ52:TRAC:CAVSGNAGGTSYGKLTF:TGTGCTGTCAGTGGGAATGCTGGTGGTACTAGCTATGGAAAGCTGACATTT:2569:2	HD02_clonotype641_consensus_1:5052:5;HD02_clonotype641_consensus_2:2569:2	CloneType_436	NoClonal
HD_HD02_ATGGGAGGTCGATTGT	HD02	CD8+ Effector Memory-GZMK	HD	HD02_clonotype19_consensus_1:652:TRA:TRAV12-3:None:TRAJ43:TRAC:CAMSASNNNDMRF:TGTGCAATGAGCGCGTCCAATAACAATGACATGCGCTTT:55663:52;HD02_clonotype19_consensus_2:681:TRB:TRBV10-1:None:TRBJ2-2:TRBC2:CASGLSRVGGELFF:TGCGCCAGCGGTTTAAGTAGGGTTGGCGGGGAGCTGTTTTTT:64761:67	HD02_clonotype19_consensus_1:1212:1;HD02_clonotype19_consensus_2:7827:7	CloneType_173	WithinClusterClonal
HD_HD02_ATGGGAGTCCTCATTA	HD02	CD8+ Naive	HD	NA	NA	NA	NON-TCR
HD_HD02_ATGGGAGTCGCCTGTT	HD02	CD8+ CD16	HD	HD02_clonotype643_consensus_1:531:TRA:TRAV1-2:None:TRAJ12:TRAC:CAVLLGSSYKLIF:TGTGCTGTCCTCTTGGGTAGCAGCTATAAATTGATCTTC:3084:3;HD02_clonotype643_consensus_2:694:TRA:TRAV3:None:TRAJ44:TRAC:CAVRDQRTGTASKLTF:TGTGCTGTGAGAGACCAAAGAACCGGCACTGCCAGTAAACTCACCTTT:2757:3;HD02_clonotype643_consensus_3:674:TRB:TRBV20-1:TRBD2:TRBJ2-7:TRBC2:CSARGESYEQYF:TGCAGTGCTAGAGGCGAGAGCTACGAGCAGTACTTC:10937:11;HD02_clonotype6…	HD02_clonotype643_consensus_1:3084:3;HD02_clonotype643_consensus_2:2757:3;HD02_clonotype643_consensus_3:10937:11;HD02_clonotype643_consensus_4:13978:15	CloneType_437	NoClonal
HD_HD02_ATGTGTGCACTGCCAG	HD02	CD8+ Naive	HD	HD02_clonotype644_consensus_1:1027:TRB:TRBV13:None:TRBJ2-7:TRBC2:CASSPGNSYEQYF:TGTGCCAGCAGCCCCGGAAACTCCTACGAGCAGTACTTC:17452:19;HD02_clonotype644_consensus_2:886:TRA:TRAV8-4:None:TRAJ11:TRAC:CAVSGGYSTLTF:TGTGCTGTGTCAGGAGGATACAGCACCCTCACCTTT:10883:12	HD02_clonotype644_consensus_1:17452:19;HD02_clonotype644_consensus_2:10883:12	CloneType_438	NoClonal
HD_HD02_ATGTGTGCAGTCTTCC	HD02	CD8+ Naive	HD	HD02_clonotype645_consensus_1:511:TRA:TRAV23DV6:None:TRAJ48:TRAC:CAALGDFGNEKLTF:TGTGCAGCATTGGGGGACTTTGGAAATGAGAAATTAACCTTT:681:1;HD02_clonotype645_consensus_2:501:TRB:TRBV9:None:TRBJ2-1:TRBC2:CASSAWVSYNEQFF:TGTGCCAGCAGCGCCTGGGTTTCCTACAATGAGCAGTTCTTC:4638:4	HD02_clonotype645_consensus_1:681:1;HD02_clonotype645_consensus_2:4638:4	CloneType_439	NoClonal
HD_HD02_ATGTGTGGTCCATCCT	HD02	CD8+ Naive	HD	NA	NA	NA	NON-TCR
HD_HD02_ATGTGTGTCAAAGACA	HD02	CD8+ Effector-GNLY	HD	HD02_clonotype32_consensus_1:960:TRB:TRBV7-9:None:TRBJ2-2:TRBC2:CASSLNPNTGELFF:TGTGCCAGCAGCTTAAACCCCAACACCGGGGAGCTGTTTTTT:116538:113;HD02_clonotype32_consensus_2:815:TRA:TRAV24:None:TRAJ28:TRAC:CASYSGAGSYQLTF:TGTGCCTCCTACTCTGGGGCTGGGAGTTACCAACTCACTTTC:15044:12	HD02_clonotype32_consensus_1:20901:22;HD02_clonotype32_consensus_2:2805:2	CloneType_365	WithinClusterClonal
HD_HD02_ATGTGTGTCAAAGTAG	HD02	CD8+ Naive	HD	HD02_clonotype646_consensus_1:569:TRA:TRAV27:None:TRAJ43:TRAC:CAGALEREYDMRF:TGTGCAGGAGCTTTGGAGAGGGAATATGACATGCGCTTT:2975:2;HD02_clonotype646_consensus_2:741:TRB:TRBV19:TRBD1:TRBJ1-1:TRBC1:CASSIDLIGQNTEAFF:TGTGCCAGTAGTATAGATCTGATAGGTCAGAACACTGAAGCTTTCTTT:6114:6;HD02_clonotype646_consensus_3:596:TRB:TRBV6-3:TRBD2:TRBJ2-7:TRBC1:CASKPPGLAGPGHYEQYF:TGTGCCAGCAAACCCCCGGGACTAGCGGGTCCGGGCCACTACGAGCAGTACTT…	HD02_clonotype646_consensus_1:2975:2;HD02_clonotype646_consensus_2:6114:6;HD02_clonotype646_consensus_3:6019:6;HD02_clonotype646_consensus_4:2744:2	CloneType_440	NoClonal
HD_HD02_ATGTGTGTCAATAAGG	HD02	CD8+ Effector Memory	HD	NA	NA	NA	NON-TCR
HD_HD02_ATGTGTGTCCAAACAC	HD02	CD8+ Naive	HD	HD02_clonotype647_consensus_1:681:TRB:TRBV9:TRBD1:TRBJ1-2:TRBC1:CASSVGRTGGGGYTF:TGTGCCAGCAGCGTTGGGAGGACAGGGGGGGGTGGCTACACCTTC:1505:2;HD02_clonotype647_consensus_2:540:TRA:TRAV13-1:None:TRAJ38:TRAC:CAASCPNRKLIW:TGTGCAGCCTCGTGTCCCAACCGTAAGCTGATTTGG:5242:4	HD02_clonotype647_consensus_1:1505:2;HD02_clonotype647_consensus_2:5242:4	CloneType_441	NoClonal
HD_HD02_ATTACTCAGACTTGAA	HD02	CD8+ MAIT	HD	NA	NA	NA	NON-TCR
HD_HD02_ATTACTCCAATGTTGC	HD02	CD8+ Naive	HD	HD02_clonotype649_consensus_1:602:TRB:TRBV12-4:TRBD1:TRBJ1-3:TRBC1:CASSAGTGAGNTIYF:TGTGCCAGCAGCGCCGGGACAGGGGCCGGAAACACCATATATTTT:5314:6;HD02_clonotype649_consensus_2:658:TRA:TRAV8-6:None:TRAJ9:TRAC:CAVSDTGGFKTIF:TGTGCTGTGAGTGATACTGGAGGCTTCAAAACTATCTTT:6057:6	HD02_clonotype649_consensus_1:5314:6;HD02_clonotype649_consensus_2:6057:6	CloneType_442	NoClonal
HD_HD02_ATTACTCGTATCAGTC	HD02	CD8+ Naive	HD	HD02_clonotype650_consensus_1:911:TRB:TRBV6-5:TRBD2:TRBJ2-5:TRBC2:CASSRGTDQETQYF:TGTGCCAGCAGTCGCGGGACGGACCAAGAGACCCAGTACTTC:29628:32;HD02_clonotype650_consensus_2:474:TRA:TRAV9-2:None:TRAJ39:TRAC:CALAHNNAGNMLTF:TGTGCTCTGGCTCATAATAATGCAGGCAACATGCTCACCTTT:7407:7;HD02_clonotype650_consensus_3:689:TRA:TRAV8-2:None:TRAJ45:TRAC:CVVSDKRGADGLTF:TGTGTTGTGAGTGATAAACGGGGTGCTGACGGACTCACCTTT:8790:10	HD02_clonotype650_consensus_1:29628:32;HD02_clonotype650_consensus_2:7407:7;HD02_clonotype650_consensus_3:8790:10	CloneType_443	NoClonal
HD_HD02_ATTACTCTCCAACCAA	HD02	CD8+ Naive	HD	NA	NA	NA	NON-TCR
HD_HD02_ATTACTCTCGTGACAT	HD02	CD8+ Effector Memory-GZMK	HD	NA	NA	NA	NON-TCR
HD_HD02_ATTATCCAGACCACGA	HD02	CD8+ Naive	HD	NA	NA	NA	NON-TCR
HD_HD02_ATTATCCAGGAGCGAG	HD02	CD8+ Naive	HD	HD02_clonotype653_consensus_1:700:TRB:TRBV12-5:None:TRBJ2-3:TRBC2:CASGVFKGDTQYF:TGTGCTAGTGGAGTTTTTAAAGGGGATACGCAGTATTTT:16311:16;HD02_clonotype653_consensus_2:547:TRA:TRAV12-2:None:TRAJ40:TRAC:CAVNEPGTYKYIF:TGTGCCGTGAACGAGCCAGGAACCTACAAATACATCTTT:10424:7	HD02_clonotype653_consensus_1:16311:16;HD02_clonotype653_consensus_2:10424:7	CloneType_444	NoClonal
HD_HD02_ATTATCCAGTGGAGAA	HD02	CD8+ Effector Memory	HD	HD02_clonotype120_consensus_1:592:TRA:TRAV40:None:TRAJ44:TRAC:CLLGERNTGTASKLTF:TGTCTTCTGGGAGAACGAAATACCGGCACTGCCAGTAAACTCACCTTT:9304:8;HD02_clonotype120_consensus_2:687:TRA:TRAV27:None:TRAJ44:TRAC:CAGTGTASKLTF:TGTGCAGGTACCGGCACTGCCAGTAAACTCACCTTT:13321:11;HD02_clonotype120_consensus_3:942:TRB:TRBV11-3:None:TRBJ2-1:TRBC2:CASSIYWAEEQFF:TGTGCCAGCAGCATTTACTGGGCGGAAGAGCAGTTCTTC:12239:14	HD02_clonotype120_consensus_1:3923:3;HD02_clonotype120_consensus_2:6337:5;HD02_clonotype120_consensus_3:5916:8	CloneType_221	OthersClonal
HD_HD02_ATTATCCCACCAACCG	HD02	CD8+ Naive	HD	HD02_clonotype654_consensus_1:688:TRA:TRAV8-6:None:TRAJ23:TRAC:CAVSDTNNQGGKLIF:TGTGCTGTGAGTGATACTAATAACCAGGGAGGAAAGCTTATCTTC:1777:4;HD02_clonotype654_consensus_2:716:TRB:TRBV6-1:None:TRBJ2-2:TRBC2:CASSRRWDTGELFF:TGTGCCAGCAGTCGCCGTTGGGACACCGGGGAGCTGTTTTTT:22225:19	HD02_clonotype654_consensus_1:1777:4;HD02_clonotype654_consensus_2:22225:19	CloneType_445	NoClonal
HD_HD02_ATTATCCCAGTTCCCT	HD02	CD8+ Naive	HD	HD02_clonotype655_consensus_1:512:TRB:TRBV6-4:TRBD2:TRBJ2-1:TRBC2:CASSEGISRGNEQFF:TGTGCCAGCAGTGAGGGGATCTCCCGCGGGAATGAGCAGTTCTTC:6644:6;HD02_clonotype655_consensus_2:703:TRA:TRAV26-1:None:TRAJ53:TRAC:CLIFPYSGGSNYKLTF:TGCCTTATCTTCCCCTATAGTGGAGGTAGCAACTATAAACTGACATTT:1694:2	HD02_clonotype655_consensus_1:6644:6;HD02_clonotype655_consensus_2:1694:2	CloneType_446	NoClonal
HD_HD02_ATTATCCTCACCAGGC	HD02	CD8+ Naive	HD	NA	NA	NA	NON-TCR
HD_HD02_ATTATCCTCACCGGGT	HD02	CD8+ Effector-GNLY	HD	HD02_clonotype1_consensus_1:798:TRA:TRAV12-2:None:TRAJ45:TRAC:CAVNTLRAGGGADGLTF:TGTGCCGTGAACACTCTAAGGGCAGGAGGAGGTGCTGACGGACTCACCTTT:596881:498;HD02_clonotype1_consensus_2:1156:TRB:TRBV9:None:TRBJ2-1:TRBC2:CASSVAPDPYNEQFF:TGTGCCAGCAGCGTAGCTCCAGACCCCTACAATGAGCAGTTCTTC:1381169:1359	HD02_clonotype1_consensus_1:4258:4;HD02_clonotype1_consensus_2:3941:4	CloneType_54	CrossClusterClonal
HD_HD02_ATTATCCTCCACGTGG	HD02	CD8+ Effector Memory-GZMK	HD	HD02_clonotype5_consensus_1:951:TRB:TRBV5-1:TRBD1:TRBJ2-3:TRBC2:CASSFGTDFTSTDTQYF:TGCGCCAGCAGCTTTGGGACAGATTTTACTAGCACAGATACGCAGTATTTT:374781:379;HD02_clonotype5_consensus_2:784:TRA:TRAV25:None:TRAJ48:TRAC:CALGDFGNEKLTF:TGTGCTCTAGGGGACTTTGGAAATGAGAAATTAACCTTT:107955:102	HD02_clonotype5_consensus_1:10448:11;HD02_clonotype5_consensus_2:968:1	CloneType_39	CrossClusterClonal
HD_HD02_ATTATCCTCGGCTACG	HD02	CD8+ Naive	HD	HD02_clonotype656_consensus_1:943:TRB:TRBV7-2:TRBD2:TRBJ2-2:TRBC2:CASSIPSATGELFF:TGTGCCAGCAGCATCCCTAGCGCCACCGGGGAGCTGTTTTTT:14630:15;HD02_clonotype656_consensus_2:605:TRA:TRAV26-1:None:TRAJ15:TRAC:CIVRASPKAGTALIF:TGCATCGTCAGAGCCTCCCCCAAGGCAGGAACTGCTCTGATCTTT:2906:3;HD02_clonotype656_consensus_3:589:TRA:TRAV12-2:None:TRAJ40:TRAC:CAVNDPSGTYKYIF:TGTGCCGTGAACGATCCCTCAGGAACCTACAAATACATCTTT:11149:8	HD02_clonotype656_consensus_1:14630:15;HD02_clonotype656_consensus_2:2906:3;HD02_clonotype656_consensus_3:11149:8	CloneType_447	NoClonal
HD_HD02_ATTCTACAGTACATGA	HD02	CD8+ Naive	HD	HD02_clonotype657_consensus_1:519:TRA:TRAV38-1:None:TRAJ54:TRAC:CAFMAQDIRGAQKLVF:TGTGCTTTCATGGCACAAGACATCCGAGGAGCCCAGAAGCTGGTATTT:3080:3;HD02_clonotype657_consensus_2:657:TRB:TRBV5-1:TRBD1:TRBJ1-2:TRBC1:CASSPRGGYYGYTF:TGCGCCAGCTCTCCCAGGGGGGGATACTATGGCTACACCTTC:1843:2;HD02_clonotype657_consensus_3:573:TRA:TRAV14DV4:None:TRAJ4:TRAC:CAMREVLSGGYNKLIF:TGTGCAATGAGAGAGGTCCTTTCTGGTGGCTACAATAAGCTGATTTTT:4…	HD02_clonotype657_consensus_1:3080:3;HD02_clonotype657_consensus_2:1843:2;HD02_clonotype657_consensus_3:4796:3;HD02_clonotype657_consensus_4:9000:8	CloneType_448	NoClonal
HD_HD02_ATTCTACCACCGAAAG	HD02	CD8+ Naive	HD	NA	NA	NA	NON-TCR
HD_HD02_ATTCTACGTCCTCTTG	HD02	CD8+ Effector Memory	HD	NA	NA	NA	NON-TCR
HD_HD02_ATTCTACGTCTCATCC	HD02	CD8+ Naive	HD	NA	NA	NA	NON-TCR
HD_HD02_ATTCTACGTGCAGTAG	HD02	CD8+ Naive	HD	HD02_clonotype660_consensus_1:537:TRA:TRAV9-2:None:TRAJ50:TRAC:CALSDRVSYDKVIF:TGTGCTCTGAGTGATCGAGTCTCCTACGACAAGGTGATATTT:8240:5;HD02_clonotype660_consensus_2:652:TRB:TRBV27:TRBD1:TRBJ1-2:TRBC1:CASSSGNYGYTF:TGTGCCAGCAGTTCAGGGAACTATGGCTACACCTTC:1043:1	HD02_clonotype660_consensus_1:8240:5;HD02_clonotype660_consensus_2:1043:1	CloneType_449	NoClonal
HD_HD02_ATTCTACGTTCGGGCT	HD02	CD8+ MAIT	HD	NA	NA	NA	NON-TCR
HD_HD02_ATTCTACTCCCAACGG	HD02	CD8+ Effector-GNLY	HD	HD02_clonotype2_consensus_1:866:TRB:TRBV19:TRBD1:TRBJ2-1:TRBC2:CASSIVFGTGVGEQFF:TGTGCCAGTAGTATAGTATTCGGGACAGGGGTGGGTGAGCAGTTCTTC:659718:740;HD02_clonotype2_consensus_2:816:TRA:TRAV22:None:TRAJ48:TRAC:CAVERSLLSNFGNEKLTF:TGTGCTGTGGAGAGGAGTTTACTGTCTAACTTTGGAAATGAGAAATTAACCTTT:322691:302	HD02_clonotype2_consensus_1:5323:5;HD02_clonotype2_consensus_2:2534:2	CloneType_3	CrossClusterClonal
HD_HD02_ATTCTACTCTAACGGT	HD02	CD8+ Naive	HD	HD02_clonotype662_consensus_1:491:TRA:TRAV24:None:TRAJ48:TRAC:CAPFGNEKLTF:TGTGCCCCCTTTGGAAATGAGAAATTAACCTTT:2702:2;HD02_clonotype662_consensus_2:671:TRB:TRBV21-1:TRBD1:TRBJ2-6:TRBC2:CASSKEVTATSGANVLTF:TGTGCCAGCAGCAAAGAAGTGACAGCTACCTCTGGGGCCAACGTCCTGACTTTC:8361:8;HD02_clonotype662_consensus_3:705:TRA:TRAV3:None:TRAJ43:TRAC:CAVRDERDMRF:TGTGCTGTGAGAGACGAGCGGGACATGCGCTTT:3719:4;HD02_clonotype662_cons…	HD02_clonotype662_consensus_1:2702:2;HD02_clonotype662_consensus_2:8361:8;HD02_clonotype662_consensus_3:3719:4;HD02_clonotype662_consensus_4:7394:9;HD02_clonotype662_consensus_5:4526:3;HD02_clonotype662_consensus_6:8080:8;HD02_clonotype662_consensus_7:11513:11	CloneType_450	NoClonal
HD_HD02_ATTGGACAGCCCAACC	HD02	CD8+ Naive	HD	HD02_clonotype663_consensus_1:461:TRA:TRAV35:None:TRAJ20:TRAC:CAGQLRDYKLSF:TGTGCTGGGCAGCTTCGCGACTACAAGCTCAGCTTT:2743:2;HD02_clonotype663_consensus_2:600:TRB:TRBV6-5:None:TRBJ1-1:TRBC1:CASSLLGSDTEAFF:TGTGCCAGCAGTTTACTGGGGTCGGACACTGAAGCTTTCTTT:3621:4	HD02_clonotype663_consensus_1:2743:2;HD02_clonotype663_consensus_2:3621:4	CloneType_451	NoClonal
HD_HD02_ATTGGACAGCGGCTTC	HD02	CD8+ Naive	HD	NA	NA	NA	NON-TCR
HD_HD02_ATTGGACAGGAGTTTA	HD02	CD8+ MAIT	HD	HD02_clonotype665_consensus_1:502:TRA:TRAV9-2:None:TRAJ8:TRAC:CALSDKGTGFQKLVF:TGTGCTCTGAGTGATAAAGGCACAGGCTTTCAGAAACTTGTATTT:2752:2;HD02_clonotype665_consensus_2:712:TRB:TRBV6-1:TRBD1:TRBJ2-7:TRBC2:CASQTTGTGAAEQYF:TGTGCCAGCCAGACGACCGGGACAGGGGCAGCCGAGCAGTACTTC:14882:14	HD02_clonotype665_consensus_1:2752:2;HD02_clonotype665_consensus_2:14882:14	CloneType_452	NoClonal
HD_HD02_ATTGGACAGGATGGAA	HD02	CD8+ Effector-GNLY	HD	HD02_clonotype6_consensus_1:800:TRA:TRAV13-2:None:TRAJ48:TRAC:CADLDFGNEKLTF:TGTGCAGACCTGGACTTTGGAAATGAGAAATTAACCTTT:176900:143;HD02_clonotype6_consensus_2:1129:TRB:TRBV7-9:None:TRBJ2-1:TRBC2:CASSYGPYNEQFF:TGTGCCAGCAGCTACGGCCCCTACAATGAGCAGTTCTTC:532597:509	HD02_clonotype6_consensus_1:4148:3;HD02_clonotype6_consensus_2:12793:14	CloneType_72	WithinClusterClonal
HD_HD02_ATTGGACAGTACGACG	HD02	CD8+ Naive	HD	NA	NA	NA	NON-TCR
HD_HD02_ATTGGACCACCGAAAG	HD02	CD8+ MAIT	HD	HD02_clonotype667_consensus_1:514:TRA:TRAV1-2:None:TRAJ33:TRAC:CAVTDSNYQLIW:TGTGCTGTGACGGATAGCAACTATCAGTTAATCTGG:727:2;HD02_clonotype667_consensus_2:701:TRB:TRBV6-4:TRBD2:TRBJ2-1:TRBC2:CASSDSSSGGPPYNEQFF:TGTGCCAGCAGTGACTCATCTAGCGGGGGGCCCCCCTACAATGAGCAGTTCTTC:4747:7	HD02_clonotype667_consensus_1:727:2;HD02_clonotype667_consensus_2:4747:7	CloneType_453	NoClonal
HD_HD02_ATTGGACTCTGGTTCC	HD02	CD8+ Effector Memory	HD	NA	NA	NA	NON-TCR
HD_HD02_ATTGGTGCAGCCAGAA	HD02	CD8+ Effector Memory	HD	HD02_clonotype669_consensus_1:688:TRB:TRBV7-2:TRBD1:TRBJ1-1:TRBC1:CASSLVAGPNTEAFF:TGTGCCAGCAGCTTAGTGGCAGGGCCGAACACTGAAGCTTTCTTT:11895:10;HD02_clonotype669_consensus_2:547:TRA:TRAV14DV4:None:TRAJ39:TRAC:CAMREGSWAGNMLTF:TGTGCAATGAGAGAGGGTTCGTGGGCAGGCAACATGCTCACCTTT:1464:1	HD02_clonotype669_consensus_1:11895:10;HD02_clonotype669_consensus_2:1464:1	CloneType_454	NoClonal
HD_HD02_ATTGGTGCAGTAGAGC	HD02	CD8+ Effector Memory-GZMK	HD	NA	NA	NA	NON-TCR
HD_HD02_ATTGGTGCATCGATGT	HD02	CD8+ Naive	HD	HD02_clonotype671_consensus_1:702:TRA:TRAV8-2:None:TRAJ13:TRAC:CVVTRRDSGGYQKVTF:TGTGTTGTGACCCGACGGGACTCTGGGGGTTACCAGAAAGTTACCTTT:6414:7;HD02_clonotype671_consensus_2:695:TRB:TRBV7-6:TRBD2:TRBJ2-5:TRBC2:CASSLNGDSGLRPQETQYF:TGTGCCAGCAGCTTAAACGGGGACAGCGGTTTGCGGCCCCAAGAGACCCAGTACTTC:14411:13	HD02_clonotype671_consensus_1:6414:7;HD02_clonotype671_consensus_2:14411:13	CloneType_455	NoClonal
HD_HD02_ATTGGTGGTAATTGGA	HD02	CD8+ MAIT	HD	HD02_clonotype672_consensus_1:623:TRB:TRBV15:TRBD1:TRBJ2-3:TRBC2:CATSRDPGQGTDTQYF:TGTGCCACCAGCAGAGATCCTGGACAGGGCACAGATACGCAGTATTTT:4713:4;HD02_clonotype672_consensus_2:1038:TRA:TRAV1-2:None:TRAJ33:TRAC:CASMDSNYQLIW:TGTGCTTCAATGGATAGCAACTATCAGTTAATCTGG:3253:6	HD02_clonotype672_consensus_1:4713:4;HD02_clonotype672_consensus_2:3253:6	CloneType_456	NoClonal
HD_HD02_ATTGGTGGTATGAATG	HD02	CD8+ MAIT	HD	HD02_clonotype673_consensus_1:522:TRA:TRAV17:None:TRAJ57:TRAC:CATDATLTQGGSEKLVF:TGTGCTACGGACGCCACTCTTACTCAGGGCGGATCTGAAAAGCTGGTCTTT:1250:1;HD02_clonotype673_consensus_2:743:TRB:TRBV4-3:None:TRBJ1-3:TRBC1:CASSQSIRLSNTIYF:TGCGCCAGCAGCCAAAGCATACGGCTTTCTAACACCATATATTTT:2393:3	HD02_clonotype673_consensus_1:1250:1;HD02_clonotype673_consensus_2:2393:3	CloneType_457	NoClonal
HD_HD02_ATTGGTGTCGAGAACG	HD02	CD8+ Effector Memory	HD	HD02_clonotype35_consensus_1:595:TRA:TRAV12-3:None:TRAJ24:TRAC:CAMRVTTDSWGKLQF:TGTGCAATGAGGGTGACAACTGACAGCTGGGGGAAATTGCAGTTT:36912:28;HD02_clonotype35_consensus_2:713:TRB:TRBV20-1:TRBD1:TRBJ1-2:TRBC1:CSARATGPAGYTF:TGCAGTGCTAGAGCTACAGGTCCGGCGGGCTACACCTTC:63484:66	HD02_clonotype35_consensus_1:4115:3;HD02_clonotype35_consensus_2:12333:12	CloneType_200	CrossClusterClonal
HD_HD02_ATTGGTGTCTTGACGA	HD02	CD8+ Naive	HD	NA	NA	NA	NON-TCR
HD_HD02_ATTGGTGTCTTTAGGG	HD02	CD8+ MAIT	HD	NA	NA	NA	NON-TCR
HD_HD02_ATTTCTGAGTGACTCT	HD02	CD8+ MAIT	HD	HD02_clonotype7_consensus_1:1104:TRB:TRBV4-2:TRBD2:TRBJ2-3:TRBC2:CASSQGGGDTDTQYF:TGTGCCAGCAGCCAAGGCGGGGGGGACACAGATACGCAGTATTTT:200905:209;HD02_clonotype7_consensus_2:1190:TRA:TRAV1-2:None:TRAJ33:TRAC:CAVLDSNYQLIW:TGTGCTGTGTTGGATAGCAACTATCAGTTAATCTGG:69401:70	HD02_clonotype7_consensus_1:14460:15;HD02_clonotype7_consensus_2:8169:8	CloneType_215	WithinClusterClonal
HD_HD02_ATTTCTGCAGACGCTC	HD02	CD8+ Naive	HD	HD02_clonotype675_consensus_1:492:TRA:TRAV38-1:None:TRAJ49:TRAC:CAFMKLYTGNQFYF:TGTGCTTTCATGAAGCTATACACCGGTAACCAGTTCTATTTT:1707:2;HD02_clonotype675_consensus_2:989:TRB:TRBV28:TRBD1:TRBJ2-1:TRBC2:CASSLETGKSSYNEQFF:TGTGCCAGCAGTTTGGAAACAGGGAAGAGCTCCTACAATGAGCAGTTCTTC:4109:5	HD02_clonotype675_consensus_1:1707:2;HD02_clonotype675_consensus_2:4109:5	CloneType_458	NoClonal
HD_HD02_ATTTCTGCAGGATTGG	HD02	CD8+ Effector Memory-GZMK	HD	HD02_clonotype20_consensus_1:833:TRA:TRAV12-2:None:TRAJ20:TRAC:CAVKKLSF:TGTGCCGTGAAGAAGCTCAGCTTT:51440:44;HD02_clonotype20_consensus_2:723:TRB:TRBV27:TRBD1:TRBJ1-6:TRBC1:CASSSWDRDNSPLHF:TGTGCCAGCAGTTCCTGGGACAGGGATAATTCACCCCTCCACTTT:50714:46	HD02_clonotype20_consensus_1:5579:5;HD02_clonotype20_consensus_2:4701:5	CloneType_223	WithinClusterClonal
HD_HD02_ATTTCTGGTTAAGATG	HD02	CD8+ MAIT	HD	HD02_clonotype676_consensus_1:535:TRA:TRAV1-2:None:TRAJ33:TRAC:CAVVDSNYQLIW:TGTGCTGTGGTGGATAGCAACTATCAGTTAATCTGG:1642:2;HD02_clonotype676_consensus_2:658:TRB:TRBV29-1:TRBD2:TRBJ2-2:TRBC2:CSVPRDSGDTGELFF:TGCAGCGTTCCCCGGGACTCCGGGGACACCGGGGAGCTGTTTTTT:11952:11	HD02_clonotype676_consensus_1:1642:2;HD02_clonotype676_consensus_2:11952:11	CloneType_459	NoClonal
HD_HD02_ATTTCTGGTTTACTCT	HD02	CD8+ Effector-GNLY	HD	HD02_clonotype17_consensus_1:716:TRB:TRBV6-3:TRBD1:TRBJ1-1:TRBC1:CASSHGGTEAFF:TGTGCCAGCAGCCACGGGGGTACTGAAGCTTTCTTT:91248:85;HD02_clonotype17_consensus_2:637:TRA:TRAV12-2:None:TRAJ37:TRAC:CAVIPTSSNTGKLIF:TGTGCCGTGATCCCTACCTCTAGCAACACAGGCAAACTAATCTTT:82096:68	HD02_clonotype17_consensus_1:6900:6;HD02_clonotype17_consensus_2:8078:7	CloneType_460	WithinClusterClonal
HD_HD02_ATTTCTGTCTGATTCT	HD02	CD8+ Effector Memory-GZMK	HD	HD02_clonotype135_consensus_1:939:TRB:TRBV4-2:None:TRBJ1-6:TRBC1:CASSQDGLGNSPLHF:TGTGCCAGCAGCCAAGATGGTTTGGGCAATTCACCCCTCCACTTT:18971:22;HD02_clonotype135_consensus_2:738:TRA:TRAV21:None:TRAJ6:TRAC:CAVYYGGYIPTF:TGTGCTGTGTACTACGGGGGCTACATACCTACATTT:46866:38	HD02_clonotype135_consensus_1:15136:17;HD02_clonotype135_consensus_2:12022:10	CloneType_461	OthersClonal
HD_HD02_CAACCAAAGGGCACTA	HD02	CD8+ Effector-GNLY	HD	HD02_clonotype3_consensus_1:849:TRA:TRAV12-2:None:TRAJ20:TRAC:CAVKKLSF:TGTGCCGTGAAGAAGCTCAGCTTT:537659:465;HD02_clonotype3_consensus_2:893:TRB:TRBV27:TRBD1:TRBJ1-6:TRBC1:CASSSWDRDNSPLHF:TGTGCCAGCAGTTCCTGGGACAGGGATAATTCACCCCTCCACTTT:465991:452;HD02_clonotype3_consensus_3:841:TRA:TRAV17:None:TRAJ8:TRAC:CATVPNTGFQKLVF:TGTGCTACGGTCCCGAACACAGGCTTTCAGAAACTTGTATTT:535250:470	HD02_clonotype3_consensus_1:6808:6;HD02_clonotype3_consensus_2:11180:11;HD02_clonotype3_consensus_3:3511:5	CloneType_65	WithinClusterClonal
HD_HD02_CAACCAAAGTCGCCGT	HD02	CD8+ Naive	HD	HD02_clonotype678_consensus_1:531:TRA:TRAV13-1:None:TRAJ37:TRAC:CAASQHSSNTGKLIF:TGTGCAGCAAGCCAACACTCTAGCAACACAGGCAAACTAATCTTT:6896:5;HD02_clonotype678_consensus_2:522:TRB:TRBV4-1:TRBD2:TRBJ2-1:TRBC2:CASSQGSGGGAYEQFF:TGCGCCAGCAGCCAAGGGTCCGGCGGGGGGGCCTATGAGCAGTTCTTC:6289:6;HD02_clonotype678_consensus_3:683:TRA:TRAV3:None:TRAJ36:TRAC:CAVSLTGANNLFF:TGTGCTGTGAGCCTAACTGGGGCAAACAACCTCTTCTTT:3644:3	HD02_clonotype678_consensus_1:6896:5;HD02_clonotype678_consensus_2:6289:6;HD02_clonotype678_consensus_3:3644:3	CloneType_462	NoClonal
HD_HD02_CAACCAACAATCTGCA	HD02	CD8+ Naive	HD	HD02_clonotype679_consensus_1:594:TRA:TRAV14DV4:None:TRAJ48:TRAC:CAMREGSLSNFGNEKLTF:TGTGCAATGAGAGAGGGCTCTTTATCTAACTTTGGAAATGAGAAATTAACCTTT:2529:2;HD02_clonotype679_consensus_2:556:TRB:TRBV4-1:TRBD1:TRBJ2-2:TRBC2:CASSPYVPGQGYTGELFF:TGCGCCAGCAGTCCCTATGTTCCGGGACAGGGTTACACCGGGGAGCTGTTTTTT:9715:10	HD02_clonotype679_consensus_1:2529:2;HD02_clonotype679_consensus_2:9715:10	CloneType_463	NoClonal
HD_HD02_CAACCAACATACTACG	HD02	CD8+ CD38	HD	HD02_clonotype680_consensus_1:696:TRB:TRBV10-2:TRBD2:TRBJ2-5:TRBC2:CASSENRDRRRNQETQYF:TGCGCCAGCAGTGAAAATCGGGACCGCAGAAGGAACCAAGAGACCCAGTACTTC:15377:17;HD02_clonotype680_consensus_2:596:TRA:TRAV14DV4:None:TRAJ38:TRAC:CAMSSAFNAGNNRKLIW:TGTGCAATGAGCTCGGCGTTTAATGCTGGCAACAACCGTAAGCTGATTTGG:15730:14	HD02_clonotype680_consensus_1:15377:17;HD02_clonotype680_consensus_2:15730:14	CloneType_464	NoClonal
HD_HD02_CAACCAACATGGATGG	HD02	CD8+ Effector Memory	HD	HD02_clonotype9_consensus_1:781:TRA:TRAV12-2:None:TRAJ16:TRAC:CAVNPGGQKLLF:TGTGCCGTGAACCCAGGTGGCCAGAAGCTGCTCTTT:159965:133;HD02_clonotype9_consensus_2:801:TRA:TRAV25:None:TRAJ44:TRAC:CAGTGTASKLTF:TGTGCAGGGACCGGCACTGCCAGTAAACTCACCTTT:99987:90;HD02_clonotype9_consensus_3:820:TRB:TRBV11-3:TRBD1:TRBJ2-2:TRBC2:CASSSYWAGELFF:TGTGCCAGCAGCTCTTACTGGGCCGGGGAGCTGTTTTTT:111391:120	HD02_clonotype9_consensus_1:4635:4;HD02_clonotype9_consensus_2:1890:2;HD02_clonotype9_consensus_3:2352:2	CloneType_180	CrossClusterClonal
HD_HD02_CAACCAAGTAAGTAGT	HD02	CD8+ Effector-GNLY	HD	HD02_clonotype1_consensus_1:798:TRA:TRAV12-2:None:TRAJ45:TRAC:CAVNTLRAGGGADGLTF:TGTGCCGTGAACACTCTAAGGGCAGGAGGAGGTGCTGACGGACTCACCTTT:596881:498;HD02_clonotype1_consensus_2:1156:TRB:TRBV9:None:TRBJ2-1:TRBC2:CASSVAPDPYNEQFF:TGTGCCAGCAGCGTAGCTCCAGACCCCTACAATGAGCAGTTCTTC:1381169:1359	HD02_clonotype1_consensus_1:7009:5;HD02_clonotype1_consensus_2:25238:23	CloneType_54	CrossClusterClonal
HD_HD02_CAACCAAGTCGCGAAA	HD02	CD8+ Naive	HD	NA	NA	NA	NON-TCR
HD_HD02_CAACCAAGTCTAGGTT	HD02	CD8+ Effector Memory-GZMK	HD	HD02_clonotype136_consensus_1:861:TRA:TRAV8-4:None:TRAJ40:TRAC:CAVSEGGTYKYIF:TGTGCTGTGAGTGAAGGAGGAACCTACAAATACATCTTT:3123:4;HD02_clonotype136_consensus_2:713:TRB:TRBV3-1:TRBD1:TRBJ1-6:TRBC1:CASSQLTGVSSPLHF:TGTGCCAGCAGCCAACTGACAGGGGTGAGTTCACCCCTCCACTTT:17740:17	HD02_clonotype136_consensus_1:1049:2;HD02_clonotype136_consensus_2:3473:3	CloneType_465	WithinClusterClonal
HD_HD02_CAACCAAGTTTGCATG	HD02	CD8+ Effector Memory	HD	NA	NA	NA	NON-TCR
HD_HD02_CAACCAATCCTAGAAC	HD02	CD8+ Effector Memory	HD	NA	NA	NA	NON-TCR
HD_HD02_CAACCAATCCTCAATT	HD02	CD8+ Naive	HD	HD02_clonotype683_consensus_1:554:TRA:TRAV23DV6:None:TRAJ15:TRAC:CAASDSQAGTALIF:TGTGCAGCAAGCGATTCCCAGGCAGGAACTGCTCTGATCTTT:3073:3;HD02_clonotype683_consensus_2:700:TRB:TRBV5-1:TRBD1:TRBJ2-3:TRBC2:CASSRYRDRGRDTQYF:TGCGCCAGCAGCAGATACCGGGACAGGGGAAGAGATACGCAGTATTTT:8552:9	HD02_clonotype683_consensus_1:3073:3;HD02_clonotype683_consensus_2:8552:9	CloneType_466	NoClonal
HD_HD02_CAACCAATCGTGGTCG	HD02	CD8+ Effector Memory	HD	HD02_clonotype685_consensus_1:581:TRA:TRAV22:None:TRAJ12:TRAC:CAVMDSSYKLIF:TGTGCTGTGATGGATAGCAGCTATAAATTGATCTTC:1030:1;HD02_clonotype685_consensus_2:476:TRB:TRBV2:None:TRBJ1-2:TRBC1:CASSDTTTVGYTF:TGTGCCAGCAGTGATACGACCACGGTGGGCTACACCTTC:1236:1	HD02_clonotype685_consensus_1:1030:1;HD02_clonotype685_consensus_2:1236:1	CloneType_467	NoClonal
HD_HD02_CAACCAATCTGTACGA	HD02	CD8+ Effector Memory-GZMK	HD	HD02_clonotype28_consensus_1:654:TRA:TRAV12-2:None:TRAJ17:TRAC:CAVNPLKAAGNKLTF:TGTGCCGTGAACCCCCTCAAAGCTGCAGGCAACAAGCTAACTTTT:39603:34;HD02_clonotype28_consensus_2:976:TRB:TRBV11-2:TRBD1:TRBJ2-1:TRBC2:CASSSPRDRAGNEQFF:TGTGCCAGCAGCTCACCTCGGGACAGGGCTGGCAATGAGCAGTTCTTC:128061:128	HD02_clonotype28_consensus_1:3473:4;HD02_clonotype28_consensus_2:16653:16	CloneType_198	WithinClusterClonal
HD_HD02_CAACCTCAGAAGGTGA	HD02	CD8+ Effector-GNLY	HD	HD02_clonotype3_consensus_1:849:TRA:TRAV12-2:None:TRAJ20:TRAC:CAVKKLSF:TGTGCCGTGAAGAAGCTCAGCTTT:537659:465;HD02_clonotype3_consensus_2:893:TRB:TRBV27:TRBD1:TRBJ1-6:TRBC1:CASSSWDRDNSPLHF:TGTGCCAGCAGTTCCTGGGACAGGGATAATTCACCCCTCCACTTT:465991:452;HD02_clonotype3_consensus_3:841:TRA:TRAV17:None:TRAJ8:TRAC:CATVPNTGFQKLVF:TGTGCTACGGTCCCGAACACAGGCTTTCAGAAACTTGTATTT:535250:470	HD02_clonotype3_consensus_1:4496:4;HD02_clonotype3_consensus_2:3478:4;HD02_clonotype3_consensus_3:5661:5	CloneType_65	WithinClusterClonal
HD_HD02_CAACCTCAGCCACGCT	HD02	CD8+ Naive	HD	HD02_clonotype686_consensus_1:550:TRB:TRBV27:None:TRBJ1-1:TRBC1:CASSFVTHMNTEAFF:TGTGCCAGCAGTTTTGTGACACATATGAACACTGAAGCTTTCTTT:6489:6;HD02_clonotype686_consensus_2:544:TRA:TRAV12-2:None:TRAJ37:TRAC:CAVEGNTGKLIF:TGTGCCGTGGAAGGCAACACAGGCAAACTAATCTTT:3227:2	HD02_clonotype686_consensus_1:6489:6;HD02_clonotype686_consensus_2:3227:2	CloneType_468	NoClonal
HD_HD02_CAACCTCAGTTTCCTT	HD02	CD8+ Effector Memory-GZMK	HD	HD02_clonotype22_consensus_1:931:TRB:TRBV5-6:TRBD2:TRBJ2-1:TRBC2:CASTTSGSYNEQFF:TGTGCCAGCACTACTAGCGGGAGTTACAATGAGCAGTTCTTC:62224:72;HD02_clonotype22_consensus_2:763:TRA:TRAV19:None:TRAJ50:TRAC:CALSEGSETSYDKVIF:TGTGCTCTGAGTGAGGGGTCGGAAACCTCCTACGACAAGGTGATATTT:29649:28	HD02_clonotype22_consensus_1:6446:9;HD02_clonotype22_consensus_2:6244:5	CloneType_284	CrossClusterClonal
HD_HD02_CAACCTCCAATCCAAC	HD02	CD8+ Naive	HD	NA	NA	NA	NON-TCR
HD_HD02_CAACCTCCACAGATTC	HD02	CD8+ Effector Memory-GZMK	HD	HD02_clonotype91_consensus_1:681:TRB:TRBV24-1:TRBD2:TRBJ2-1:TRBC2:CATSLAGGPDNEQFF:TGTGCCACCAGTCTAGCGGGAGGGCCCGACAATGAGCAGTTCTTC:25138:26;HD02_clonotype91_consensus_2:700:TRA:TRAV14DV4:None:TRAJ22:TRAC:CAMREPHTGSARQLTF:TGTGCAATGAGAGAGCCCCATACTGGTTCTGCAAGGCAACTGACCTTT:14817:14	HD02_clonotype91_consensus_1:6184:7;HD02_clonotype91_consensus_2:2593:3	CloneType_469	WithinClusterClonal
HD_HD02_CAACCTCCACGAGAGT	HD02	CD8+ Naive	HD	HD02_clonotype688_consensus_1:532:TRA:TRAV13-1:None:TRAJ20:TRAC:CAANDYKLSF:TGTGCAGCTAACGACTACAAGCTCAGCTTT:4564:4;HD02_clonotype688_consensus_2:766:TRB:TRBV19:TRBD2:TRBJ2-5:TRBC2:CASSAELAEETQYF:TGTGCCAGTAGTGCCGAACTAGCGGAAGAGACCCAGTACTTC:9488:11	HD02_clonotype688_consensus_1:4564:4;HD02_clonotype688_consensus_2:9488:11	CloneType_470	NoClonal
HD_HD02_CAACCTCCAGACGTAG	HD02	CD8+ Effector Memory	HD	HD02_clonotype689_consensus_1:590:TRA:TRAV27:None:TRAJ21:TRAC:CAGAGGRNFNKFYF:TGTGCAGGAGCAGGGGGTCGCAACTTCAACAAATTTTACTTT:14202:12;HD02_clonotype689_consensus_2:690:TRB:TRBV20-1:TRBD1:TRBJ1-2:TRBC1:CSARGPPYTF:TGCAGTGCTAGGGGGCCACCGTACACCTTC:9291:10	HD02_clonotype689_consensus_1:14202:12;HD02_clonotype689_consensus_2:9291:10	CloneType_471	NoClonal
HD_HD02_CAACCTCGTAAGTTCC	HD02	CD8+ Naive	HD	HD02_clonotype690_consensus_1:535:TRA:TRAV21:None:TRAJ45:TRAC:CAVCRMYSGGGADGLTF:TGTGCTGTGTGTAGAATGTATTCAGGAGGAGGTGCTGACGGACTCACCTTT:4318:3;HD02_clonotype690_consensus_2:710:TRB:TRBV27:TRBD2:TRBJ2-5:TRBC2:CASSLALVEGPSQETQYF:TGTGCCAGCAGTTTAGCCCTGGTAGAGGGGCCGTCTCAAGAGACCCAGTACTTC:3430:3	HD02_clonotype690_consensus_1:4318:3;HD02_clonotype690_consensus_2:3430:3	CloneType_472	NoClonal
HD_HD02_CAACCTCTCAATACCG	HD02	CD8+ Effector-GZMH	HD	HD02_clonotype2_consensus_1:866:TRB:TRBV19:TRBD1:TRBJ2-1:TRBC2:CASSIVFGTGVGEQFF:TGTGCCAGTAGTATAGTATTCGGGACAGGGGTGGGTGAGCAGTTCTTC:659718:740;HD02_clonotype2_consensus_2:816:TRA:TRAV22:None:TRAJ48:TRAC:CAVERSLLSNFGNEKLTF:TGTGCTGTGGAGAGGAGTTTACTGTCTAACTTTGGAAATGAGAAATTAACCTTT:322691:302	HD02_clonotype2_consensus_1:7400:9;HD02_clonotype2_consensus_2:2855:2	CloneType_3	CrossClusterClonal
HD_HD02_CAACCTCTCAGTGTTG	HD02	CD8+ Effector Memory-GZMK	HD	NA	NA	NA	NON-TCR
HD_HD02_CAACTAGAGGTGCTTT	HD02	CD8+ Naive	HD	NA	NA	NA	NON-TCR
HD_HD02_CAACTAGCAATGGATA	HD02	CD8+ Effector Memory-GZMK	HD	HD02_clonotype692_consensus_1:704:TRA:TRAV4:None:TRAJ39:TRAC:CLVGDNGNAGNMLTF:TGCCTCGTGGGTGATAATGGGAATGCAGGCAACATGCTCACCTTT:8896:11;HD02_clonotype692_consensus_2:658:TRB:TRBV4-1:None:TRBJ1-2:TRBC1:CASSQRSSYGYTF:TGCGCCAGCAGCCAACGTAGTTCCTATGGCTACACCTTC:14645:15	HD02_clonotype692_consensus_1:8896:11;HD02_clonotype692_consensus_2:14645:15	CloneType_473	NoClonal
HD_HD02_CAACTAGCAGTATAAG	HD02	CD8+ Effector Memory	HD	HD02_clonotype92_consensus_1:636:TRA:TRAV13-1:None:TRAJ48:TRAC:CAARTISNFGNEKLTF:TGTGCAGCAAGGACTATATCTAACTTTGGAAATGAGAAATTAACCTTT:14672:14;HD02_clonotype92_consensus_2:720:TRB:TRBV29-1:None:TRBJ1-2:TRBC1:CSAKEGYTF:TGCAGCGCGAAGGAGGGCTACACCTTC:28392:29	HD02_clonotype92_consensus_1:1702:2;HD02_clonotype92_consensus_2:8275:7	CloneType_474	WithinClusterClonal
HD_HD02_CAACTAGTCAACACAC	HD02	CD8+ Naive	HD	HD02_clonotype693_consensus_1:714:TRA:TRAV21:None:TRAJ15:TRAC:CAVRPEAGTALIF:TGTGCTGTGAGGCCTGAGGCAGGAACTGCTCTGATCTTT:15053:15;HD02_clonotype693_consensus_2:755:TRB:TRBV15:TRBD1:TRBJ1-4:TRBC1:CATSRGNRGDDEKLFF:TGTGCCACCAGCAGGGGAAACAGGGGGGATGATGAAAAACTGTTTTTT:7227:7	HD02_clonotype693_consensus_1:15053:15;HD02_clonotype693_consensus_2:7227:7	CloneType_475	NoClonal
HD_HD02_CAACTAGTCAGCCTAA	HD02	CD8+ MAIT	HD	NA	NA	NA	NON-TCR
HD_HD02_CAACTAGTCATGTGGT	HD02	CD8+ Effector Memory-GZMK	HD	HD02_clonotype695_consensus_1:561:TRA:TRAV19:None:TRAJ20:TRAC:CALYNDYKLSF:TGTGCTCTTTATAACGACTACAAGCTCAGCTTT:4179:4;HD02_clonotype695_consensus_2:946:TRB:TRBV11-2:TRBD1:TRBJ2-5:TRBC2:CASSPQGAALKTQYF:TGTGCCAGCAGCCCTCAGGGGGCGGCATTGAAGACCCAGTACTTC:20466:23	HD02_clonotype695_consensus_1:4179:4;HD02_clonotype695_consensus_2:20466:23	CloneType_476	NoClonal
HD_HD02_CAACTAGTCCACGTGG	HD02	CD8+ Naive	HD	HD02_clonotype696_consensus_1:695:TRA:TRAV29DV5:None:TRAJ43:TRAC:CAASGRDMRF:TGTGCAGCAAGCGGTCGGGACATGCGCTTT:4039:3;HD02_clonotype696_consensus_2:727:TRB:TRBV7-9:TRBD1:TRBJ2-3:TRBC2:CASSLVEDISQYF:TGTGCCAGCAGCTTAGTAGAGGACATTTCGCAGTATTTT:13894:13	HD02_clonotype696_consensus_1:4039:3;HD02_clonotype696_consensus_2:13894:13	CloneType_477	NoClonal
HD_HD02_CAAGAAAAGATGTTAG	HD02	CD8+ Effector-GNLY	HD	HD02_clonotype2_consensus_1:866:TRB:TRBV19:TRBD1:TRBJ2-1:TRBC2:CASSIVFGTGVGEQFF:TGTGCCAGTAGTATAGTATTCGGGACAGGGGTGGGTGAGCAGTTCTTC:659718:740;HD02_clonotype2_consensus_2:816:TRA:TRAV22:None:TRAJ48:TRAC:CAVERSLLSNFGNEKLTF:TGTGCTGTGGAGAGGAGTTTACTGTCTAACTTTGGAAATGAGAAATTAACCTTT:322691:302	HD02_clonotype2_consensus_1:3510:3;HD02_clonotype2_consensus_2:4150:3	CloneType_3	CrossClusterClonal
HD_HD02_CAAGAAAAGCAGCGTA	HD02	CD8+ Naive	HD	HD02_clonotype697_consensus_1:656:TRB:TRBV4-1:None:TRBJ1-1:TRBC1:CASSPISNTEAFF:TGCGCCAGCAGCCCCATATCAAACACTGAAGCTTTCTTT:20724:23;HD02_clonotype697_consensus_2:508:TRA:TRAV12-1:None:TRAJ33:TRAC:CAVKDSNYQLIW:TGTGCGGTGAAGGATAGCAACTATCAGTTAATCTGG:7760:6	HD02_clonotype697_consensus_1:20724:23;HD02_clonotype697_consensus_2:7760:6	CloneType_478	NoClonal
HD_HD02_CAAGAAAAGGAGCGTT	HD02	CD8+ Naive	HD	HD02_clonotype698_consensus_1:696:TRB:TRBV4-2:None:TRBJ2-1:TRBC2:CASSQNDLSSYNEQFF:TGTGCCAGCAGCCAAAATGACCTAAGCTCCTACAATGAGCAGTTCTTC:13842:15;HD02_clonotype698_consensus_2:614:TRA:TRAV14DV4:None:TRAJ42:TRAC:CAMREANYGGSQGNLIF:TGTGCAATGAGAGAGGCGAATTATGGAGGAAGCCAAGGAAATCTCATCTTT:7218:6	HD02_clonotype698_consensus_1:13842:15;HD02_clonotype698_consensus_2:7218:6	CloneType_479	NoClonal
HD_HD02_CAAGAAACACGTGAGA	HD02	CD8+ Effector Memory	HD	HD02_clonotype699_consensus_1:718:TRB:TRBV18:TRBD1:TRBJ2-5:TRBC2:CASSPLRTGAQETQYF:TGTGCCAGCTCACCCCTCCGGACAGGGGCGCAGGAGACCCAGTACTTC:8518:9;HD02_clonotype699_consensus_2:658:TRA:TRAV35:None:TRAJ42:TRAC:CAGPNYGGSQGNLIF:TGTGCTGGCCCGAATTATGGAGGAAGCCAAGGAAATCTCATCTTT:1999:2;HD02_clonotype699_consensus_3:825:TRB:TRBV9:None:TRBJ2-1:TRBC2:CASSVAPDPYNEQFF:TGTGCCAGCAGCGTAGCTCCAGACCCCTACAATGAGCAGTTCTTC:7557:8	HD02_clonotype699_consensus_1:8518:9;HD02_clonotype699_consensus_2:1999:2;HD02_clonotype699_consensus_3:7557:8	CloneType_480	NoClonal
HD_HD02_CAAGAAAGTCGGCACT	HD02	CD8+ Naive	HD	HD02_clonotype700_consensus_1:521:TRB:TRBV27:None:TRBJ2-7:TRBC2:CASRLSLETYEQYF:TGTGCCAGCAGACTAAGCCTCGAGACCTACGAGCAGTACTTC:2694:3;HD02_clonotype700_consensus_2:551:TRA:TRAV12-3:None:TRAJ11:TRAC:CAMWPSGYSTLTF:TGTGCAATGTGGCCTTCAGGATACAGCACCCTCACCTTT:206:1	HD02_clonotype700_consensus_1:2694:3;HD02_clonotype700_consensus_2:206:1	CloneType_481	NoClonal
HD_HD02_CAAGAAATCACATGCA	HD02	CD8+ Effector-GNLY	HD	HD02_clonotype6_consensus_1:800:TRA:TRAV13-2:None:TRAJ48:TRAC:CADLDFGNEKLTF:TGTGCAGACCTGGACTTTGGAAATGAGAAATTAACCTTT:176900:143;HD02_clonotype6_consensus_2:1129:TRB:TRBV7-9:None:TRBJ2-1:TRBC2:CASSYGPYNEQFF:TGTGCCAGCAGCTACGGCCCCTACAATGAGCAGTTCTTC:532597:509	HD02_clonotype6_consensus_1:6793:6;HD02_clonotype6_consensus_2:15077:15	CloneType_72	WithinClusterClonal
HD_HD02_CAAGAAATCAGGATCT	HD02	CD8+ Effector-GNLY	HD	HD02_clonotype22_consensus_1:931:TRB:TRBV5-6:TRBD2:TRBJ2-1:TRBC2:CASTTSGSYNEQFF:TGTGCCAGCACTACTAGCGGGAGTTACAATGAGCAGTTCTTC:62224:72;HD02_clonotype22_consensus_2:763:TRA:TRAV19:None:TRAJ50:TRAC:CALSEGSETSYDKVIF:TGTGCTCTGAGTGAGGGGTCGGAAACCTCCTACGACAAGGTGATATTT:29649:28	HD02_clonotype22_consensus_1:8657:9;HD02_clonotype22_consensus_2:4598:4	CloneType_284	CrossClusterClonal
HD_HD02_CAAGAAATCTCGTATT	HD02	CD8+ Naive	HD	HD02_clonotype701_consensus_1:480:TRA:TRAV21:None:TRAJ48:TRAC:CAVNFGNEKLTF:TGTGCTGTGAACTTTGGAAATGAGAAATTAACCTTT:3102:3;HD02_clonotype701_consensus_2:705:TRB:TRBV7-2:None:TRBJ1-5:TRBC1:CASSLDLYSNQPQHF:TGTGCCAGCAGCTTAGACCTGTATAGCAATCAGCCCCAGCATTTT:6776:6	HD02_clonotype701_consensus_1:3102:3;HD02_clonotype701_consensus_2:6776:6	CloneType_482	NoClonal
HD_HD02_CAAGATCAGAATGTGT	HD02	CD8+ Effector-GNLY	HD	HD02_clonotype2_consensus_1:866:TRB:TRBV19:TRBD1:TRBJ2-1:TRBC2:CASSIVFGTGVGEQFF:TGTGCCAGTAGTATAGTATTCGGGACAGGGGTGGGTGAGCAGTTCTTC:659718:740;HD02_clonotype2_consensus_2:816:TRA:TRAV22:None:TRAJ48:TRAC:CAVERSLLSNFGNEKLTF:TGTGCTGTGGAGAGGAGTTTACTGTCTAACTTTGGAAATGAGAAATTAACCTTT:322691:302	HD02_clonotype2_consensus_1:7320:8;HD02_clonotype2_consensus_2:5060:6	CloneType_3	CrossClusterClonal
HD_HD02_CAAGATCAGGCAGGTT	HD02	CD8+ Effector-GNLY	HD	NA	NA	NA	NON-TCR
HD_HD02_CAAGATCAGGCTCATT	HD02	CD8+ Naive	HD	NA	NA	NA	NON-TCR
HD_HD02_CAAGATCCAAAGGTGC	HD02	CD8+ MAIT	HD	HD02_clonotype90_consensus_1:698:TRB:TRBV6-4:TRBD2:TRBJ2-1:TRBC2:CASSNRAGTISEQFF:TGTGCCAGCAGTAACAGGGCCGGGACTATATCTGAGCAGTTCTTC:12700:14;HD02_clonotype90_consensus_2:961:TRA:TRAV1-2:None:TRAJ33:TRAC:CAVLDSNYQLIW:TGTGCTGTGCTGGATAGCAACTATCAGTTAATCTGG:12727:13	HD02_clonotype90_consensus_1:3536:4;HD02_clonotype90_consensus_2:2072:2	CloneType_386	WithinClusterClonal
HD_HD02_CAAGATCCAGGTGCCT	HD02	CD8+ Effector Memory-GZMK	HD	HD02_clonotype4_consensus_1:1283:TRB:TRBV6-5:None:TRBJ2-6:TRBC2:CASRADYSGANVLTF:TGTGCCAGCAGAGCCGATTACTCTGGGGCCAACGTCCTGACTTTC:419428:430;HD02_clonotype4_consensus_2:860:TRA:TRAV12-1:None:TRAJ49:TRAC:CVVNAGNQFYF:TGTGTGGTGAACGCCGGTAACCAGTTCTATTTT:253258:210	HD02_clonotype4_consensus_1:9622:8;HD02_clonotype4_consensus_2:2910:3	CloneType_97	CrossClusterClonal
HD_HD02_CAAGATCCAGTCAGAG	HD02	CD8+ Naive	HD	HD02_clonotype704_consensus_1:573:TRA:TRAV27:None:TRAJ3:TRAC:CAGEAYPSSASKIIF:TGTGCAGGAGAGGCTTACCCAAGCAGTGCTTCCAAGATAATCTTT:2748:4;HD02_clonotype704_consensus_2:651:TRA:TRAV3:None:TRAJ39:TRAC:CAVRGNNAGNMLTF:TGTGCTGTGAGAGGGAATAATGCAGGCAACATGCTCACCTTT:1609:2;HD02_clonotype704_consensus_3:697:TRB:TRBV27:TRBD1:TRBJ2-2:TRBC2:CASSEQDRTGELFF:TGTGCCAGCAGTGAACAGGACAGAACCGGGGAGCTGTTTTTT:6993:7	HD02_clonotype704_consensus_1:2748:4;HD02_clonotype704_consensus_2:1609:2;HD02_clonotype704_consensus_3:6993:7	CloneType_483	NoClonal
HD_HD02_CAAGATCCATATGGTC	HD02	CD8+ Naive	HD	NA	NA	NA	NON-TCR
HD_HD02_CAAGATCCATTCACTT	HD02	CD8+ Effector Memory-GZMK	HD	HD02_clonotype22_consensus_1:931:TRB:TRBV5-6:TRBD2:TRBJ2-1:TRBC2:CASTTSGSYNEQFF:TGTGCCAGCACTACTAGCGGGAGTTACAATGAGCAGTTCTTC:62224:72;HD02_clonotype22_consensus_2:763:TRA:TRAV19:None:TRAJ50:TRAC:CALSEGSETSYDKVIF:TGTGCTCTGAGTGAGGGGTCGGAAACCTCCTACGACAAGGTGATATTT:29649:28	HD02_clonotype22_consensus_1:2878:3;HD02_clonotype22_consensus_2:1943:2	CloneType_284	CrossClusterClonal
HD_HD02_CAAGATCGTCTCTTAT	HD02	CD8+ Naive	HD	HD02_clonotype706_consensus_1:667:TRB:TRBV5-1:TRBD2:TRBJ1-5:TRBC1:CASSFGDSNQPQHF:TGCGCCAGCAGCTTTGGGGACAGCAATCAGCCCCAGCATTTT:4074:5;HD02_clonotype706_consensus_2:565:TRA:TRAV25:None:TRAJ40:TRAC:CAGFDSGTYKYIF:TGTGCAGGGTTTGACTCAGGAACCTACAAATACATCTTT:1322:1	HD02_clonotype706_consensus_1:4074:5;HD02_clonotype706_consensus_2:1322:1	CloneType_484	NoClonal
HD_HD02_CAAGATCGTCTGATCA	HD02	CD8+ Naive	HD	HD02_clonotype707_consensus_1:678:TRA:TRAV14DV4:None:TRAJ45:TRAC:CAMRPYSGGGADGLTF:TGTGCAATGAGACCGTATTCAGGAGGAGGTGCTGACGGACTCACCTTT:7264:5;HD02_clonotype707_consensus_2:878:TRB:TRBV7-8:TRBD2:TRBJ2-7:TRBC2:CASSLAAGRNAYEQYF:TGTGCCAGCAGCTTAGCGGCAGGGAGAAACGCCTACGAGCAGTACTTC:16098:16	HD02_clonotype707_consensus_1:7264:5;HD02_clonotype707_consensus_2:16098:16	CloneType_485	NoClonal
HD_HD02_CAAGATCTCCCTAATT	HD02	CD8+ MAIT	HD	NA	NA	NA	NON-TCR
HD_HD02_CAAGGCCAGTCTCCTC	HD02	CD8+ Naive	HD	HD02_clonotype708_consensus_1:797:TRA:TRAV23DV6:None:TRAJ28:TRAC:CAASITYSGAGSYQLTF:TGTGCAGCAAGCATAACATACTCTGGGGCTGGGAGTTACCAACTCACTTTC:7188:8;HD02_clonotype708_consensus_2:706:TRB:TRBV20-1:TRBD2:TRBJ2-1:TRBC2:CSARSGREPEGEQFF:TGCAGTGCTAGATCGGGGCGGGAGCCGGAGGGTGAGCAGTTCTTC:15380:15	HD02_clonotype708_consensus_1:7188:8;HD02_clonotype708_consensus_2:15380:15	CloneType_486	NoClonal
HD_HD02_CAAGGCCCACACTGCG	HD02	CD8+ Effector Memory	HD	HD02_clonotype709_consensus_1:538:TRB:TRBV20-1:TRBD1:TRBJ2-5:TRBC2:CSARDGAPQETQYF:TGCAGTGCTAGGGATGGGGCCCCCCAAGAGACCCAGTACTTC:1485:2;HD02_clonotype709_consensus_2:534:TRA:TRAV12-2:None:TRAJ20:TRAC:CAVKKLSF:TGTGCCGTGAAGAAGCTCAGCTTT:1711:1	HD02_clonotype709_consensus_1:1485:2;HD02_clonotype709_consensus_2:1711:1	CloneType_487	NoClonal
HD_HD02_CAAGGCCCAGAAGCAC	HD02	CD8+ Naive	HD	HD02_clonotype710_consensus_1:577:TRB:TRBV6-6:TRBD2:TRBJ1-3:TRBC1:CASSSGTHSGNTIYF:TGTGCCAGCAGTTCTGGGACCCATTCTGGAAACACCATATATTTT:5242:5;HD02_clonotype710_consensus_2:606:TRA:TRAV12-2:None:TRAJ43:TRAC:CAVTNDMRF:TGTGCCGTAACCAATGACATGCGCTTT:9370:7	HD02_clonotype710_consensus_1:5242:5;HD02_clonotype710_consensus_2:9370:7	CloneType_488	NoClonal
HD_HD02_CAAGGCCGTCAATGTC	HD02	CD8+ Naive	HD	HD02_clonotype711_consensus_1:680:TRB:TRBV4-1:None:TRBJ2-3:TRBC2:CASSQPRGSTDTQYF:TGCGCCAGCAGCCAGCCCCGGGGTAGCACAGATACGCAGTATTTT:17992:18;HD02_clonotype711_consensus_2:775:TRA:TRAV8-1:None:TRAJ38:TRAC:CAAHLLNAGNNRKLIW:TGTGCCGCCCATCTTCTGAATGCTGGCAACAACCGTAAGCTGATTTGG:3543:6	HD02_clonotype711_consensus_1:17992:18;HD02_clonotype711_consensus_2:3543:6	CloneType_489	NoClonal
HD_HD02_CAAGGCCGTCCATCCT	HD02	CD8+ Naive	HD	NA	NA	NA	NON-TCR
HD_HD02_CAAGGCCGTCCGAATT	HD02	CD8+ Effector Memory-GZMK	HD	HD02_clonotype138_consensus_1:695:TRA:TRAV8-2:None:TRAJ47:TRAC:CVVTSEYGNKLVF:TGTGTTGTGACTTCGGAATATGGAAACAAGCTGGTCTTT:16463:18;HD02_clonotype138_consensus_2:704:TRB:TRBV19:TRBD2:TRBJ2-5:TRBC2:CASSMRPGLAGLPEETQYF:TGTGCCAGTAGTATGCGGCCAGGACTAGCGGGTCTGCCCGAAGAGACCCAGTACTTC:19675:22	HD02_clonotype138_consensus_1:8936:9;HD02_clonotype138_consensus_2:9583:11	CloneType_490	OthersClonal
HD_HD02_CAAGGCCGTTACAGAA	HD02	CD8+ Effector-GZMH	HD	NA	NA	NA	NON-TCR
HD_HD02_CAAGGCCTCGGAGCAA	HD02	CD8+ Effector-GNLY	HD	HD02_clonotype3_consensus_1:849:TRA:TRAV12-2:None:TRAJ20:TRAC:CAVKKLSF:TGTGCCGTGAAGAAGCTCAGCTTT:537659:465;HD02_clonotype3_consensus_2:893:TRB:TRBV27:TRBD1:TRBJ1-6:TRBC1:CASSSWDRDNSPLHF:TGTGCCAGCAGTTCCTGGGACAGGGATAATTCACCCCTCCACTTT:465991:452;HD02_clonotype3_consensus_3:841:TRA:TRAV17:None:TRAJ8:TRAC:CATVPNTGFQKLVF:TGTGCTACGGTCCCGAACACAGGCTTTCAGAAACTTGTATTT:535250:470	HD02_clonotype3_consensus_1:6038:5;HD02_clonotype3_consensus_2:7386:7;HD02_clonotype3_consensus_3:6361:6	CloneType_65	WithinClusterClonal
HD_HD02_CAAGTTGAGCCGTCGT	HD02	CD8+ Effector Memory	HD	HD02_clonotype713_consensus_1:579:TRA:TRAV26-1:None:TRAJ29:TRAC:CIVRERNSGNTPLVF:TGCATCGTCAGGGAACGGAATTCAGGAAACACACCTCTTGTCTTT:3293:3;HD02_clonotype713_consensus_2:682:TRB:TRBV9:TRBD2:TRBJ1-1:TRBC1:CASSAHRGLMNTEAFF:TGTGCCAGCAGCGCCCACCGCGGACTAATGAACACTGAAGCTTTCTTT:5016:6	HD02_clonotype713_consensus_1:3293:3;HD02_clonotype713_consensus_2:5016:6	CloneType_491	NoClonal
HD_HD02_CAAGTTGAGCTAAACA	HD02	CD8+ MAIT	HD	HD02_clonotype714_consensus_1:1004:TRA:TRAV1-2:None:TRAJ33:TRAC:CVGMDSNYQLIW:TGTGTTGGCATGGATAGCAACTATCAGTTAATCTGG:4547:7;HD02_clonotype714_consensus_2:700:TRB:TRBV20-1:TRBD2:TRBJ2-2:TRBC2:CSAKGGRETGELFF:TGCAGTGCTAAAGGGGGGAGAGAGACCGGGGAGCTGTTTTTT:8327:9	HD02_clonotype714_consensus_1:4547:7;HD02_clonotype714_consensus_2:8327:9	CloneType_492	NoClonal
HD_HD02_CAAGTTGAGTGCAAGC	HD02	CD8+ Naive	HD	NA	NA	NA	NON-TCR
HD_HD02_CAAGTTGGTCGCGAAA	HD02	CD8+ Effector Memory-GZMK	HD	NA	NA	NA	NON-TCR
HD_HD02_CAAGTTGTCACCCGAG	HD02	CD8+ Effector Memory-GZMK	HD	HD02_clonotype29_consensus_1:830:TRA:TRAV3:None:TRAJ42:TRAC:CAVRDTWGSQGNLIF:TGTGCTGTGAGAGACACTTGGGGAAGCCAAGGAAATCTCATCTTT:51169:49;HD02_clonotype29_consensus_2:758:TRB:TRBV6-3:TRBD2:TRBJ2-3:TRBC2:CASGLAGGDTQYF:TGTGCCAGCGGACTAGCGGGAGGTGATACGCAGTATTTT:84436:84;HD02_clonotype29_consensus_3:709:TRA:TRAV29DV5:None:TRAJ38:TRAC:CAASPLENAGNNRKLIW:TGTGCAGCAAGTCCGCTCGAAAATGCTGGCAACAACCGTAAGCTGATTTGG:38188:…	HD02_clonotype29_consensus_1:4468:5;HD02_clonotype29_consensus_2:5572:5;HD02_clonotype29_consensus_3:3726:3	CloneType_231	CrossClusterClonal
HD_HD02_CAAGTTGTCGGTTAAC	HD02	CD8+ KIR	HD	NA	NA	NA	NON-TCR
HD_HD02_CAAGTTGTCTGTACGA	HD02	CD8+ Naive	HD	HD02_clonotype716_consensus_1:934:TRA:TRAV1-2:None:TRAJ29:TRAC:CAVMGRLGNTPLVF:TGTGCTGTGATGGGAAGACTAGGAAACACACCTCTTGTCTTT:6687:6;HD02_clonotype716_consensus_2:606:TRB:TRBV6-1:None:TRBJ1-5:TRBC1:CASSIRLTSNQPQHF:TGTGCCAGCAGTATACGCCTAACCAGCAATCAGCCCCAGCATTTT:2712:2	HD02_clonotype716_consensus_1:6687:6;HD02_clonotype716_consensus_2:2712:2	CloneType_493	NoClonal
HD_HD02_CACAAACAGATAGTCA	HD02	CD8+ Effector-GNLY	HD	HD02_clonotype3_consensus_1:849:TRA:TRAV12-2:None:TRAJ20:TRAC:CAVKKLSF:TGTGCCGTGAAGAAGCTCAGCTTT:537659:465;HD02_clonotype3_consensus_2:893:TRB:TRBV27:TRBD1:TRBJ1-6:TRBC1:CASSSWDRDNSPLHF:TGTGCCAGCAGTTCCTGGGACAGGGATAATTCACCCCTCCACTTT:465991:452;HD02_clonotype3_consensus_3:841:TRA:TRAV17:None:TRAJ8:TRAC:CATVPNTGFQKLVF:TGTGCTACGGTCCCGAACACAGGCTTTCAGAAACTTGTATTT:535250:470	HD02_clonotype3_consensus_1:2568:2;HD02_clonotype3_consensus_2:11225:10;HD02_clonotype3_consensus_3:6743:6	CloneType_65	WithinClusterClonal
HD_HD02_CACAAACCAGTCAGCC	HD02	CD8+ Naive	HD	HD02_clonotype717_consensus_1:493:TRA:TRAV13-1:None:TRAJ8:TRAC:CAAQGDTGFQKLVF:TGTGCAGCCCAGGGGGACACAGGCTTTCAGAAACTTGTATTT:2326:2;HD02_clonotype717_consensus_2:804:TRB:TRBV28:TRBD2:TRBJ2-1:TRBC2:CASSFGENEQFF:TGTGCCAGCAGTTTTGGGGAGAATGAGCAGTTCTTC:6666:6	HD02_clonotype717_consensus_1:2326:2;HD02_clonotype717_consensus_2:6666:6	CloneType_494	NoClonal
HD_HD02_CACAAACGTCGACTGC	HD02	CD8+ Effector Memory-GZMK	HD	HD02_clonotype139_consensus_1:685:TRB:TRBV12-4:None:TRBJ1-5:TRBC1:CASSLVPGAQPQHF:TGTGCCAGCAGTTTAGTGCCAGGAGCTCAGCCCCAGCATTTT:13913:15;HD02_clonotype139_consensus_2:597:TRA:TRAV21:None:TRAJ35:TRAC:CAVLIGNVLHC:TGTGCTGTGTTAATCGGGAATGTGCTGCATTGC:16104:15	HD02_clonotype139_consensus_1:6073:7;HD02_clonotype139_consensus_2:12395:10	CloneType_495	OthersClonal
HD_HD02_CACAAACTCACTCCTG	HD02	CD8+ Effector Memory	HD	NA	NA	NA	NON-TCR
HD_HD02_CACAAACTCACTTACT	HD02	CD8+ MAIT	HD	NA	NA	NA	NON-TCR
HD_HD02_CACACAAAGCACACAG	HD02	CD8+ Effector-GNLY	HD	HD02_clonotype1_consensus_1:798:TRA:TRAV12-2:None:TRAJ45:TRAC:CAVNTLRAGGGADGLTF:TGTGCCGTGAACACTCTAAGGGCAGGAGGAGGTGCTGACGGACTCACCTTT:596881:498;HD02_clonotype1_consensus_2:1156:TRB:TRBV9:None:TRBJ2-1:TRBC2:CASSVAPDPYNEQFF:TGTGCCAGCAGCGTAGCTCCAGACCCCTACAATGAGCAGTTCTTC:1381169:1359	HD02_clonotype1_consensus_1:4171:4;HD02_clonotype1_consensus_2:16260:13	CloneType_54	CrossClusterClonal
HD_HD02_CACACAACACATAACC	HD02	CD8+ Naive	HD	HD02_clonotype719_consensus_1:798:TRB:TRBV12-5:TRBD2:TRBJ2-2:TRBC2:CASGTTGMNTGELFF:TGTGCTAGTGGTACAACCGGGATGAACACCGGGGAGCTGTTTTTT:22088:21;HD02_clonotype719_consensus_2:514:TRA:TRAV24:None:TRAJ12:TRAC:CAFRMDSSYKLIF:TGTGCCTTCCGGATGGATAGCAGCTATAAATTGATCTTC:7633:7	HD02_clonotype719_consensus_1:22088:21;HD02_clonotype719_consensus_2:7633:7	CloneType_496	NoClonal
HD_HD02_CACACAACACCGAAAG	HD02	CD8+ Effector Memory	HD	HD02_clonotype720_consensus_1:738:TRB:TRBV2:None:TRBJ2-3:TRBC2:CASSGKIGHHTDTQYF:TGTGCCAGCAGTGGGAAAATCGGGCACCACACAGATACGCAGTATTTT:11855:12;HD02_clonotype720_consensus_2:624:TRA:TRAV29DV5:None:TRAJ44:TRAC:CAASVGPGTASKLTF:TGTGCAGCAAGCGTGGGGCCCGGCACTGCCAGTAAACTCACCTTT:1687:1	HD02_clonotype720_consensus_1:11855:12;HD02_clonotype720_consensus_2:1687:1	CloneType_497	NoClonal
HD_HD02_CACACAACAGCTTAAC	HD02	CD8+ CD38	HD	HD02_clonotype65_consensus_1:755:TRA:TRAV12-3:None:TRAJ52:TRAC:CAMSPLAGGTSYGKLTF:TGTGCAATGAGCCCTCTAGCTGGTGGTACTAGCTATGGAAAGCTGACATTT:25655:22;HD02_clonotype65_consensus_2:753:TRA:TRAV27:None:TRAJ30:TRAC:CAGLMNRDDKIIF:TGTGCAGGGCTAATGAACAGAGATGACAAGATCATCTTT:23059:26;HD02_clonotype65_consensus_3:689:TRB:TRBV10-3:TRBD2:TRBJ2-3:TRBC2:CAISDGLVPTPSDTQYF:TGTGCCATCAGTGATGGACTAGTCCCGACACCCTCAGATACGCAGTATT…	HD02_clonotype65_consensus_1:14646:11;HD02_clonotype65_consensus_2:7329:8;HD02_clonotype65_consensus_3:61489:63	CloneType_498	WithinClusterClonal
HD_HD02_CACACAACATCGTCGG	HD02	CD8+ Naive	HD	HD02_clonotype721_consensus_1:652:TRA:TRAV3:None:TRAJ48:TRAC:CAVRDGNVGSNFGNEKLTF:TGTGCTGTGAGAGACGGAAATGTAGGATCTAACTTTGGAAATGAGAAATTAACCTTT:2303:2;HD02_clonotype721_consensus_2:573:TRB:TRBV6-6:TRBD2:TRBJ2-3:TRBC2:CASRPGLAGPDTQYF:TGTGCCAGCAGGCCAGGACTAGCGGGGCCAGATACGCAGTATTTT:8030:9	HD02_clonotype721_consensus_1:2303:2;HD02_clonotype721_consensus_2:8030:9	CloneType_499	NoClonal
HD_HD02_CACACAACATGGTTGT	HD02	CD8+ Effector-GNLY	HD	NA	NA	NA	NON-TCR
HD_HD02_CACACAATCAACGAAA	HD02	CD8+ Naive	HD	HD02_clonotype722_consensus_1:961:TRA:TRAV1-2:None:TRAJ10:TRAC:CAVREWGGGNKLTF:TGTGCTGTGAGAGAGTGGGGAGGAGGAAACAAACTCACCTTT:3760:4;HD02_clonotype722_consensus_2:837:TRB:TRBV5-4:TRBD1:TRBJ2-7:TRBC2:CASSSGGQGTDEQYF:TGTGCCAGCAGCTCGGGGGGACAGGGGACGGACGAGCAGTACTTC:5458:6	HD02_clonotype722_consensus_1:3760:4;HD02_clonotype722_consensus_2:5458:6	CloneType_500	NoClonal
HD_HD02_CACACAATCGCGCCAA	HD02	CD8+ Effector Memory	HD	HD02_clonotype723_consensus_1:618:TRA:TRAV29DV5:None:TRAJ58:TRAC:CAASAGGSRLTF:TGTGCAGCAAGCGCGGGTGGCTCTAGGTTGACCTTT:11955:10;HD02_clonotype723_consensus_2:771:TRB:TRBV20-1:TRBD1:TRBJ2-7:TRBC2:CSARDGGGVGEQYF:TGCAGTGCTAGAGATGGTGGGGGGGTCGGCGAGCAGTACTTC:18046:18	HD02_clonotype723_consensus_1:11955:10;HD02_clonotype723_consensus_2:18046:18	CloneType_501	NoClonal
HD_HD02_CACACCTAGTCACGCC	HD02	CD8+ Effector-GNLY	HD	HD02_clonotype1_consensus_1:798:TRA:TRAV12-2:None:TRAJ45:TRAC:CAVNTLRAGGGADGLTF:TGTGCCGTGAACACTCTAAGGGCAGGAGGAGGTGCTGACGGACTCACCTTT:596881:498;HD02_clonotype1_consensus_2:1156:TRB:TRBV9:None:TRBJ2-1:TRBC2:CASSVAPDPYNEQFF:TGTGCCAGCAGCGTAGCTCCAGACCCCTACAATGAGCAGTTCTTC:1381169:1359	HD02_clonotype1_consensus_1:5802:4;HD02_clonotype1_consensus_2:9335:9	CloneType_54	CrossClusterClonal
HD_HD02_CACACCTCAAGCCTAT	HD02	CD8+ Effector-GZMH	HD	HD02_clonotype724_consensus_1:683:TRB:TRBV10-2:TRBD2:TRBJ1-1:TRBC1:CASSGTSNTEAFF:TGCGCCAGTTCCGGGACTTCGAACACTGAAGCTTTCTTT:6700:8;HD02_clonotype724_consensus_2:606:TRA:TRAV1-2:None:TRAJ15:TRAC:CAVRDRRQAGTALIF:TGTGCTGTGAGAGATAGACGCCAGGCAGGAACTGCTCTGATCTTT:844:1;HD02_clonotype724_consensus_3:686:TRB:TRBV7-3:TRBD2:TRBJ1-1:TRBC1:CASSATGGGGTEAFF:TGTGCCAGCAGCGCAACGGGGGGGGGAGGCACTGAAGCTTTCTTT:4610:4	HD02_clonotype724_consensus_1:6700:8;HD02_clonotype724_consensus_2:844:1;HD02_clonotype724_consensus_3:4610:4	CloneType_502	NoClonal
HD_HD02_CACACCTCAATCGGTT	HD02	CD8+ Naive	HD	HD02_clonotype725_consensus_1:516:TRB:TRBV5-1:TRBD2:TRBJ2-1:TRBC2:CASSPGGEIYNEQFF:TGCGCCAGCAGCCCGGGCGGGGAGATCTACAATGAGCAGTTCTTC:7169:7;HD02_clonotype725_consensus_2:585:TRA:TRAV19:None:TRAJ5:TRAC:CALSGRDTGRRALTF:TGTGCTCTGAGTGGTAGGGACACGGGCAGGAGAGCACTTACTTTT:4583:5	HD02_clonotype725_consensus_1:7169:7;HD02_clonotype725_consensus_2:4583:5	CloneType_503	NoClonal
HD_HD02_CACACCTCATCTCGCT	HD02	CD8+ Effector-GZMH	HD	NA	NA	NA	NON-TCR
HD_HD02_CACACCTTCAGCATGT	HD02	CD8+ Naive	HD	HD02_clonotype726_consensus_1:679:TRB:TRBV12-4:TRBD1:TRBJ1-1:TRBC1:CASSLTGTEAFF:TGTGCCAGCAGTTTAACTGGCACTGAAGCTTTCTTT:2343:2;HD02_clonotype726_consensus_2:518:TRA:TRAV27:None:TRAJ50:TRAC:CTTSYDKVIF:TGTACTACCTCCTACGACAAGGTGATATTT:2606:2	HD02_clonotype726_consensus_1:2343:2;HD02_clonotype726_consensus_2:2606:2	CloneType_504	NoClonal
HD_HD02_CACACCTTCGCGTAGC	HD02	CD8+ Naive	HD	NA	NA	NA	NON-TCR
HD_HD02_CACACCTTCTGCCCTA	HD02	CD8+ Effector Memory-GZMK	HD	HD02_clonotype66_consensus_1:740:TRA:TRAV3:None:TRAJ43:TRAC:CAVRDGISNDMRF:TGTGCTGTGAGAGACGGTATAAGCAATGACATGCGCTTT:16407:17;HD02_clonotype66_consensus_2:710:TRB:TRBV2:TRBD1:TRBJ1-1:TRBC1:CASSNGRGPATEAFF:TGTGCCAGCAGTAATGGCAGGGGACCGGCCACTGAAGCTTTCTTT:31348:28	HD02_clonotype66_consensus_1:6916:6;HD02_clonotype66_consensus_2:2524:3	CloneType_505	WithinClusterClonal
HD_HD02_CACACTCAGATATGCA	HD02	CD8+ Effector-GNLY	HD	NA	NA	NA	NON-TCR
HD_HD02_CACACTCCAACGATGG	HD02	CD8+ Effector Memory	HD	HD02_clonotype93_consensus_1:734:TRA:TRAV13-2:None:TRAJ47:TRAC:CAALPYGNKLVF:TGTGCAGCTTTACCATATGGAAACAAGCTGGTCTTT:14153:14;HD02_clonotype93_consensus_2:584:TRB:TRBV6-3:TRBD1:TRBJ2-5:TRBC2:CASSYQGHTKTQYF:TGTGCCAGCAGTTACCAGGGACATACAAAGACCCAGTACTTC:17954:21;HD02_clonotype93_consensus_3:753:TRA:TRAV21:None:TRAJ56:TRAC:CAVVETGANSKLTF:TGTGCTGTGGTGGAAACTGGAGCCAATAGTAAGCTGACATTT:32552:33	HD02_clonotype93_consensus_1:4368:4;HD02_clonotype93_consensus_2:6597:8;HD02_clonotype93_consensus_3:4314:6	CloneType_506	WithinClusterClonal
HD_HD02_CACACTCCACTAGTAC	HD02	CD8+ Naive	HD	HD02_clonotype728_consensus_1:875:TRB:TRBV5-4:TRBD1:TRBJ2-3:TRBC2:CASSSQGSRDTQYF:TGTGCCAGCAGCTCACAGGGAAGTAGGGATACGCAGTATTTT:8752:11;HD02_clonotype728_consensus_2:507:TRA:TRAV4:None:TRAJ30:TRAC:CLVGVMNRDDKIIF:TGCCTCGTGGGTGTAATGAACAGAGATGACAAGATCATCTTT:2958:2;HD02_clonotype728_consensus_3:577:TRA:TRAV23DV6:None:TRAJ31:TRAC:CAASKEFNNARLMF:TGTGCAGCAAGCAAGGAATTTAACAATGCCAGACTCATGTTT:5007:5	HD02_clonotype728_consensus_1:8752:11;HD02_clonotype728_consensus_2:2958:2;HD02_clonotype728_consensus_3:5007:5	CloneType_507	NoClonal
HD_HD02_CACACTCCAGCGTAAG	HD02	CD8+ Effector Memory	HD	HD02_clonotype729_consensus_1:655:TRA:TRAV8-1:None:TRAJ15:TRAC:CAVTGQAGTALIF:TGTGCCGTGACGGGCCAGGCAGGAACTGCTCTGATCTTT:3424:3;HD02_clonotype729_consensus_2:558:TRA:TRAV12-1:None:TRAJ5:TRAC:CAVVMDTGRRALTF:TGTGCGGTAGTCATGGACACGGGCAGGAGAGCACTTACTTTT:7030:6;HD02_clonotype729_consensus_3:688:TRB:TRBV7-9:TRBD2:TRBJ2-2:TRBC2:CASSLRTSGRDAGELFF:TGTGCCAGCAGCTTAAGGACTAGCGGGAGGGACGCCGGGGAGCTGTTTTTT:5006:7	HD02_clonotype729_consensus_1:3424:3;HD02_clonotype729_consensus_2:7030:6;HD02_clonotype729_consensus_3:5006:7	CloneType_508	NoClonal
HD_HD02_CACACTCCAGTGGGAT	HD02	CD8+ Effector Memory	HD	NA	NA	NA	NON-TCR
HD_HD02_CACACTCTCCCTCAGT	HD02	CD8+ Effector Memory	HD	HD02_clonotype731_consensus_1:603:TRA:TRAV9-2:None:TRAJ37:TRAC:CALSDLAGSSNTGKLIF:TGTGCTCTGAGTGATCTAGCAGGCTCTAGCAACACAGGCAAACTAATCTTT:1708:1;HD02_clonotype731_consensus_2:693:TRB:TRBV27:None:TRBJ2-7:TRBC2:CASSLSHRNEQYF:TGTGCCAGCAGTTTATCGCATCGGAACGAGCAGTACTTC:3981:3	HD02_clonotype731_consensus_1:1708:1;HD02_clonotype731_consensus_2:3981:3	CloneType_509	NoClonal
HD_HD02_CACACTCTCCGAATGT	HD02	CD8+ Naive	HD	HD02_clonotype732_consensus_1:875:TRB:TRBV28:TRBD2:TRBJ2-1:TRBC2:CASRPSRTSGFDNEQFF:TGTGCCAGCAGGCCTTCTCGGACTAGCGGGTTTGACAATGAGCAGTTCTTC:4793:4;HD02_clonotype732_consensus_2:491:TRA:TRAV24:None:TRAJ40:TRAC:CALESTSGTYKYIF:TGTGCCTTAGAGAGTACCTCAGGAACCTACAAATACATCTTT:1114:1	HD02_clonotype732_consensus_1:4793:4;HD02_clonotype732_consensus_2:1114:1	CloneType_510	NoClonal
HD_HD02_CACACTCTCGCCAAAT	HD02	CD8+ Naive	HD	HD02_clonotype733_consensus_1:535:TRA:TRAV13-1:None:TRAJ15:TRAC:CAATSYPWAGTALIF:TGTGCAGCAACGTCATATCCCTGGGCAGGAACTGCTCTGATCTTT:2314:2;HD02_clonotype733_consensus_2:529:TRB:TRBV27:TRBD1:TRBJ1-2:TRBC1:CASSPNPTGLGYGYTF:TGTGCCAGCAGTCCCAACCCCACAGGGCTGGGCTATGGCTACACCTTC:6508:6	HD02_clonotype733_consensus_1:2314:2;HD02_clonotype733_consensus_2:6508:6	CloneType_511	NoClonal
HD_HD02_CACAGGCAGGCATGTG	HD02	CD8+ Effector-GNLY	HD	HD02_clonotype9_consensus_1:781:TRA:TRAV12-2:None:TRAJ16:TRAC:CAVNPGGQKLLF:TGTGCCGTGAACCCAGGTGGCCAGAAGCTGCTCTTT:159965:133;HD02_clonotype9_consensus_2:801:TRA:TRAV25:None:TRAJ44:TRAC:CAGTGTASKLTF:TGTGCAGGGACCGGCACTGCCAGTAAACTCACCTTT:99987:90;HD02_clonotype9_consensus_3:820:TRB:TRBV11-3:TRBD1:TRBJ2-2:TRBC2:CASSSYWAGELFF:TGTGCCAGCAGCTCTTACTGGGCCGGGGAGCTGTTTTTT:111391:120	HD02_clonotype9_consensus_1:5794:5;HD02_clonotype9_consensus_2:3224:3;HD02_clonotype9_consensus_3:6217:5	CloneType_180	CrossClusterClonal
HD_HD02_CACAGGCCAGAGTGTG	HD02	CD8+ MAIT	HD	NA	NA	NA	NON-TCR
HD_HD02_CACAGGCCAGGTGGAT	HD02	CD8+ Naive	HD	HD02_clonotype734_consensus_1:687:TRB:TRBV12-4:TRBD1:TRBJ2-2:TRBC2:CASSPGQGYGELFF:TGTGCCAGCAGCCCGGGACAGGGTTACGGGGAGCTGTTTTTT:13855:13;HD02_clonotype734_consensus_2:525:TRA:TRAV25:None:TRAJ53:TRAC:CAGRDSGGSNYKLTF:TGTGCAGGGAGGGATAGTGGAGGTAGCAACTATAAACTGACATTT:2056:3	HD02_clonotype734_consensus_1:13855:13;HD02_clonotype734_consensus_2:2056:3	CloneType_512	NoClonal
HD_HD02_CACAGGCCAGTAAGCG	HD02	CD8+ Naive	HD	HD02_clonotype735_consensus_1:413:TRB:TRBV7-6:TRBD1:TRBJ2-7:TRBC2:CASSLGGSEQYF:TGTGCCAGCAGCTTAGGGGGCAGCGAGCAGTACTTC:2108:2;HD02_clonotype735_consensus_2:648:TRA:TRAV39:None:TRAJ6:TRAC:CAVVPSGGSYIPTF:TGTGCCGTGGTTCCATCAGGAGGAAGCTACATACCTACATTT:2483:3	HD02_clonotype735_consensus_1:2108:2;HD02_clonotype735_consensus_2:2483:3	CloneType_513	NoClonal
HD_HD02_CACAGGCCATAGGATA	HD02	CD8+ KIR	HD	NA	NA	NA	NON-TCR
HD_HD02_CACAGGCTCAATCACG	HD02	CD8+ Effector-GNLY	HD	HD02_clonotype2_consensus_1:866:TRB:TRBV19:TRBD1:TRBJ2-1:TRBC2:CASSIVFGTGVGEQFF:TGTGCCAGTAGTATAGTATTCGGGACAGGGGTGGGTGAGCAGTTCTTC:659718:740;HD02_clonotype2_consensus_2:816:TRA:TRAV22:None:TRAJ48:TRAC:CAVERSLLSNFGNEKLTF:TGTGCTGTGGAGAGGAGTTTACTGTCTAACTTTGGAAATGAGAAATTAACCTTT:322691:302	HD02_clonotype2_consensus_1:4059:4;HD02_clonotype2_consensus_2:3481:3	CloneType_3	CrossClusterClonal
HD_HD02_CACAGGCTCACGGTTA	HD02	CD8+ MAIT	HD	HD02_clonotype736_consensus_1:1309:TRA:TRAV1-2:None:TRAJ33:TRAC:CAPMDSNYQLIW:TGTGCCCCAATGGATAGCAACTATCAGTTAATCTGG:2034:3;HD02_clonotype736_consensus_2:723:TRB:TRBV6-1:TRBD2:TRBJ2-3:TRBC2:CASSETSGGATDTQYF:TGTGCCAGCAGTGAAACTAGCGGGGGGGCCACAGATACGCAGTATTTT:2526:2	HD02_clonotype736_consensus_1:2034:3;HD02_clonotype736_consensus_2:2526:2	CloneType_514	NoClonal
HD_HD02_CACAGGCTCCTTGACC	HD02	CD8+ Naive	HD	HD02_clonotype737_consensus_1:629:TRA:TRAV14DV4:None:TRAJ28:TRAC:CAPIAYSGAGSYQLTF:TGTGCCCCTATAGCATACTCTGGGGCTGGGAGTTACCAACTCACTTTC:4273:4;HD02_clonotype737_consensus_2:540:TRB:TRBV27:TRBD1:TRBJ2-7:TRBC2:CASSLGKTAEQYF:TGTGCCAGCAGTTTAGGAAAGACGGCCGAGCAGTACTTC:3625:4	HD02_clonotype737_consensus_1:4273:4;HD02_clonotype737_consensus_2:3625:4	CloneType_515	NoClonal
HD_HD02_CACAGGCTCGCACTCT	HD02	CD8+ Effector Memory-GZMK	HD	NA	NA	NA	NON-TCR
HD_HD02_CACAGGCTCGGATGGA	HD02	CD8+ Naive	HD	HD02_clonotype738_consensus_1:594:TRA:TRAV1-1:None:TRAJ18:TRAC:CAVRRLVGRLYF:TGCGCTGTGAGGCGTCTAGTGGGGAGGCTATACTTT:7912:8;HD02_clonotype738_consensus_2:508:TRB:TRBV4-1:TRBD2:TRBJ2-1:TRBC2:CASSQELAGGPGSYNEQFF:TGCGCCAGCAGCCAAGAACTAGCGGGAGGGCCGGGATCCTACAATGAGCAGTTCTTC:14533:15	HD02_clonotype738_consensus_1:7912:8;HD02_clonotype738_consensus_2:14533:15	CloneType_516	NoClonal
HD_HD02_CACAGGCTCGTTTGCC	HD02	CD8+ Effector Memory	HD	HD02_clonotype739_consensus_1:550:TRB:TRBV4-2:TRBD1:TRBJ2-2:TRBC2:CASSQRGQDANTGELFF:TGTGCCAGCAGCCAACGGGGACAAGACGCGAACACCGGGGAGCTGTTTTTT:15980:15;HD02_clonotype739_consensus_2:692:TRA:TRAV3:None:TRAJ39:TRAC:CAVRDGENAGNMLTF:TGTGCTGTGAGAGACGGGGAAAATGCAGGCAACATGCTCACCTTT:7639:9	HD02_clonotype739_consensus_1:15980:15;HD02_clonotype739_consensus_2:7639:9	CloneType_517	NoClonal
HD_HD02_CACAGGCTCTCAAACG	HD02	CD8+ Naive	HD	HD02_clonotype740_consensus_1:369:TRA:TRAV4:None:TRAJ47:TRAC:CLVGDQGGNKLVF:TGCCTCGTGGGTGACCAAGGTGGAAACAAGCTGGTCTTT:1704:1;HD02_clonotype740_consensus_2:516:TRB:TRBV5-1:TRBD2:TRBJ2-4:TRBC2:CASSFSGGTNIQYF:TGCGCCAGCAGCTTTAGCGGGGGGACGAACATTCAGTACTTC:4395:4	HD02_clonotype740_consensus_1:1704:1;HD02_clonotype740_consensus_2:4395:4	CloneType_518	NoClonal
HD_HD02_CACAGTAGTAAGTGTA	HD02	CD8+ Effector-GNLY	HD	HD02_clonotype1_consensus_1:798:TRA:TRAV12-2:None:TRAJ45:TRAC:CAVNTLRAGGGADGLTF:TGTGCCGTGAACACTCTAAGGGCAGGAGGAGGTGCTGACGGACTCACCTTT:596881:498;HD02_clonotype1_consensus_2:1156:TRB:TRBV9:None:TRBJ2-1:TRBC2:CASSVAPDPYNEQFF:TGTGCCAGCAGCGTAGCTCCAGACCCCTACAATGAGCAGTTCTTC:1381169:1359	HD02_clonotype1_consensus_1:4076:3;HD02_clonotype1_consensus_2:19358:20	CloneType_54	CrossClusterClonal
HD_HD02_CACAGTAGTGCAGTAG	HD02	CD8+ Naive	HD	HD02_clonotype741_consensus_1:802:TRB:TRBV28:None:TRBJ2-7:TRBC2:CATKQSSYEQYF:TGTGCCACAAAACAGAGCTCCTACGAGCAGTACTTC:1897:3;HD02_clonotype741_consensus_2:680:TRA:TRAV3:None:TRAJ41:TRAC:CAVRRYSGYALNF:TGTGCTGTGAGAAGGTATTCCGGGTATGCACTCAACTTC:890:1	HD02_clonotype741_consensus_1:1897:3;HD02_clonotype741_consensus_2:890:1	CloneType_519	NoClonal
HD_HD02_CACAGTAGTGTTGGGA	HD02	CD8+ gdT	HD	NA	NA	NA	NON-TCR
HD_HD02_CACAGTAGTTGGGACA	HD02	CD8+ Naive	HD	HD02_clonotype742_consensus_1:909:TRB:TRBV11-2:TRBD2:TRBJ2-1:TRBC2:CASSLDNSWGLASEQFF:TGTGCCAGCAGCTTAGATAATTCGTGGGGATTGGCGTCGGAGCAGTTCTTC:18358:18;HD02_clonotype742_consensus_2:534:TRA:TRAV27:None:TRAJ33:TRAC:CAGAPSNYQLIW:TGTGCAGGAGCTCCAAGCAACTATCAGTTAATCTGG:7294:6	HD02_clonotype742_consensus_1:18358:18;HD02_clonotype742_consensus_2:7294:6	CloneType_520	NoClonal
HD_HD02_CACAGTATCAAAGACA	HD02	CD8+ Effector Memory-GZMK	HD	HD02_clonotype28_consensus_1:654:TRA:TRAV12-2:None:TRAJ17:TRAC:CAVNPLKAAGNKLTF:TGTGCCGTGAACCCCCTCAAAGCTGCAGGCAACAAGCTAACTTTT:39603:34;HD02_clonotype28_consensus_2:976:TRB:TRBV11-2:TRBD1:TRBJ2-1:TRBC2:CASSSPRDRAGNEQFF:TGTGCCAGCAGCTCACCTCGGGACAGGGCTGGCAATGAGCAGTTCTTC:128061:128	HD02_clonotype28_consensus_1:7504:7;HD02_clonotype28_consensus_2:7996:9	CloneType_198	WithinClusterClonal
HD_HD02_CACAGTATCTGGGCCA	HD02	CD8+ Effector Memory	HD	HD02_clonotype140_consensus_1:752:TRB:TRBV11-2:TRBD1:TRBJ1-2:TRBC1:CASSPEGRGSATF:TGTGCCAGCAGCCCAGAGGGCAGGGGGTCGGCCACCTTC:28378:29;HD02_clonotype140_consensus_2:677:TRB:TRBV9:TRBD1:TRBJ2-7:TRBC2:CASSVAYRGTKQYF:TGTGCCAGCAGCGTCGCGTACAGGGGGACGAAGCAGTACTTC:23340:25;HD02_clonotype140_consensus_3:520:TRA:TRAV24:None:TRAJ39:TRAC:CAFHNNAGNMLTF:TGTGCCTTTCATAATAATGCAGGCAACATGCTCACCTTT:6275:6	HD02_clonotype140_consensus_1:11953:12;HD02_clonotype140_consensus_2:7632:7;HD02_clonotype140_consensus_3:1482:2	CloneType_521	WithinClusterClonal
HD_HD02_CACATAGAGTGGACGT	HD02	CD8+ Naive	HD	HD02_clonotype744_consensus_1:565:TRA:TRAV19:None:TRAJ30:TRAC:CALSESRDDKIIF:TGTGCTCTGAGTGAGAGCAGAGATGACAAGATCATCTTT:2323:2;HD02_clonotype744_consensus_2:524:TRB:TRBV20-1:TRBD1:TRBJ2-7:TRBC2:CSASTGSLYEQYF:TGCAGTGCGAGCACAGGTTCCCTATACGAGCAGTACTTC:7228:7	HD02_clonotype744_consensus_1:2323:2;HD02_clonotype744_consensus_2:7228:7	CloneType_522	NoClonal
HD_HD02_CACATAGCAAGGACTG	HD02	CD8+ Effector Memory	HD	NA	NA	NA	NON-TCR
HD_HD02_CACATAGCAATAGCAA	HD02	CD8+ Naive	HD	HD02_clonotype745_consensus_1:617:TRA:TRAV41:None:TRAJ49:TRAC:CADPANTGNQFYF:TGTGCTGACCCCGCGAACACCGGTAACCAGTTCTATTTT:6694:5;HD02_clonotype745_consensus_2:688:TRB:TRBV10-2:None:TRBJ2-7:TRBC2:CASSEQYEQYF:TGCGCCAGCAGTGAGCAGTACGAGCAGTACTTC:11044:11	HD02_clonotype745_consensus_1:6694:5;HD02_clonotype745_consensus_2:11044:11	CloneType_523	NoClonal
HD_HD02_CACATAGCACAACTGT	HD02	CD8+ Effector-GNLY	HD	HD02_clonotype3_consensus_1:849:TRA:TRAV12-2:None:TRAJ20:TRAC:CAVKKLSF:TGTGCCGTGAAGAAGCTCAGCTTT:537659:465;HD02_clonotype3_consensus_2:893:TRB:TRBV27:TRBD1:TRBJ1-6:TRBC1:CASSSWDRDNSPLHF:TGTGCCAGCAGTTCCTGGGACAGGGATAATTCACCCCTCCACTTT:465991:452;HD02_clonotype3_consensus_3:841:TRA:TRAV17:None:TRAJ8:TRAC:CATVPNTGFQKLVF:TGTGCTACGGTCCCGAACACAGGCTTTCAGAAACTTGTATTT:535250:470	HD02_clonotype3_consensus_1:3312:5;HD02_clonotype3_consensus_2:2832:3;HD02_clonotype3_consensus_3:4694:4	CloneType_65	WithinClusterClonal
HD_HD02_CACATAGTCGCCGTGA	HD02	CD8+ Effector-GNLY	HD	NA	NA	NA	NON-TCR
HD_HD02_CACATTTAGAATAGGG	HD02	CD8+ Naive	HD	HD02_clonotype747_consensus_1:540:TRA:TRAV8-1:None:TRAJ32:TRAC:CAVHALYGGATNKLIF:TGTGCCGTGCACGCTCTTTATGGTGGTGCTACAAACAAGCTCATCTTT:1165:1;HD02_clonotype747_consensus_2:587:TRB:TRBV6-3:TRBD2:TRBJ2-1:TRBC2:CASSYYPGGGSNEQFF:TGTGCCAGCAGTTACTACCCAGGGGGAGGGAGTAATGAGCAGTTCTTC:10645:11	HD02_clonotype747_consensus_1:1165:1;HD02_clonotype747_consensus_2:10645:11	CloneType_524	NoClonal
HD_HD02_CACATTTAGACACTAA	HD02	CD8+ MAIT	HD	HD02_clonotype748_consensus_1:643:TRB:TRBV6-4:TRBD1:TRBJ2-1:TRBC1:CASSDSTGTGGNEQFF:TGTGCCAGCAGTGACTCTACCGGGACAGGGGGCAATGAGCAGTTCTTC:3550:4;HD02_clonotype748_consensus_2:926:TRA:TRAV1-2:None:TRAJ33:TRAC:CASMDSNYQLIW:TGTGCTAGCATGGATAGCAACTATCAGTTAATCTGG:2991:4	HD02_clonotype748_consensus_1:3550:4;HD02_clonotype748_consensus_2:2991:4	CloneType_525	NoClonal
HD_HD02_CACATTTCAGCCTTTC	HD02	CD8+ MAIT	HD	HD02_clonotype27_consensus_1:717:TRB:TRBV20-1:TRBD1:TRBJ2-5:TRBC2:CSARDGAPQETQYF:TGCAGTGCTAGGGATGGGGCCCCCCAAGAGACCCAGTACTTC:84321:90;HD02_clonotype27_consensus_2:626:TRA:TRAV17:None:TRAJ26:TRAC:CATDRAGDNYGQNFVF:TGTGCTACGGACCGGGCGGGGGATAACTATGGTCAGAATTTTGTCTTT:24078:21	HD02_clonotype27_consensus_1:10319:10;HD02_clonotype27_consensus_2:2920:2	CloneType_110	WithinClusterClonal
HD_HD02_CACATTTCAGTATAAG	HD02	CD8+ MAIT	HD	HD02_clonotype94_consensus_1:721:TRB:TRBV6-1:TRBD1:TRBJ1-4:TRBC1:CASSQASGQGNEKLFF:TGTGCCAGCAGTCAGGCCTCGGGACAGGGGAATGAAAAACTGTTTTTT:3631:3;HD02_clonotype94_consensus_2:1051:TRA:TRAV1-2:None:TRAJ33:TRAC:CAPLDSNYQLIW:TGTGCCCCTTTGGATAGCAACTATCAGTTAATCTGG:8939:9	HD02_clonotype94_consensus_1:1386:1;HD02_clonotype94_consensus_2:4320:5	CloneType_526	WithinClusterClonal
HD_HD02_CACATTTGTTACGACT	HD02	CD8+ Naive	HD	NA	NA	NA	NON-TCR
HD_HD02_CACATTTTCGAACGGA	HD02	CD8+ Naive	HD	HD02_clonotype750_consensus_1:485:TRA:TRAV22:None:TRAJ47:TRAC:CAVRSMEYGNKLVF:TGTGCTGTGAGGTCCATGGAATATGGAAACAAGCTGGTCTTT:363:1;HD02_clonotype750_consensus_2:521:TRB:TRBV29-1:TRBD1:TRBJ2-7:TRBC2:CSGWDSNYEQYF:TGCAGCGGCTGGGACAGCAACTACGAGCAGTACTTC:5024:5	HD02_clonotype750_consensus_1:363:1;HD02_clonotype750_consensus_2:5024:5	CloneType_527	NoClonal
HD_HD02_CACATTTTCTCTAGGA	HD02	CD8+ Effector-GNLY	HD	HD02_clonotype8_consensus_1:928:TRB:TRBV4-3:TRBD2:TRBJ2-1:TRBC2:CASSQDAGASGEQFF:TGCGCCAGCAGCCAAGATGCGGGAGCCTCAGGTGAGCAGTTCTTC:319309:333;HD02_clonotype8_consensus_2:1178:TRA:TRAV1-2:None:TRAJ40:TRAC:CAVTSGTYKYIF:TGTGCCGTTACCTCAGGAACCTACAAATACATCTTT:89094:86	HD02_clonotype8_consensus_1:2167:3;HD02_clonotype8_consensus_2:6201:6	CloneType_25	CrossClusterClonal
HD_HD02_CACCACTAGGCATTGG	HD02	CD8+ Effector-GNLY	HD	HD02_clonotype8_consensus_1:928:TRB:TRBV4-3:TRBD2:TRBJ2-1:TRBC2:CASSQDAGASGEQFF:TGCGCCAGCAGCCAAGATGCGGGAGCCTCAGGTGAGCAGTTCTTC:319309:333;HD02_clonotype8_consensus_2:1178:TRA:TRAV1-2:None:TRAJ40:TRAC:CAVTSGTYKYIF:TGTGCCGTTACCTCAGGAACCTACAAATACATCTTT:89094:86	HD02_clonotype8_consensus_1:244:1;HD02_clonotype8_consensus_2:1719:2	CloneType_25	CrossClusterClonal
HD_HD02_CACCACTCAAATCCGT	HD02	CD8+ Naive	HD	NA	NA	NA	NON-TCR
HD_HD02_CACCACTCAAGGTTCT	HD02	CD8+ Effector Memory-GZMK	HD	HD02_clonotype4_consensus_1:1283:TRB:TRBV6-5:None:TRBJ2-6:TRBC2:CASRADYSGANVLTF:TGTGCCAGCAGAGCCGATTACTCTGGGGCCAACGTCCTGACTTTC:419428:430;HD02_clonotype4_consensus_2:860:TRA:TRAV12-1:None:TRAJ49:TRAC:CVVNAGNQFYF:TGTGTGGTGAACGCCGGTAACCAGTTCTATTTT:253258:210	HD02_clonotype4_consensus_1:15492:18;HD02_clonotype4_consensus_2:1425:1	CloneType_97	CrossClusterClonal
HD_HD02_CACCACTCAGACGTAG	HD02	CD8+ Naive	HD	HD02_clonotype752_consensus_1:556:TRA:TRAV21:None:TRAJ24:TRAC:CAVEETDSWGKLQF:TGTGCTGTGGAGGAAACTGACAGCTGGGGGAAATTGCAGTTT:8553:8;HD02_clonotype752_consensus_2:703:TRB:TRBV5-6:TRBD2:TRBJ1-2:TRBC1:CASSLIGAGANYGYTF:TGTGCCAGCAGCTTGATTGGCGCTGGAGCTAACTATGGCTACACCTTC:3323:3;HD02_clonotype752_consensus_3:455:TRA:TRAV2:None:TRAJ13:TRAC:CAVELSGGYQKVTF:TGTGCTGTGGAGCTTTCTGGGGGTTACCAGAAAGTTACCTTT:2815:3	HD02_clonotype752_consensus_1:8553:8;HD02_clonotype752_consensus_2:3323:3;HD02_clonotype752_consensus_3:2815:3	CloneType_528	NoClonal
HD_HD02_CACCACTCAGGTCCAC	HD02	CD8+ Naive	HD	NA	NA	NA	NON-TCR
HD_HD02_CACCACTGTCTAGTGT	HD02	CD8+ Naive	HD	NA	NA	NA	NON-TCR
HD_HD02_CACCAGGAGATCCCAT	HD02	CD8+ Naive	HD	HD02_clonotype755_consensus_1:673:TRB:TRBV9:TRBD2:TRBJ1-1:TRBC1:CASREGEATEAFF:TGTGCCAGCAGAGAGGGGGAGGCCACTGAAGCTTTCTTT:10825:12;HD02_clonotype755_consensus_2:549:TRA:TRAV27:None:TRAJ20:TRAC:CAGQGDDYKLSF:TGTGCAGGGCAAGGGGACGACTACAAGCTCAGCTTT:2310:2	HD02_clonotype755_consensus_1:10825:12;HD02_clonotype755_consensus_2:2310:2	CloneType_529	NoClonal
HD_HD02_CACCAGGCAGCGTAAG	HD02	CD8+ Naive	HD	HD02_clonotype756_consensus_1:742:TRA:TRAV8-2:None:TRAJ42:TRAC:CVVSDRVNYGGSQGNLIF:TGTGTTGTGAGTGATCGGGTGAATTATGGAGGAAGCCAAGGAAATCTCATCTTT:5882:7;HD02_clonotype756_consensus_2:1013:TRB:TRBV9:TRBD2:TRBJ1-4:TRBC1:CASSEFDTGGKLFF:TGTGCCAGCAGCGAATTCGACACCGGAGGGAAACTGTTTTTT:3881:4	HD02_clonotype756_consensus_1:5882:7;HD02_clonotype756_consensus_2:3881:4	CloneType_530	NoClonal
HD_HD02_CACCAGGGTAGCGTCC	HD02	CD8+ Naive	HD	HD02_clonotype757_consensus_1:819:TRB:TRBV19:None:TRBJ1-2:TRBC1:CASSPGLMGYTF:TGTGCCAGTAGTCCTGGATTGATGGGCTACACCTTC:5706:6;HD02_clonotype757_consensus_2:585:TRA:TRAV21:None:TRAJ18:TRAC:CAVMIDRGSTLGRLYF:TGTGCTGTGATGATCGACAGAGGCTCAACCCTGGGGAGGCTATACTTT:7691:6	HD02_clonotype757_consensus_1:5706:6;HD02_clonotype757_consensus_2:7691:6	CloneType_531	NoClonal
HD_HD02_CACCAGGGTTGGTTTG	HD02	CD8+ Naive	HD	NA	NA	NA	NON-TCR
HD_HD02_CACCAGGTCAAAGACA	HD02	CD8+ Naive	HD	NA	NA	NA	NON-TCR
HD_HD02_CACCAGGTCCAAGTAC	HD02	CD8+ Effector Memory-GZMK	HD	HD02_clonotype4_consensus_1:1283:TRB:TRBV6-5:None:TRBJ2-6:TRBC2:CASRADYSGANVLTF:TGTGCCAGCAGAGCCGATTACTCTGGGGCCAACGTCCTGACTTTC:419428:430;HD02_clonotype4_consensus_2:860:TRA:TRAV12-1:None:TRAJ49:TRAC:CVVNAGNQFYF:TGTGTGGTGAACGCCGGTAACCAGTTCTATTTT:253258:210	HD02_clonotype4_consensus_1:10750:12;HD02_clonotype4_consensus_2:3309:3	CloneType_97	CrossClusterClonal
HD_HD02_CACCAGGTCGGACAAG	HD02	CD8+ Naive	HD	HD02_clonotype761_consensus_1:547:TRB:TRBV29-1:TRBD2:TRBJ2-3:TRBC2:CSVEPLEGTQYF:TGCAGCGTTGAACCTCTCGAGGGTACGCAGTATTTT:4511:5;HD02_clonotype761_consensus_2:606:TRA:TRAV14DV4:None:TRAJ5:TRAC:CAMFYTGRRALTF:TGTGCAATGTTCTACACGGGCAGGAGAGCACTTACTTTT:5113:4	HD02_clonotype761_consensus_1:4511:5;HD02_clonotype761_consensus_2:5113:4	CloneType_532	NoClonal
HD_HD02_CACCTTGAGGTAAACT	HD02	CD8+ Effector Memory	HD	HD02_clonotype141_consensus_1:715:TRB:TRBV20-1:TRBD1:TRBJ2-4:TRBC2:CSARLVIGTSLAKNIQYF:TGCAGTGCTAGACTGGTTATAGGGACAAGTTTAGCCAAAAACATTCAGTACTTC:18151:16;HD02_clonotype141_consensus_2:756:TRA:TRAV19:None:TRAJ44:TRAC:CALKTGTASKLTF:TGTGCTCTGAAGACCGGCACTGCCAGTAAACTCACCTTT:17702:15	HD02_clonotype141_consensus_1:3311:3;HD02_clonotype141_consensus_2:2474:3	CloneType_533	WithinClusterClonal
HD_HD02_CACCTTGAGTACCGGA	HD02	CD8+ Effector-GNLY	HD	HD02_clonotype3_consensus_1:849:TRA:TRAV12-2:None:TRAJ20:TRAC:CAVKKLSF:TGTGCCGTGAAGAAGCTCAGCTTT:537659:465;HD02_clonotype3_consensus_2:893:TRB:TRBV27:TRBD1:TRBJ1-6:TRBC1:CASSSWDRDNSPLHF:TGTGCCAGCAGTTCCTGGGACAGGGATAATTCACCCCTCCACTTT:465991:452;HD02_clonotype3_consensus_3:841:TRA:TRAV17:None:TRAJ8:TRAC:CATVPNTGFQKLVF:TGTGCTACGGTCCCGAACACAGGCTTTCAGAAACTTGTATTT:535250:470	HD02_clonotype3_consensus_1:4736:5;HD02_clonotype3_consensus_2:6999:6;HD02_clonotype3_consensus_3:12790:11	CloneType_65	WithinClusterClonal
HD_HD02_CACCTTGCAACACCCG	HD02	CD8+ Naive	HD	HD02_clonotype762_consensus_1:695:TRB:TRBV4-1:TRBD2:TRBJ2-2:TRBC2:CASSQVAGGSGELFF:TGCGCCAGCAGCCAAGTAGCGGGGGGGTCCGGGGAGCTGTTTTTT:12451:13;HD02_clonotype762_consensus_2:565:TRA:TRAV22:None:TRAJ53:TRAC:CSNSGGSNYKLTF:TGTTCGAATAGTGGAGGTAGCAACTATAAACTGACATTT:3194:3	HD02_clonotype762_consensus_1:12451:13;HD02_clonotype762_consensus_2:3194:3	CloneType_534	NoClonal
HD_HD02_CACCTTGCAATGGAGC	HD02	CD8+ Naive	HD	HD02_clonotype763_consensus_1:710:TRB:TRBV29-1:None:TRBJ2-7:TRBC2:CSVEDPSYEQYF:TGCAGCGTTGAAGATCCATCCTACGAGCAGTACTTC:12183:11;HD02_clonotype763_consensus_2:637:TRA:TRAV21:None:TRAJ43:TRAC:CAVFSRNTHDMRF:TGTGCTGTGTTTTCTAGGAACACCCATGACATGCGCTTT:9039:7	HD02_clonotype763_consensus_1:12183:11;HD02_clonotype763_consensus_2:9039:7	CloneType_535	NoClonal
HD_HD02_CACCTTGGTGGTCCGT	HD02	CD8+ Naive	HD	NA	NA	NA	NON-TCR
HD_HD02_CACCTTGGTTGGACCC	HD02	CD8+ Effector Memory-GZMK	HD	NA	NA	NA	NON-TCR
HD_HD02_CACCTTGTCACCCGAG	HD02	CD8+ MAIT	HD	HD02_clonotype764_consensus_1:777:TRA:TRAV14DV4:None:TRAJ33:TRAC:CAMRAPDSNYQLIW:TGTGCAATGAGAGCTCCGGATAGCAACTATCAGTTAATCTGG:4870:4;HD02_clonotype764_consensus_2:718:TRB:TRBV6-5:TRBD2:TRBJ1-2:TRBC1:CASRQNEGTRGYTF:TGTGCCAGCAGACAAAATGAGGGGACTCGGGGCTACACCTTC:10348:12	HD02_clonotype764_consensus_1:4870:4;HD02_clonotype764_consensus_2:10348:12	CloneType_536	NoClonal
HD_HD02_CACCTTGTCCACGAAT	HD02	CD8+ Effector Memory	HD	NA	NA	NA	NON-TCR
HD_HD02_CACCTTGTCCGATATG	HD02	CD8+ Naive	HD	HD02_clonotype765_consensus_1:576:TRA:TRAV16:None:TRAJ6:TRAC:CAPPDASGGSYIPTF:TGTGCTCCCCCCGATGCATCAGGAGGAAGCTACATACCTACATTT:5798:6;HD02_clonotype765_consensus_2:519:TRA:TRAV17:None:TRAJ8:TRAC:CATVFMNTGFQKLVF:TGTGCTACGGTCTTCATGAACACAGGCTTTCAGAAACTTGTATTT:3607:3;HD02_clonotype765_consensus_3:840:TRB:TRBV19:TRBD1:TRBJ1-1:TRBC1:CASSLTGRTEAFF:TGTGCCAGTAGTTTGACAGGGCGCACTGAAGCTTTCTTT:11822:13	HD02_clonotype765_consensus_1:5798:6;HD02_clonotype765_consensus_2:3607:3;HD02_clonotype765_consensus_3:11822:13	CloneType_537	NoClonal
HD_HD02_CACCTTGTCCGCAAGC	HD02	CD8+ Effector Memory-GZMK	HD	HD02_clonotype4_consensus_1:1283:TRB:TRBV6-5:None:TRBJ2-6:TRBC2:CASRADYSGANVLTF:TGTGCCAGCAGAGCCGATTACTCTGGGGCCAACGTCCTGACTTTC:419428:430;HD02_clonotype4_consensus_2:860:TRA:TRAV12-1:None:TRAJ49:TRAC:CVVNAGNQFYF:TGTGTGGTGAACGCCGGTAACCAGTTCTATTTT:253258:210	HD02_clonotype4_consensus_1:12038:12;HD02_clonotype4_consensus_2:8083:6	CloneType_97	CrossClusterClonal
HD_HD02_CACTCCAAGAATGTGT	HD02	CD8+ Effector-GNLY	HD	HD02_clonotype2_consensus_1:866:TRB:TRBV19:TRBD1:TRBJ2-1:TRBC2:CASSIVFGTGVGEQFF:TGTGCCAGTAGTATAGTATTCGGGACAGGGGTGGGTGAGCAGTTCTTC:659718:740;HD02_clonotype2_consensus_2:816:TRA:TRAV22:None:TRAJ48:TRAC:CAVERSLLSNFGNEKLTF:TGTGCTGTGGAGAGGAGTTTACTGTCTAACTTTGGAAATGAGAAATTAACCTTT:322691:302	HD02_clonotype2_consensus_1:6807:8;HD02_clonotype2_consensus_2:2617:2	CloneType_3	CrossClusterClonal
HD_HD02_CACTCCAAGGATGGAA	HD02	CD8+ Effector Memory-GZMK	HD	HD02_clonotype19_consensus_1:652:TRA:TRAV12-3:None:TRAJ43:TRAC:CAMSASNNNDMRF:TGTGCAATGAGCGCGTCCAATAACAATGACATGCGCTTT:55663:52;HD02_clonotype19_consensus_2:681:TRB:TRBV10-1:None:TRBJ2-2:TRBC2:CASGLSRVGGELFF:TGCGCCAGCGGTTTAAGTAGGGTTGGCGGGGAGCTGTTTTTT:64761:67	HD02_clonotype19_consensus_1:5104:4;HD02_clonotype19_consensus_2:6477:6	CloneType_173	WithinClusterClonal
HD_HD02_CACTCCAAGGTAAACT	HD02	CD8+ Effector-GNLY	HD	NA	NA	NA	NON-TCR
HD_HD02_CACTCCATCAGCTCGG	HD02	CD8+ Naive	HD	HD02_clonotype766_consensus_1:797:TRB:TRBV28:TRBD1:TRBJ1-5:TRBC1:CASSPGHGKPQHF:TGTGCCAGCAGTCCCGGACATGGGAAGCCCCAGCATTTT:7105:7;HD02_clonotype766_consensus_2:552:TRA:TRAV12-2:None:TRAJ11:TRAC:CAVKENSGYSTLTF:TGTGCCGTGAAGGAAAATTCAGGATACAGCACCCTCACCTTT:2664:2;HD02_clonotype766_consensus_3:513:TRA:TRAV4:None:TRAJ28:TRAC:CLVGGDSGAGSYQLTF:TGCCTCGTGGGTGGGGACTCTGGGGCTGGGAGTTACCAACTCACTTTC:5421:5	HD02_clonotype766_consensus_1:7105:7;HD02_clonotype766_consensus_2:2664:2;HD02_clonotype766_consensus_3:5421:5	CloneType_538	NoClonal
HD_HD02_CAGAATCAGAGGTAGA	HD02	CD8+ Effector Memory-GZMK	HD	NA	NA	NA	NON-TCR
HD_HD02_CAGAATCTCCGTAGTA	HD02	CD8+ Effector Memory-GZMK	HD	HD02_clonotype17_consensus_1:716:TRB:TRBV6-3:TRBD1:TRBJ1-1:TRBC1:CASSHGGTEAFF:TGTGCCAGCAGCCACGGGGGTACTGAAGCTTTCTTT:91248:85;HD02_clonotype17_consensus_2:637:TRA:TRAV12-2:None:TRAJ37:TRAC:CAVIPTSSNTGKLIF:TGTGCCGTGATCCCTACCTCTAGCAACACAGGCAAACTAATCTTT:82096:68	HD02_clonotype17_consensus_1:8429:7;HD02_clonotype17_consensus_2:5316:4	CloneType_460	WithinClusterClonal
HD_HD02_CAGAATCTCGAATGCT	HD02	CD8+ Effector-GNLY	HD	HD02_clonotype1_consensus_1:798:TRA:TRAV12-2:None:TRAJ45:TRAC:CAVNTLRAGGGADGLTF:TGTGCCGTGAACACTCTAAGGGCAGGAGGAGGTGCTGACGGACTCACCTTT:596881:498;HD02_clonotype1_consensus_2:1156:TRB:TRBV9:None:TRBJ2-1:TRBC2:CASSVAPDPYNEQFF:TGTGCCAGCAGCGTAGCTCCAGACCCCTACAATGAGCAGTTCTTC:1381169:1359	HD02_clonotype1_consensus_1:4705:4;HD02_clonotype1_consensus_2:9569:10	CloneType_54	CrossClusterClonal
HD_HD02_CAGAATCTCGTCTGAA	HD02	CD8+ Effector Memory-GZMK	HD	HD02_clonotype769_consensus_1:525:TRA:TRAV35:None:TRAJ20:TRAC:CAGQLTVVVGGSNDYKLSF:TGTGCTGGGCAGCTAACGGTGGTGGTTGGGGGTTCTAACGACTACAAGCTCAGCTTT:143:1;HD02_clonotype769_consensus_2:654:TRB:TRBV7-7:TRBD1:TRBJ2-3:TRBC2:CASSLGRAGLTDTQYF:TGTGCCAGCAGCTTAGGAAGGGCAGGGCTCACAGATACGCAGTATTTT:3047:3	HD02_clonotype769_consensus_1:143:1;HD02_clonotype769_consensus_2:3047:3	CloneType_539	NoClonal
HD_HD02_CAGAATCTCTGTCTAT	HD02	CD8+ Naive	HD	HD02_clonotype770_consensus_1:602:TRA:TRAV21:None:TRAJ45:TRAC:CAVRTFPDSGGGADGLTF:TGTGCTGTGAGAACGTTTCCCGATTCAGGAGGAGGTGCTGACGGACTCACCTTT:6205:5;HD02_clonotype770_consensus_2:495:TRB:TRBV28:TRBD1:TRBJ2-3:TRBC2:CASRDRGQGYTDTQYF:TGTGCCAGCAGAGACAGGGGACAGGGTTACACAGATACGCAGTATTTT:6330:6	HD02_clonotype770_consensus_1:6205:5;HD02_clonotype770_consensus_2:6330:6	CloneType_540	NoClonal
HD_HD02_CAGAGAGAGCTGAAAT	HD02	CD8+ Naive	HD	HD02_clonotype771_consensus_1:557:TRA:TRAV27:None:TRAJ13:TRAC:CAGALWSGGYQKVTF:TGTGCAGGAGCTCTCTGGTCTGGGGGTTACCAGAAAGTTACCTTT:2791:3;HD02_clonotype771_consensus_2:695:TRB:TRBV7-9:TRBD1:TRBJ1-4:TRBC1:CASSLSQGEVEKLFF:TGTGCCAGCAGCTTATCCCAGGGTGAGGTGGAAAAACTGTTTTTT:7497:9	HD02_clonotype771_consensus_1:2791:3;HD02_clonotype771_consensus_2:7497:9	CloneType_541	NoClonal
HD_HD02_CAGAGAGAGGAATGGA	HD02	CD8+ MAIT	HD	HD02_clonotype10_consensus_1:994:TRA:TRAV1-2:None:TRAJ33:TRAC:CAVRDSNYQLIW:TGTGCTGTGAGAGATAGCAACTATCAGTTAATCTGG:88610:83;HD02_clonotype10_consensus_2:722:TRB:TRBV6-4:TRBD1:TRBJ2-3:TRBC2:CASSDGQGADTQYF:TGTGCCAGCAGTGACGGACAGGGTGCAGATACGCAGTATTTT:132120:134	HD02_clonotype10_consensus_1:11449:9;HD02_clonotype10_consensus_2:9599:10	CloneType_116	WithinClusterClonal
HD_HD02_CAGAGAGCAGGGATTG	HD02	CD8+ Effector Memory	HD	HD02_clonotype142_consensus_1:717:TRB:TRBV6-3:TRBD1:TRBJ1-2:TRBC1:CATQSPGQGGYGYTF:TGTGCCACCCAGAGCCCCGGACAGGGCGGCTATGGCTACACCTTC:4537:4;HD02_clonotype142_consensus_2:694:TRB:TRBV21-1:TRBD1:TRBJ2-7:TRBC2:CASRNRGAYEQYF:TGTGCCAGTAGAAACAGGGGCGCTTACGAGCAGTACTTC:11593:13;HD02_clonotype142_consensus_3:608:TRA:TRAV4:None:TRAJ45:TRAC:CLVGRRPSGGGADGLTF:TGCCTCGTGGGTCGCCGGCCGTCAGGAGGAGGTGCTGACGGACTCACCTTT:637…	HD02_clonotype142_consensus_1:2072:2;HD02_clonotype142_consensus_2:8275:8;HD02_clonotype142_consensus_3:5206:4	CloneType_542	WithinClusterClonal
HD_HD02_CAGAGAGCATCTGGTA	HD02	CD8+ Naive	HD	HD02_clonotype772_consensus_1:876:TRA:TRAV3:None:TRAJ40:TRAC:CAVRDRGSGTYKYIF:TGTGCTGTGAGAGACCGGGGCTCAGGAACCTACAAATACATCTTT:6733:10;HD02_clonotype772_consensus_2:697:TRB:TRBV5-1:TRBD1:TRBJ2-1:TRBC2:CASRLGVIQGSDNEQFF:TGCGCCAGCCGGCTGGGCGTGATTCAGGGAAGCGACAATGAGCAGTTCTTC:14379:13	HD02_clonotype772_consensus_1:6733:10;HD02_clonotype772_consensus_2:14379:13	CloneType_543	NoClonal
HD_HD02_CAGAGAGCATTAGCCA	HD02	CD8+ gdT	HD	HD02_clonotype773_consensus_1:820:TRB:TRBV4-1:TRBD2:TRBJ2-1:TRBC2:CASSQEAVVAGGPWDEQFF:TGCGCCAGCAGCCAAGAGGCTGTAGTAGCGGGGGGACCCTGGGATGAGCAGTTCTTC:8116:9;HD02_clonotype773_consensus_2:812:TRA:TRAV41:None:TRAJ58:TRAC:CAARQETSGSRLTF:TGTGCCGCCCGTCAAGAAACCAGTGGCTCTAGGTTGACCTTT:8023:8	HD02_clonotype773_consensus_1:8116:9;HD02_clonotype773_consensus_2:8023:8	CloneType_544	NoClonal
HD_HD02_CAGAGAGGTGACCAAG	HD02	CD8+ Naive	HD	HD02_clonotype774_consensus_1:871:TRB:TRBV5-4:None:TRBJ1-1:TRBC1:CASSTRPTEAFF:TGTGCCAGCAGCACACGACCGACTGAAGCTTTCTTT:4276:5;HD02_clonotype774_consensus_2:726:TRA:TRAV17:None:TRAJ49:TRAC:CATGAGNQFYF:TGTGCTACGGGGGCCGGTAACCAGTTCTATTTT:9908:6;HD02_clonotype774_consensus_3:780:TRB:TRBV21-1:TRBD2:TRBJ2-7:TRBC2:CQQQKMGLAGVREQYF:TGCCAGCAGCAAAAAATGGGACTAGCGGGAGTCCGCGAGCAGTACTTC:8961:8;HD02_clonotype774_cons…	HD02_clonotype774_consensus_1:4276:5;HD02_clonotype774_consensus_2:9908:6;HD02_clonotype774_consensus_3:8961:8;HD02_clonotype774_consensus_4:11102:10	CloneType_545	NoClonal
HD_HD02_CAGAGAGTCATAACCG	HD02	CD8+ Effector-GNLY	HD	HD02_clonotype56_consensus_1:788:TRA:TRAV8-6:None:TRAJ34:TRAC:CAVSLQGAYNTDKLIF:TGTGCTGTGAGTCTCCAGGGGGCCTATAACACCGACAAGCTCATCTTT:12640:13;HD02_clonotype56_consensus_2:967:TRB:TRBV27:TRBD2:TRBJ2-1:TRBC2:CASSLIVASGLYNEQFF:TGTGCCAGCAGTTTAATAGTGGCTAGCGGACTCTACAATGAGCAGTTCTTC:31650:32	HD02_clonotype56_consensus_1:4834:5;HD02_clonotype56_consensus_2:11264:11	CloneType_203	WithinClusterClonal
HD_HD02_CAGAGAGTCCCTGACT	HD02	CD8+ Naive	HD	NA	NA	NA	NON-TCR
HD_HD02_CAGATCAAGAGCAATT	HD02	CD8+ gdT	HD	HD02_clonotype776_consensus_1:757:TRB:TRBV6-4:TRBD1:TRBJ2-3:TRBC2:CASSDGQGADTQYF:TGTGCCAGCAGTGACGGACAGGGTGCAGATACGCAGTATTTT:927:2;HD02_clonotype776_consensus_2:619:TRA:TRAV14DV4:None:TRAJ10:TRAC:CAMTSLTGGGNKLTF:TGTGCAATGACATCCCTCACGGGAGGAGGAAACAAACTCACCTTT:14056:12	HD02_clonotype776_consensus_1:927:2;HD02_clonotype776_consensus_2:14056:12	CloneType_546	NoClonal
HD_HD02_CAGATCAAGTGGGTTG	HD02	CD8+ MAIT	HD	NA	NA	NA	NON-TCR
HD_HD02_CAGATCACAGACAGGT	HD02	CD8+ Naive	HD	HD02_clonotype777_consensus_1:694:TRB:TRBV14:TRBD1:TRBJ1-3:TRBC1:CASSHFRTGGNTIYF:TGTGCCAGCAGCCACTTCAGGACGGGGGGAAACACCATATATTTT:3221:3;HD02_clonotype777_consensus_2:614:TRA:TRAV38-2DV8:None:TRAJ43:TRAC:CAYRRGGNDMRF:TGTGCTTATAGGAGAGGGGGGAATGACATGCGCTTT:8646:8	HD02_clonotype777_consensus_1:3221:3;HD02_clonotype777_consensus_2:8646:8	CloneType_547	NoClonal
HD_HD02_CAGATCATCAGAAATG	HD02	CD8+ Effector-GNLY	HD	HD02_clonotype3_consensus_1:849:TRA:TRAV12-2:None:TRAJ20:TRAC:CAVKKLSF:TGTGCCGTGAAGAAGCTCAGCTTT:537659:465;HD02_clonotype3_consensus_2:893:TRB:TRBV27:TRBD1:TRBJ1-6:TRBC1:CASSSWDRDNSPLHF:TGTGCCAGCAGTTCCTGGGACAGGGATAATTCACCCCTCCACTTT:465991:452;HD02_clonotype3_consensus_3:841:TRA:TRAV17:None:TRAJ8:TRAC:CATVPNTGFQKLVF:TGTGCTACGGTCCCGAACACAGGCTTTCAGAAACTTGTATTT:535250:470	HD02_clonotype3_consensus_1:8329:8;HD02_clonotype3_consensus_2:6413:6;HD02_clonotype3_consensus_3:7510:6	CloneType_65	WithinClusterClonal
HD_HD02_CAGATCATCTCAAGTG	HD02	CD8+ Effector-GNLY	HD	NA	NA	NA	NON-TCR
HD_HD02_CAGCAGCAGCCACTAT	HD02	CD8+ Naive	HD	HD02_clonotype779_consensus_1:643:TRA:TRAV1-2:None:TRAJ34:TRAC:CAVRVIGDTDKLIF:TGTGCTGTGAGAGTCATTGGGGACACCGACAAGCTCATCTTT:4551:4;HD02_clonotype779_consensus_2:658:TRB:TRBV11-1:None:TRBJ2-7:TRBC2:CASSPRRVSSYEQYF:TGTGCCAGCAGCCCACGAAGGGTTTCCTCCTACGAGCAGTACTTC:9869:9	HD02_clonotype779_consensus_1:4551:4;HD02_clonotype779_consensus_2:9869:9	CloneType_548	NoClonal
HD_HD02_CAGCAGCAGTGAAGTT	HD02	CD8+ Naive	HD	HD02_clonotype780_consensus_1:704:TRB:TRBV3-1:TRBD2:TRBJ2-6:TRBC2:CASSVRDASRSGANVLTF:TGTGCCAGCAGCGTCCGGGACGCCTCCCGCTCTGGGGCCAACGTCCTGACTTTC:11439:12;HD02_clonotype780_consensus_2:743:TRA:TRAV12-2:None:TRAJ50:TRAC:CAVRSPKTSYDKVIF:TGTGCCGTGAGGTCACCGAAAACCTCCTACGACAAGGTGATATTT:2643:4	HD02_clonotype780_consensus_1:11439:12;HD02_clonotype780_consensus_2:2643:4	CloneType_549	NoClonal
HD_HD02_CAGCAGCCACAACGCC	HD02	CD8+ MAIT	HD	HD02_clonotype14_consensus_1:1174:TRA:TRAV1-2:None:TRAJ33:TRAC:CAVRDSNYQLIW:TGTGCTGTGAGAGATAGCAACTATCAGTTAATCTGG:36832:37;HD02_clonotype14_consensus_2:896:TRB:TRBV24-1:TRBD2:TRBJ2-5:TRBC2:CATSDLAGDQETQYF:TGTGCCACCAGTGATTTGGCGGGAGACCAAGAGACCCAGTACTTC:178097:182	HD02_clonotype14_consensus_1:1327:1;HD02_clonotype14_consensus_2:10615:11	CloneType_184	WithinClusterClonal
HD_HD02_CAGCAGCCATAGGATA	HD02	CD8+ Effector Memory	HD	HD02_clonotype781_consensus_1:655:TRB:TRBV30:TRBD2:TRBJ2-1:TRBC2:CAWSSGRGPNEQFF:TGTGCCTGGAGTTCTGGTAGAGGGCCCAATGAGCAGTTCTTC:14864:16;HD02_clonotype781_consensus_2:532:TRA:TRAV38-2DV8:None:TRAJ52:TRAC:CAYDAGGTSYGKLTF:TGTGCTTATGATGCTGGTGGTACTAGCTATGGAAAGCTGACATTT:2788:3	HD02_clonotype781_consensus_1:14864:16;HD02_clonotype781_consensus_2:2788:3	CloneType_550	NoClonal
HD_HD02_CAGCAGCGTATCGCAT	HD02	CD8+ Effector Memory	HD	HD02_clonotype782_consensus_1:550:TRA:TRAV12-2:None:TRAJ44:TRAC:CAVNAGTASKLTF:TGTGCCGTGAACGCCGGCACTGCCAGTAAACTCACCTTT:3850:3;HD02_clonotype782_consensus_2:662:TRB:TRBV4-1:TRBD2:TRBJ2-1:TRBC2:CASSQDGSSYNEQFF:TGCGCCAGCAGCCAAGACGGGAGCTCCTACAATGAGCAGTTCTTC:16807:17	HD02_clonotype782_consensus_1:3850:3;HD02_clonotype782_consensus_2:16807:17	CloneType_551	NoClonal
HD_HD02_CAGCAGCGTTACCGAT	HD02	CD8+ Effector-GNLY	HD	HD02_clonotype3_consensus_1:849:TRA:TRAV12-2:None:TRAJ20:TRAC:CAVKKLSF:TGTGCCGTGAAGAAGCTCAGCTTT:537659:465;HD02_clonotype3_consensus_2:893:TRB:TRBV27:TRBD1:TRBJ1-6:TRBC1:CASSSWDRDNSPLHF:TGTGCCAGCAGTTCCTGGGACAGGGATAATTCACCCCTCCACTTT:465991:452;HD02_clonotype3_consensus_3:841:TRA:TRAV17:None:TRAJ8:TRAC:CATVPNTGFQKLVF:TGTGCTACGGTCCCGAACACAGGCTTTCAGAAACTTGTATTT:535250:470	HD02_clonotype3_consensus_1:5200:5;HD02_clonotype3_consensus_2:936:2;HD02_clonotype3_consensus_3:6164:4	CloneType_65	WithinClusterClonal
HD_HD02_CAGCAGCGTTATCACG	HD02	CD8+ Effector Memory	HD	HD02_clonotype85_consensus_1:902:TRB:TRBV11-2:None:TRBJ2-3:TRBC2:CASSLSDDTDTQYF:TGTGCCAGCAGCTTATCCGACGACACAGATACGCAGTATTTT:47582:54;HD02_clonotype85_consensus_2:832:TRA:TRAV14DV4:None:TRAJ7:TRAC:CAMREPYGNNRLAF:TGTGCAATGAGAGAGCCCTATGGGAACAACAGACTCGCTTTT:24889:23	HD02_clonotype85_consensus_1:9563:11;HD02_clonotype85_consensus_2:5744:5	CloneType_552	WithinClusterClonal
HD_HD02_CAGCAGCTCCTTGCCA	HD02	CD8+ MAIT	HD	NA	NA	NA	NON-TCR
HD_HD02_CAGCAGCTCTGGTGTA	HD02	CD8+ Naive	HD	HD02_clonotype783_consensus_1:661:TRB:TRBV4-1:None:TRBJ1-5:TRBC1:CASSLLDKSNQPQHF:TGCGCCAGCAGCCTCCTAGACAAAAGCAATCAGCCCCAGCATTTT:6577:6;HD02_clonotype783_consensus_2:584:TRA:TRAV27:None:TRAJ37:TRAC:CADVNGSSNTGKLIF:TGTGCAGATGTAAATGGCTCTAGCAACACAGGCAAACTAATCTTT:4484:4;HD02_clonotype783_consensus_3:566:TRA:TRAV21:None:TRAJ33:TRAC:CAVRFTDSNYQLIW:TGTGCTGTGAGGTTCACGGATAGCAACTATCAGTTAATCTGG:4128:4	HD02_clonotype783_consensus_1:6577:6;HD02_clonotype783_consensus_2:4484:4;HD02_clonotype783_consensus_3:4128:4	CloneType_553	NoClonal
HD_HD02_CAGCATAAGACATAAC	HD02	CD8+ Naive	HD	HD02_clonotype784_consensus_1:634:TRA:TRAV13-1:None:TRAJ53:TRAC:CAATGGGSNYKLTF:TGTGCAGCAACGGGGGGAGGTAGCAACTATAAACTGACATTT:4176:4;HD02_clonotype784_consensus_2:706:TRB:TRBV27:TRBD1:TRBJ1-3:TRBC1:CASSFRAGPYSGNTIYF:TGTGCCAGCAGTTTCAGGGCAGGGCCTTACTCTGGAAACACCATATATTTT:3318:3	HD02_clonotype784_consensus_1:4176:4;HD02_clonotype784_consensus_2:3318:3	CloneType_554	NoClonal
HD_HD02_CAGCATAAGGCTAGAC	HD02	CD8+ KIR	HD	NA	NA	NA	NON-TCR
HD_HD02_CAGCATAGTCATGCAT	HD02	CD8+ Naive	HD	HD02_clonotype785_consensus_1:673:TRA:TRAV8-3:None:TRAJ41:TRAC:CAVGASGYALNF:TGTGCTGTGGGTGCAAGCGGGTATGCACTCAACTTC:2851:4;HD02_clonotype785_consensus_2:568:TRA:TRAV19:None:TRAJ27:TRAC:CAPSRLTNAGKSTF:TGTGCTCCCAGTAGGCTTACCAATGCAGGCAAATCAACCTTT:2066:2;HD02_clonotype785_consensus_3:519:TRB:TRBV20-1:TRBD1:TRBJ2-3:TRBC2:CSATAGSTTDTQYF:TGCAGTGCTACTGCAGGGTCAACCACAGATACGCAGTATTTT:3777:4	HD02_clonotype785_consensus_1:2851:4;HD02_clonotype785_consensus_2:2066:2;HD02_clonotype785_consensus_3:3777:4	CloneType_555	NoClonal
HD_HD02_CAGCATAGTCTCCACT	HD02	CD8+ Naive	HD	NA	NA	NA	NON-TCR
HD_HD02_CAGCATAGTGCGCTTG	HD02	CD8+ Effector-GZMH	HD	HD02_clonotype787_consensus_1:639:TRA:TRAV8-2:None:TRAJ37:TRAC:CVVSDRKGKLIF:TGTGTTGTGAGTGATCGAAAAGGCAAACTAATCTTT:4120:4;HD02_clonotype787_consensus_2:708:TRB:TRBV3-1:TRBD2:TRBJ2-1:TRBC2:CASSQDTLAGWSYNEQFF:TGTGCCAGCAGCCAAGATACCCTAGCGGGGTGGTCCTACAATGAGCAGTTCTTC:16384:15	HD02_clonotype787_consensus_1:4120:4;HD02_clonotype787_consensus_2:16384:15	CloneType_556	NoClonal
HD_HD02_CAGCATAGTTTGGGCC	HD02	CD8+ Effector-GNLY	HD	HD02_clonotype1_consensus_1:798:TRA:TRAV12-2:None:TRAJ45:TRAC:CAVNTLRAGGGADGLTF:TGTGCCGTGAACACTCTAAGGGCAGGAGGAGGTGCTGACGGACTCACCTTT:596881:498;HD02_clonotype1_consensus_2:1156:TRB:TRBV9:None:TRBJ2-1:TRBC2:CASSVAPDPYNEQFF:TGTGCCAGCAGCGTAGCTCCAGACCCCTACAATGAGCAGTTCTTC:1381169:1359	HD02_clonotype1_consensus_1:3652:3;HD02_clonotype1_consensus_2:9976:9	CloneType_54	CrossClusterClonal
HD_HD02_CAGCCGAAGCGATAGC	HD02	CD8+ Naive	HD	HD02_clonotype788_consensus_1:526:TRB:TRBV5-1:TRBD1:TRBJ2-7:TRBC2:CASSLSPGTGFSIYEQYF:TGCGCCAGCAGCCTAAGTCCCGGGACAGGGTTCAGTATATACGAGCAGTACTTC:11071:11;HD02_clonotype788_consensus_2:538:TRA:TRAV13-1:None:TRAJ49:TRAC:CAARNTGNQFYF:TGTGCCGCGCGGAACACCGGTAACCAGTTCTATTTT:3628:4	HD02_clonotype788_consensus_1:11071:11;HD02_clonotype788_consensus_2:3628:4	CloneType_557	NoClonal
HD_HD02_CAGCCGAAGTCAATAG	HD02	CD8+ Effector-GNLY	HD	NA	NA	NA	NON-TCR
HD_HD02_CAGCCGACAAGCCCAC	HD02	CD8+ Naive	HD	NA	NA	NA	NON-TCR
HD_HD02_CAGCCGACATTCGACA	HD02	CD8+ MAIT	HD	HD02_clonotype7_consensus_1:1104:TRB:TRBV4-2:TRBD2:TRBJ2-3:TRBC2:CASSQGGGDTDTQYF:TGTGCCAGCAGCCAAGGCGGGGGGGACACAGATACGCAGTATTTT:200905:209;HD02_clonotype7_consensus_2:1190:TRA:TRAV1-2:None:TRAJ33:TRAC:CAVLDSNYQLIW:TGTGCTGTGTTGGATAGCAACTATCAGTTAATCTGG:69401:70	HD02_clonotype7_consensus_1:12570:12;HD02_clonotype7_consensus_2:1167:1	CloneType_215	WithinClusterClonal
HD_HD02_CAGCCGAGTATATGGA	HD02	CD8+ Naive	HD	HD02_clonotype791_consensus_1:569:TRB:TRBV4-2:None:TRBJ2-7:TRBC2:CASSPDGSYEQYF:TGTGCCAGCAGCCCCGACGGCTCCTACGAGCAGTACTTC:5446:6;HD02_clonotype791_consensus_2:552:TRA:TRAV12-2:None:TRAJ13:TRAC:CAVKDSGGYQKVTF:TGTGCCGTGAAGGATTCTGGGGGTTACCAGAAAGTTACCTTT:6267:4	HD02_clonotype791_consensus_1:5446:6;HD02_clonotype791_consensus_2:6267:4	CloneType_558	NoClonal
HD_HD02_CAGCCGATCCGTCATC	HD02	CD8+ Effector Memory-GZMK	HD	HD02_clonotype26_consensus_1:738:TRB:TRBV7-9:None:TRBJ2-2:TRBC2:CASSLNPNTGELFF:TGTGCCAGCAGCTTAAACCCCAACACCGGGGAGCTGTTTTTT:156920:155;HD02_clonotype26_consensus_2:853:TRA:TRAV24:None:TRAJ28:TRAC:CASYSGAGSYQLTF:TGTGCCTCCTACTCTGGGGCTGGGAGTTACCAACTCACTTTC:33247:26;HD02_clonotype26_consensus_3:821:TRA:TRAV14DV4:None:TRAJ49:TRAC:CAQGNQFYF:TGTGCCCAAGGTAACCAGTTCTATTTT:56950:49	HD02_clonotype26_consensus_1:24486:23;HD02_clonotype26_consensus_2:5551:4;HD02_clonotype26_consensus_3:3214:3	CloneType_96	CrossClusterClonal
HD_HD02_CAGCCGATCGGAGGTA	HD02	CD8+ Effector Memory	HD	HD02_clonotype792_consensus_1:679:TRB:TRBV7-3:TRBD1:TRBJ1-1:TRBC1:CASSLRGTNTEAFF:TGTGCCAGCAGCTTACGGGGCACGAACACTGAAGCTTTCTTT:8079:7;HD02_clonotype792_consensus_2:526:TRA:TRAV17:None:TRAJ28:TRAC:CATVTAYSGAGSYQLTF:TGTGCTACGGTTACGGCATACTCTGGGGCTGGGAGTTACCAACTCACTTTC:3253:3;HD02_clonotype792_consensus_3:533:TRA:TRAV16:None:TRAJ28:TRAC:CAHFTL:TGTGCTCACTTTACTCTG:2500:2	HD02_clonotype792_consensus_1:8079:7;HD02_clonotype792_consensus_2:3253:3;HD02_clonotype792_consensus_3:2500:2	CloneType_559	NoClonal
HD_HD02_CAGCCGATCTTTAGGG	HD02	CD8+ Naive	HD	HD02_clonotype793_consensus_1:509:TRA:TRAV21:None:TRAJ40:TRAC:CAVRPGTYKYIF:TGTGCTGTGAGGCCAGGAACCTACAAATACATCTTT:7014:5;HD02_clonotype793_consensus_2:871:TRB:TRBV5-6:TRBD1:TRBJ2-7:TRBC2:CASSATGTDYEQYF:TGTGCCAGCAGCGCAACCGGGACAGACTACGAGCAGTACTTC:16317:15	HD02_clonotype793_consensus_1:7014:5;HD02_clonotype793_consensus_2:16317:15	CloneType_560	NoClonal
HD_HD02_CAGCGACAGCCCGAAA	HD02	CD8+ Naive	HD	HD02_clonotype794_consensus_1:1041:TRB:TRBV4-3:None:TRBJ2-1:TRBC2:CASSPGTRHEQFF:TGCGCCAGCAGCCCGGGTACTCGGCATGAGCAGTTCTTC:9174:9;HD02_clonotype794_consensus_2:648:TRA:TRAV13-1:None:TRAJ36:TRAC:CAASVDQTGANNLFF:TGTGCAGCAAGCGTCGATCAAACTGGGGCAAACAACCTCTTCTTT:5323:4	HD02_clonotype794_consensus_1:9174:9;HD02_clonotype794_consensus_2:5323:4	CloneType_561	NoClonal
HD_HD02_CAGCGACAGGATATAC	HD02	CD8+ MAIT	HD	HD02_clonotype795_consensus_1:710:TRB:TRBV6-1:TRBD1:TRBJ1-3:TRBC1:CASMKTGDSGNTIYF:TGTGCCAGCATGAAGACAGGCGACTCTGGAAACACCATATATTTT:4536:4;HD02_clonotype795_consensus_2:955:TRA:TRAV1-2:None:TRAJ33:TRAC:CAGVDSNYQLIW:TGTGCTGGGGTGGATAGCAACTATCAGTTAATCTGG:3317:4	HD02_clonotype795_consensus_1:4536:4;HD02_clonotype795_consensus_2:3317:4	CloneType_562	NoClonal
HD_HD02_CAGCGACCAAGCGCTC	HD02	CD8+ Effector Memory-GZMK	HD	HD02_clonotype5_consensus_1:951:TRB:TRBV5-1:TRBD1:TRBJ2-3:TRBC2:CASSFGTDFTSTDTQYF:TGCGCCAGCAGCTTTGGGACAGATTTTACTAGCACAGATACGCAGTATTTT:374781:379;HD02_clonotype5_consensus_2:784:TRA:TRAV25:None:TRAJ48:TRAC:CALGDFGNEKLTF:TGTGCTCTAGGGGACTTTGGAAATGAGAAATTAACCTTT:107955:102	HD02_clonotype5_consensus_1:9240:9;HD02_clonotype5_consensus_2:1366:1	CloneType_39	CrossClusterClonal
HD_HD02_CAGCGACCACATCCGG	HD02	CD8+ MAIT	HD	HD02_clonotype10_consensus_1:994:TRA:TRAV1-2:None:TRAJ33:TRAC:CAVRDSNYQLIW:TGTGCTGTGAGAGATAGCAACTATCAGTTAATCTGG:88610:83;HD02_clonotype10_consensus_2:722:TRB:TRBV6-4:TRBD1:TRBJ2-3:TRBC2:CASSDGQGADTQYF:TGTGCCAGCAGTGACGGACAGGGTGCAGATACGCAGTATTTT:132120:134	HD02_clonotype10_consensus_1:3587:3;HD02_clonotype10_consensus_2:768:2	CloneType_116	WithinClusterClonal
HD_HD02_CAGCGACCAGCCAGAA	HD02	CD8+ Naive	HD	HD02_clonotype796_consensus_1:736:TRA:TRAV26-1:None:TRAJ54:TRAC:CIVRVSFIIQGAQKLVF:TGCATCGTCAGAGTCTCCTTTATAATTCAGGGAGCCCAGAAGCTGGTATTT:2853:2;HD02_clonotype796_consensus_2:691:TRB:TRBV27:TRBD2:TRBJ2-3:TRBC2:CASSLEIAGTDTQYF:TGTGCCAGCAGTTTAGAGATAGCGGGCACAGATACGCAGTATTTT:5186:5	HD02_clonotype796_consensus_1:2853:2;HD02_clonotype796_consensus_2:5186:5	CloneType_563	NoClonal
HD_HD02_CAGCGACGTCAACATC	HD02	CD8+ Effector-GNLY	HD	HD02_clonotype1_consensus_1:798:TRA:TRAV12-2:None:TRAJ45:TRAC:CAVNTLRAGGGADGLTF:TGTGCCGTGAACACTCTAAGGGCAGGAGGAGGTGCTGACGGACTCACCTTT:596881:498;HD02_clonotype1_consensus_2:1156:TRB:TRBV9:None:TRBJ2-1:TRBC2:CASSVAPDPYNEQFF:TGTGCCAGCAGCGTAGCTCCAGACCCCTACAATGAGCAGTTCTTC:1381169:1359	HD02_clonotype1_consensus_1:3102:3;HD02_clonotype1_consensus_2:12902:12	CloneType_54	CrossClusterClonal
HD_HD02_CAGCGACGTTGGTGGA	HD02	CD8+ Naive	HD	NA	NA	NA	NON-TCR
HD_HD02_CAGCGACTCTTTAGTC	HD02	CD8+ Naive	HD	HD02_clonotype798_consensus_1:664:TRB:TRBV4-1:TRBD2:TRBJ2-7:TRBC2:CASSQDEGWAYEQYF:TGCGCCAGCAGCCAAGATGAAGGGTGGGCCTACGAGCAGTACTTC:4624:6;HD02_clonotype798_consensus_2:558:TRA:TRAV13-1:None:TRAJ44:TRAC:CAAQQGYTGTASKLTF:TGTGCAGCCCAGCAGGGTTATACCGGCACTGCCAGTAAACTCACCTTT:4863:4	HD02_clonotype798_consensus_1:4624:6;HD02_clonotype798_consensus_2:4863:4	CloneType_564	NoClonal
HD_HD02_CAGCTAAAGCTGAACG	HD02	CD8+ MAIT	HD	NA	NA	NA	NON-TCR
HD_HD02_CAGCTAAAGTCGTACT	HD02	CD8+ Naive	HD	HD02_clonotype799_consensus_1:526:TRA:TRAV38-1:None:TRAJ48:TRAC:CAFMKLPNFGNEKLTF:TGTGCTTTCATGAAGCTTCCTAACTTTGGAAATGAGAAATTAACCTTT:2807:2;HD02_clonotype799_consensus_2:679:TRB:TRBV27:None:TRBJ2-3:TRBC2:CASSFKSSTDTQYF:TGTGCCAGCAGTTTTAAGTCGAGCACAGATACGCAGTATTTT:2351:2	HD02_clonotype799_consensus_1:2807:2;HD02_clonotype799_consensus_2:2351:2	CloneType_565	NoClonal
HD_HD02_CAGCTAACACTGAAGG	HD02	CD8+ Effector Memory-GZMK	HD	NA	NA	NA	NON-TCR
HD_HD02_CAGCTAAGTCCGACGT	HD02	CD8+ MAIT	HD	HD02_clonotype15_consensus_1:992:TRA:TRAV1-2:None:TRAJ33:TRAC:CAVMDSNYQLIW:TGTGCTGTAATGGATAGCAACTATCAGTTAATCTGG:47274:43;HD02_clonotype15_consensus_2:1251:TRB:TRBV6-1:TRBD1:TRBJ1-6:TRBC1:CASSEQGENSPLHF:TGTGCCAGCAGTGAACAAGGGGAAAATTCACCCCTCCACTTT:45948:48	HD02_clonotype15_consensus_1:6084:5;HD02_clonotype15_consensus_2:6240:7	CloneType_21	WithinClusterClonal
HD_HD02_CAGCTAATCTGTCTAT	HD02	CD8+ MAIT	HD	HD02_clonotype10_consensus_1:994:TRA:TRAV1-2:None:TRAJ33:TRAC:CAVRDSNYQLIW:TGTGCTGTGAGAGATAGCAACTATCAGTTAATCTGG:88610:83;HD02_clonotype10_consensus_2:722:TRB:TRBV6-4:TRBD1:TRBJ2-3:TRBC2:CASSDGQGADTQYF:TGTGCCAGCAGTGACGGACAGGGTGCAGATACGCAGTATTTT:132120:134	HD02_clonotype10_consensus_1:2795:3;HD02_clonotype10_consensus_2:8004:8	CloneType_116	WithinClusterClonal
HD_HD02_CAGCTAATCTTCGAGA	HD02	CD8+ Effector Memory	HD	HD02_clonotype801_consensus_1:688:TRB:TRBV12-4:TRBD2:TRBJ2-7:TRBC2:CASSAETSDSYEQYF:TGTGCCAGCAGTGCGGAGACTAGCGACTCCTACGAGCAGTACTTC:1375:1;HD02_clonotype801_consensus_2:641:TRA:TRAV8-4:None:TRAJ43:TRAC:CAVSYNDMRF:TGTGCTGTGAGCTACAATGACATGCGCTTT:1167:1	HD02_clonotype801_consensus_1:1375:1;HD02_clonotype801_consensus_2:1167:1	CloneType_566	NoClonal
HD_HD02_CAGCTGGAGTGGGCTA	HD02	CD8+ MAIT	HD	NA	NA	NA	NON-TCR
HD_HD02_CAGCTGGCAAGTTAAG	HD02	CD8+ Naive	HD	NA	NA	NA	NON-TCR
HD_HD02_CAGCTGGCAATGGACG	HD02	CD8+ Naive	HD	HD02_clonotype803_consensus_1:582:TRA:TRAV36DV7:None:TRAJ39:TRAC:CAVDGGNAGNMLTF:TGTGCTGTGGATGGTGGTAATGCAGGCAACATGCTCACCTTT:3027:2;HD02_clonotype803_consensus_2:683:TRB:TRBV7-9:TRBD2:TRBJ2-3:TRBC2:CASIVAGGPADTQYF:TGTGCCAGCATCGTGGCGGGGGGGCCCGCAGATACGCAGTATTTT:23893:23	HD02_clonotype803_consensus_1:3027:2;HD02_clonotype803_consensus_2:23893:23	CloneType_567	NoClonal
HD_HD02_CAGCTGGCAATTCCTT	HD02	CD8+ Effector Memory	HD	HD02_clonotype95_consensus_1:680:TRB:TRBV9:None:TRBJ2-7:TRBC2:CASSVGAAASYEQYF:TGTGCCAGCAGCGTAGGGGCTGCTGCCTCCTACGAGCAGTACTTC:38118:38;HD02_clonotype95_consensus_2:768:TRA:TRAV30:None:TRAJ45:TRAC:CGTEPSGGGADGLTF:TGTGGCACAGAGCCATCAGGAGGAGGTGCTGACGGACTCACCTTT:17738:14	HD02_clonotype95_consensus_1:10272:12;HD02_clonotype95_consensus_2:6287:5	CloneType_568	OthersClonal
HD_HD02_CAGCTGGCACAACGTT	HD02	CD8+ Effector-GZMH	HD	HD02_clonotype1_consensus_1:798:TRA:TRAV12-2:None:TRAJ45:TRAC:CAVNTLRAGGGADGLTF:TGTGCCGTGAACACTCTAAGGGCAGGAGGAGGTGCTGACGGACTCACCTTT:596881:498;HD02_clonotype1_consensus_2:1156:TRB:TRBV9:None:TRBJ2-1:TRBC2:CASSVAPDPYNEQFF:TGTGCCAGCAGCGTAGCTCCAGACCCCTACAATGAGCAGTTCTTC:1381169:1359	HD02_clonotype1_consensus_1:1872:3;HD02_clonotype1_consensus_2:11444:11	CloneType_54	CrossClusterClonal
HD_HD02_CAGCTGGCACCGAAAG	HD02	CD8+ Naive	HD	HD02_clonotype804_consensus_1:815:TRA:TRAV14DV4:None:TRAJ4:TRAC:CAMRDLMFSGGYNKLIF:TGTGCAATGAGAGACCTGATGTTTTCTGGTGGCTACAATAAGCTGATTTTT:7858:8;HD02_clonotype804_consensus_2:670:TRB:TRBV4-1:TRBD2:TRBJ2-1:TRBC2:CASSQESLAESSYNEQFF:TGCGCCAGCAGCCAAGAAAGTTTAGCGGAGAGCTCCTACAATGAGCAGTTCTTC:8950:11	HD02_clonotype804_consensus_1:7858:8;HD02_clonotype804_consensus_2:8950:11	CloneType_569	NoClonal
HD_HD02_CAGCTGGCAGATTGCT	HD02	CD8+ Effector Memory	HD	HD02_clonotype805_consensus_1:662:TRB:TRBV10-3:TRBD2:TRBJ2-7:TRBC2:CAISENFRTTYEQYF:TGTGCCATCAGTGAGAATTTCAGGACTACCTACGAGCAGTACTTC:9915:10;HD02_clonotype805_consensus_2:554:TRA:TRAV25:None:TRAJ49:TRAC:CAVTGNQFYF:TGTGCAGTCACCGGTAACCAGTTCTATTTT:1239:1	HD02_clonotype805_consensus_1:9915:10;HD02_clonotype805_consensus_2:1239:1	CloneType_570	NoClonal
HD_HD02_CAGCTGGCATGTCGAT	HD02	CD8+ MAIT	HD	HD02_clonotype15_consensus_1:992:TRA:TRAV1-2:None:TRAJ33:TRAC:CAVMDSNYQLIW:TGTGCTGTAATGGATAGCAACTATCAGTTAATCTGG:47274:43;HD02_clonotype15_consensus_2:1251:TRB:TRBV6-1:TRBD1:TRBJ1-6:TRBC1:CASSEQGENSPLHF:TGTGCCAGCAGTGAACAAGGGGAAAATTCACCCCTCCACTTT:45948:48	HD02_clonotype15_consensus_1:3558:4;HD02_clonotype15_consensus_2:3647:3	CloneType_21	WithinClusterClonal
HD_HD02_CAGCTGGGTAAGAGAG	HD02	CD8+ Naive	HD	HD02_clonotype806_consensus_1:581:TRB:TRBV9:None:TRBJ2-2:TRBC1:CASSVDLPANTGELFF:TGTGCCAGCAGCGTAGATCTCCCCGCGAACACCGGGGAGCTGTTTTTT:3902:4;HD02_clonotype806_consensus_2:360:TRA:TRAV14DV4:None:TRAJ4:TRAC:CAIFSGGYNKLIF:TGTGCAATCTTTTCTGGTGGCTACAATAAGCTGATTTTT:880:1	HD02_clonotype806_consensus_1:3902:4;HD02_clonotype806_consensus_2:880:1	CloneType_571	NoClonal
HD_HD02_CAGCTGGGTACTTGAC	HD02	CD8+ MAIT	HD	NA	NA	NA	NON-TCR
HD_HD02_CAGCTGGGTGCAGACA	HD02	CD8+ Effector-GNLY	HD	NA	NA	NA	NON-TCR
HD_HD02_CAGCTGGGTGGTCTCG	HD02	CD8+ Effector Memory-GZMK	HD	NA	NA	NA	NON-TCR
HD_HD02_CAGCTGGGTGTTTGGT	HD02	CD8+ Effector-GZMH	HD	NA	NA	NA	NON-TCR
HD_HD02_CAGCTGGGTTATCACG	HD02	CD8+ Effector-GNLY	HD	HD02_clonotype2_consensus_1:866:TRB:TRBV19:TRBD1:TRBJ2-1:TRBC2:CASSIVFGTGVGEQFF:TGTGCCAGTAGTATAGTATTCGGGACAGGGGTGGGTGAGCAGTTCTTC:659718:740;HD02_clonotype2_consensus_2:816:TRA:TRAV22:None:TRAJ48:TRAC:CAVERSLLSNFGNEKLTF:TGTGCTGTGGAGAGGAGTTTACTGTCTAACTTTGGAAATGAGAAATTAACCTTT:322691:302	HD02_clonotype2_consensus_1:9818:10;HD02_clonotype2_consensus_2:3874:4	CloneType_3	CrossClusterClonal
HD_HD02_CAGCTGGTCCATTCTA	HD02	CD8+ Effector-GNLY	HD	HD02_clonotype4_consensus_1:1283:TRB:TRBV6-5:None:TRBJ2-6:TRBC2:CASRADYSGANVLTF:TGTGCCAGCAGAGCCGATTACTCTGGGGCCAACGTCCTGACTTTC:419428:430;HD02_clonotype4_consensus_2:860:TRA:TRAV12-1:None:TRAJ49:TRAC:CVVNAGNQFYF:TGTGTGGTGAACGCCGGTAACCAGTTCTATTTT:253258:210	HD02_clonotype4_consensus_1:13159:14;HD02_clonotype4_consensus_2:7020:5	CloneType_97	CrossClusterClonal
HD_HD02_CAGCTGGTCGGAGCAA	HD02	CD8+ Effector Memory	HD	HD02_clonotype807_consensus_1:477:TRA:TRAV21:None:TRAJ38:TRAC:CAARGNAGNNRKLIW:TGTGCTGCCCGAGGCAATGCTGGCAACAACCGTAAGCTGATTTGG:4052:3;HD02_clonotype807_consensus_2:697:TRB:TRBV4-1:TRBD1:TRBJ1-3:TRBC1:CASSHRTGNSGNTIYF:TGCGCCAGCAGCCACAGAACAGGGAACTCTGGAAACACCATATATTTT:11200:11	HD02_clonotype807_consensus_1:4052:3;HD02_clonotype807_consensus_2:11200:11	CloneType_572	NoClonal
HD_HD02_CAGGTGCAGCGATCCC	HD02	CD8+ Naive	HD	HD02_clonotype808_consensus_1:683:TRA:TRAV3:None:TRAJ26:TRAC:CAVRDWRGQNFVF:TGTGCTGTGAGAGACTGGCGTGGTCAGAATTTTGTCTTT:2293:3;HD02_clonotype808_consensus_2:684:TRB:TRBV5-1:TRBD1:TRBJ1-5:TRBC1:CASSEGGAQPQHF:TGCGCCAGCAGCGAAGGGGGGGCTCAGCCCCAGCATTTT:12014:11	HD02_clonotype808_consensus_1:2293:3;HD02_clonotype808_consensus_2:12014:11	CloneType_573	NoClonal
HD_HD02_CAGGTGCAGGAGTTTA	HD02	CD8+ MAIT	HD	NA	NA	NA	NON-TCR
HD_HD02_CAGGTGCAGTATCGAA	HD02	CD8+ Effector Memory	HD	HD02_clonotype809_consensus_1:674:TRB:TRBV7-6:TRBD2:TRBJ2-5:TRBC2:CASSSGTSRETQYF:TGTGCCAGCAGCTCCGGGACTAGCAGGGAGACCCAGTACTTC:1544:1;HD02_clonotype809_consensus_2:492:TRA:TRAV5:None:TRAJ50:TRAC:CAEIKTSYDKVIF:TGTGCAGAGATAAAAACCTCCTACGACAAGGTGATATTT:968:1	HD02_clonotype809_consensus_1:1544:1;HD02_clonotype809_consensus_2:968:1	CloneType_574	NoClonal
HD_HD02_CAGGTGCCAATCTACG	HD02	CD8+ Naive	HD	NA	NA	NA	NON-TCR
HD_HD02_CAGGTGCCAGGCTGAA	HD02	CD8+ CD38	HD	HD02_clonotype811_consensus_1:680:TRB:TRBV24-1:TRBD2:TRBJ1-4:TRBC1:CATSPGDEKLFF:TGTGCCACCAGTCCGGGAGATGAAAAACTGTTTTTT:17294:17;HD02_clonotype811_consensus_2:600:TRA:TRAV4:None:TRAJ43:TRAC:CLVGYVYNNNDMRF:TGCCTCGTGGGTTACGTGTACAATAACAATGACATGCGCTTT:14782:13	HD02_clonotype811_consensus_1:17294:17;HD02_clonotype811_consensus_2:14782:13	CloneType_575	NoClonal
HD_HD02_CAGGTGCCAGGGTACA	HD02	CD8+ Effector-GZMH	HD	HD02_clonotype5_consensus_1:951:TRB:TRBV5-1:TRBD1:TRBJ2-3:TRBC2:CASSFGTDFTSTDTQYF:TGCGCCAGCAGCTTTGGGACAGATTTTACTAGCACAGATACGCAGTATTTT:374781:379;HD02_clonotype5_consensus_2:784:TRA:TRAV25:None:TRAJ48:TRAC:CALGDFGNEKLTF:TGTGCTCTAGGGGACTTTGGAAATGAGAAATTAACCTTT:107955:102	HD02_clonotype5_consensus_1:9706:8;HD02_clonotype5_consensus_2:4941:6	CloneType_39	CrossClusterClonal
HD_HD02_CAGGTGCCATGTAAGA	HD02	CD8+ Effector Memory	HD	HD02_clonotype812_consensus_1:523:TRB:TRBV9:None:TRBJ2-6:TRBC2:CASSVEGMVRSGANVLTF:TGTGCCAGCAGCGTAGAGGGCATGGTGCGCTCTGGGGCCAACGTCCTGACTTTC:10862:10;HD02_clonotype812_consensus_2:458:TRA:TRAV4:None:TRAJ24:TRAC:CLVGGELGEIAVWSRDP:TGCCTCGTGGGAGGGGAGCTGGGGGAAATTGCAGTTTGGAGCAGGGACCCA:2378:2	HD02_clonotype812_consensus_1:10862:10;HD02_clonotype812_consensus_2:2378:2	CloneType_576	NoClonal
HD_HD02_CAGGTGCGTGCTAGCC	HD02	CD8+ Naive	HD	HD02_clonotype813_consensus_1:738:TRB:TRBV7-9:TRBD2:TRBJ2-7:TRBC2:CASRTSGGPSDPEQYF:TGTGCCAGCAGGACTAGCGGGGGGCCCTCAGACCCCGAGCAGTACTTC:12395:11;HD02_clonotype813_consensus_2:683:TRA:TRAV8-3:None:TRAJ34:TRAC:CAVRSYNTDKLIF:TGTGCTGTGAGGTCCTATAACACCGACAAGCTCATCTTT:2382:2	HD02_clonotype813_consensus_1:12395:11;HD02_clonotype813_consensus_2:2382:2	CloneType_577	NoClonal
HD_HD02_CAGGTGCGTTAAGGGC	HD02	CD8+ Effector-GZMH	HD	NA	NA	NA	NON-TCR
HD_HD02_CAGGTGCTCTTCCTTC	HD02	CD8+ Naive	HD	NA	NA	NA	NON-TCR
HD_HD02_CAGTAACAGCGATATA	HD02	CD8+ Effector-GNLY	HD	HD02_clonotype1_consensus_1:798:TRA:TRAV12-2:None:TRAJ45:TRAC:CAVNTLRAGGGADGLTF:TGTGCCGTGAACACTCTAAGGGCAGGAGGAGGTGCTGACGGACTCACCTTT:596881:498;HD02_clonotype1_consensus_2:1156:TRB:TRBV9:None:TRBJ2-1:TRBC2:CASSVAPDPYNEQFF:TGTGCCAGCAGCGTAGCTCCAGACCCCTACAATGAGCAGTTCTTC:1381169:1359	HD02_clonotype1_consensus_1:1643:1;HD02_clonotype1_consensus_2:8376:10	CloneType_54	CrossClusterClonal
HD_HD02_CAGTAACAGTTAAGTG	HD02	CD8+ Naive	HD	HD02_clonotype815_consensus_1:748:TRB:TRBV9:TRBD1:TRBJ2-7:TRBC2:CASSVAGDSYEQYF:TGTGCCAGCAGCGTAGCGGGGGACAGCTACGAGCAGTACTTC:4886:5;HD02_clonotype815_consensus_2:533:TRA:TRAV1-2:None:TRAJ33:TRAC:CAVNSNYQLIW:TGTGCTGTGAATAGCAACTATCAGTTAATCTGG:2920:2	HD02_clonotype815_consensus_1:4886:5;HD02_clonotype815_consensus_2:2920:2	CloneType_578	NoClonal
HD_HD02_CAGTAACTCGGAGGTA	HD02	CD8+ Effector Memory	HD	HD02_clonotype816_consensus_1:688:TRB:TRBV27:TRBD2:TRBJ1-2:TRBC1:CASSGQGLANGYTF:TGTGCCAGCTCGGGACAGGGACTAGCAAATGGCTACACCTTC:8131:8;HD02_clonotype816_consensus_2:605:TRA:TRAV12-2:None:TRAJ45:TRAC:CAVNLGSSGGGADGLTF:TGTGCCGTGAACCTAGGTAGTTCAGGAGGAGGTGCTGACGGACTCACCTTT:10247:10	HD02_clonotype816_consensus_1:8131:8;HD02_clonotype816_consensus_2:10247:10	CloneType_579	NoClonal
HD_HD02_CAGTCCTAGACTGTAA	HD02	CD8+ Effector Memory-GZMK	HD	HD02_clonotype817_consensus_1:742:TRA:TRAV21:None:TRAJ6:TRAC:CAVAGGSYIPTF:TGTGCTGTGGCAGGAGGAAGCTACATACCTACATTT:7613:7;HD02_clonotype817_consensus_2:807:TRB:TRBV30:TRBD1:TRBJ2-7:TRBC2:CAWSEPPQGLWQYF:TGTGCCTGGAGTGAGCCCCCACAGGGTTTATGGCAGTACTTC:6640:7	HD02_clonotype817_consensus_1:7613:7;HD02_clonotype817_consensus_2:6640:7	CloneType_580	NoClonal
HD_HD02_CAGTCCTAGATGAGAG	HD02	CD8+ Naive	HD	HD02_clonotype818_consensus_1:814:TRB:TRBV28:TRBD2:TRBJ2-1:TRBC2:CASTILGLAHNEQFF:TGTGCCAGCACAATACTTGGACTAGCGCACAATGAGCAGTTCTTC:14185:17;HD02_clonotype818_consensus_2:691:TRA:TRAV8-1:None:TRAJ16:TRAC:CAVRDGQKLLF:TGTGCCGTGAGGGATGGCCAGAAGCTGCTCTTT:2290:2	HD02_clonotype818_consensus_1:14185:17;HD02_clonotype818_consensus_2:2290:2	CloneType_581	NoClonal
HD_HD02_CAGTCCTAGTCCCACG	HD02	CD8+ Naive	HD	HD02_clonotype819_consensus_1:591:TRA:TRAV17:None:TRAJ33:TRAC:CATPRRSDSNYQLIW:TGTGCTACGCCTCGACGATCGGATAGCAACTATCAGTTAATCTGG:5138:5;HD02_clonotype819_consensus_2:681:TRB:TRBV19:TRBD2:TRBJ2-7:TRBC2:CASSILAGVGEQYF:TGTGCCAGTAGTATACTAGCGGGAGTGGGCGAGCAGTACTTC:14837:15	HD02_clonotype819_consensus_1:5138:5;HD02_clonotype819_consensus_2:14837:15	CloneType_582	NoClonal
HD_HD02_CAGTCCTCATAGACTC	HD02	CD8+ Naive	HD	HD02_clonotype820_consensus_1:692:TRA:TRAV3:None:TRAJ50:TRAC:CAVTPDRGTSYDKVIF:TGTGCTGTGACCCCCGACAGGGGAACCTCCTACGACAAGGTGATATTT:6597:7;HD02_clonotype820_consensus_2:712:TRB:TRBV6-3:TRBD2:TRBJ2-7:TRBC2:CASRTGGPSSYEQYF:TGTGCCAGCAGAACGGGAGGGCCGAGTTCCTACGAGCAGTACTTC:13486:12	HD02_clonotype820_consensus_1:6597:7;HD02_clonotype820_consensus_2:13486:12	CloneType_583	NoClonal
HD_HD02_CAGTCCTCATCAGTCA	HD02	CD8+ Naive	HD	HD02_clonotype821_consensus_1:856:TRB:TRBV19:None:TRBJ2-3:TRBC2:CASSVSVSTDTQYF:TGTGCCAGTAGTGTCAGCGTTAGCACAGATACGCAGTATTTT:10434:12;HD02_clonotype821_consensus_2:588:TRA:TRAV17:None:TRAJ49:TRAC:CATDPGNQFYF:TGTGCTACGGACCCCGGTAACCAGTTCTATTTT:4727:5	HD02_clonotype821_consensus_1:10434:12;HD02_clonotype821_consensus_2:4727:5	CloneType_584	NoClonal
HD_HD02_CAGTCCTTCTCGTTTA	HD02	CD8+ MAIT	HD	HD02_clonotype143_consensus_1:619:TRA:TRAV1-2:None:TRAJ33:TRAC:CAVMDSNYQLIW:TGTGCTGTGATGGATAGCAACTATCAGTTAATCTGG:6544:6;HD02_clonotype143_consensus_2:740:TRB:TRBV15:TRBD2:TRBJ2-7:TRBC2:CATSRDSGGSYEQYF:TGTGCCACCAGCAGAGATAGCGGGGGCTCCTACGAGCAGTACTTC:13366:13	HD02_clonotype143_consensus_1:5141:4;HD02_clonotype143_consensus_2:6646:6	CloneType_585	WithinClusterClonal
HD_HD02_CATATGGAGTTAGCGG	HD02	CD8+ Effector-GNLY	HD	HD02_clonotype2_consensus_1:866:TRB:TRBV19:TRBD1:TRBJ2-1:TRBC2:CASSIVFGTGVGEQFF:TGTGCCAGTAGTATAGTATTCGGGACAGGGGTGGGTGAGCAGTTCTTC:659718:740;HD02_clonotype2_consensus_2:816:TRA:TRAV22:None:TRAJ48:TRAC:CAVERSLLSNFGNEKLTF:TGTGCTGTGGAGAGGAGTTTACTGTCTAACTTTGGAAATGAGAAATTAACCTTT:322691:302	HD02_clonotype2_consensus_1:5049:5;HD02_clonotype2_consensus_2:1401:1	CloneType_3	CrossClusterClonal
HD_HD02_CATATGGCAGAGTGTG	HD02	CD8+ Naive	HD	NA	NA	NA	NON-TCR
HD_HD02_CATATGGCATCGGGTC	HD02	CD8+ Effector Memory	HD	HD02_clonotype822_consensus_1:528:TRA:TRAV27:None:TRAJ54:TRAC:CADLQGAQKLVF:TGTGCGGATTTGCAGGGAGCCCAGAAGCTGGTATTT:8838:7;HD02_clonotype822_consensus_2:525:TRB:TRBV29-1:TRBD1:TRBJ2-6:TRBC2:CSAKITGERAGANVLTF:TGCAGCGCCAAAATTACAGGGGAAAGGGCTGGGGCCAACGTCCTGACTTTC:9979:9	HD02_clonotype822_consensus_1:8838:7;HD02_clonotype822_consensus_2:9979:9	CloneType_586	NoClonal
HD_HD02_CATATTCAGTCTCCTC	HD02	CD8+ Naive	HD	HD02_clonotype823_consensus_1:487:TRA:TRAV10:None:TRAJ28:TRAC:CAYSGAGSYQLTF:TGTGCATACTCTGGGGCTGGGAGTTACCAACTCACTTTC:3724:3;HD02_clonotype823_consensus_2:687:TRB:TRBV12-3:TRBD2:TRBJ2-1:TRBC2:CASSDSGSAYNEQFF:TGTGCCAGCAGTGACTCTGGGAGCGCCTACAATGAGCAGTTCTTC:14053:14	HD02_clonotype823_consensus_1:3724:3;HD02_clonotype823_consensus_2:14053:14	CloneType_587	NoClonal
HD_HD02_CATATTCAGTTCCACA	HD02	CD8+ MAIT	HD	HD02_clonotype144_consensus_1:962:TRA:TRAV1-2:None:TRAJ33:TRAC:CAVKDSNYQLIW:TGTGCTGTGAAGGATAGCAACTATCAGTTAATCTGG:3698:5;HD02_clonotype144_consensus_2:548:TRB:TRBV6-4:None:TRBJ2-2:TRBC2:CASSDSFTGELFF:TGTGCCAGCAGTGACTCATTCACCGGGGAGCTGTTTTTT:11659:11	HD02_clonotype144_consensus_1:2391:4;HD02_clonotype144_consensus_2:4736:4	CloneType_588	WithinClusterClonal
HD_HD02_CATATTCAGTTCGATC	HD02	CD8+ Naive	HD	NA	NA	NA	NON-TCR
HD_HD02_CATATTCCACGGTTTA	HD02	CD8+ Naive	HD	HD02_clonotype825_consensus_1:670:TRB:TRBV6-3:None:TRBJ2-1:TRBC2:CASTQRTIHPYNEQFF:TGTGCCAGCACCCAACGTACCATCCACCCCTACAATGAGCAGTTCTTC:3651:4;HD02_clonotype825_consensus_2:659:TRA:TRAV4:None:TRAJ36:TRAC:CLVGDMREGPGGANNLFF:TGCCTCGTGGGTGACATGAGAGAGGGCCCAGGGGGGGCAAACAACCTCTTCTTT:1590:2	HD02_clonotype825_consensus_1:3651:4;HD02_clonotype825_consensus_2:1590:2	CloneType_589	NoClonal
HD_HD02_CATATTCCAGATTGCT	HD02	CD8+ Naive	HD	HD02_clonotype826_consensus_1:677:TRB:TRBV5-6:None:TRBJ2-1:TRBC2:CASSLGRNEQFF:TGTGCCAGCAGCTTGGGGCGCAATGAGCAGTTCTTC:13908:13;HD02_clonotype826_consensus_2:735:TRA:TRAV12-2:None:TRAJ5:TRAC:CAVDMGRRALTF:TGTGCCGTGGACATGGGCAGGAGAGCACTTACTTTT:10869:11	HD02_clonotype826_consensus_1:13908:13;HD02_clonotype826_consensus_2:10869:11	CloneType_590	NoClonal
HD_HD02_CATATTCCAGTGAGTG	HD02	CD8+ Effector Memory-GZMK	HD	HD02_clonotype827_consensus_1:683:TRB:TRBV7-6:None:TRBJ1-3:TRBC1:CASSLGYGSGNTIYF:TGTGCCAGCAGCTTAGGGTATGGGTCTGGAAACACCATATATTTT:1265:2;HD02_clonotype827_consensus_2:531:TRA:TRAV17:None:TRAJ42:TRAC:CATDEVGNYGGSQGNLIF:TGTGCTACGGACGAGGTAGGGAATTATGGAGGAAGCCAAGGAAATCTCATCTTT:2231:2	HD02_clonotype827_consensus_1:1265:2;HD02_clonotype827_consensus_2:2231:2	CloneType_591	NoClonal
HD_HD02_CATATTCCATGTCTCC	HD02	CD8+ Effector-GNLY	HD	HD02_clonotype16_consensus_1:757:TRB:TRBV7-3:TRBD2:TRBJ1-1:TRBC1:CASSATGGGGTEAFF:TGTGCCAGCAGCGCAACGGGGGGGGGAGGCACTGAAGCTTTCTTT:129328:130;HD02_clonotype16_consensus_2:626:TRA:TRAV24:None:TRAJ49:TRAC:CASRFYF:TGTGCCTCCCGGTTCTATTTT:33718:26	HD02_clonotype16_consensus_1:13550:14;HD02_clonotype16_consensus_2:2077:2	CloneType_179	WithinClusterClonal
HD_HD02_CATATTCGTCAGAATA	HD02	CD8+ Naive	HD	HD02_clonotype829_consensus_1:747:TRB:TRBV27:TRBD1:TRBJ2-1:TRBC2:CASSPGGGSYNEQFF:TGTGCCAGCAGCCCCGGGGGCGGCTCCTACAATGAGCAGTTCTTC:9490:8;HD02_clonotype829_consensus_2:539:TRA:TRAV13-2:None:TRAJ47:TRAC:CAENIAGRLVF:TGTGCAGAGAATATAGCCGGACGGCTGGTCTTT:1102:1	HD02_clonotype829_consensus_1:9490:8;HD02_clonotype829_consensus_2:1102:1	CloneType_592	NoClonal
HD_HD02_CATATTCGTCATACTG	HD02	CD8+ Effector-GNLY	HD	NA	NA	NA	NON-TCR
HD_HD02_CATATTCGTCCAGTTA	HD02	CD8+ Effector Memory-GZMK	HD	HD02_clonotype41_consensus_1:556:TRA:TRAV38-1:None:TRAJ30:TRAC:CAFMRGDDKIIF:TGTGCTTTCATGAGAGGAGATGACAAGATCATCTTT:21056:17;HD02_clonotype41_consensus_2:712:TRB:TRBV7-9:TRBD1:TRBJ2-1:TRBC2:CASSFRQGDYNEQFF:TGTGCCAGCAGCTTCCGACAGGGGGACTACAATGAGCAGTTCTTC:110669:108	HD02_clonotype41_consensus_1:3569:3;HD02_clonotype41_consensus_2:17221:16	CloneType_253	WithinClusterClonal
HD_HD02_CATATTCGTCTCTTAT	HD02	CD8+ Naive	HD	NA	NA	NA	NON-TCR
HD_HD02_CATATTCGTGATAAAC	HD02	CD8+ Effector Memory	HD	HD02_clonotype830_consensus_1:718:TRB:TRBV6-6:TRBD1:TRBJ2-1:TRBC2:CASSYSRNPGGDEQFF:TGTGCCAGCAGTTACTCTCGGAATCCAGGGGGCGATGAGCAGTTCTTC:8559:10;HD02_clonotype830_consensus_2:665:TRA:TRAV14DV4:None:TRAJ10:TRAC:CAMTSLTGGGNKLTF:TGTGCAATGACATCCCTCACGGGAGGAGGAAACAAACTCACCTTT:12171:11;HD02_clonotype830_consensus_3:659:TRB:TRBV27:TRBD2:TRBJ2-1:TRBC2:CASSLATVGLAALGEQFF:TGTGCCAGCAGTTTAGCGACGGTGGGACTAGCGGCTTTA…	HD02_clonotype830_consensus_1:8559:10;HD02_clonotype830_consensus_2:12171:11;HD02_clonotype830_consensus_3:3473:3	CloneType_593	NoClonal
HD_HD02_CATATTCTCAAACAAG	HD02	CD8+ MAIT	HD	HD02_clonotype831_consensus_1:671:TRB:TRBV10-2:TRBD2:TRBJ2-1:TRBC2:CASSLAGEYNEQFF:TGCGCCAGCAGTCTAGCGGGGGAATACAATGAGCAGTTCTTC:11077:9;HD02_clonotype831_consensus_2:931:TRA:TRAV1-2:None:TRAJ33:TRAC:CAVINSNYQLIW:TGTGCTGTGATTAATAGCAACTATCAGTTAATCTGG:3653:4	HD02_clonotype831_consensus_1:11077:9;HD02_clonotype831_consensus_2:3653:4	CloneType_594	NoClonal
HD_HD02_CATATTCTCAAACCGT	HD02	CD8+ MAIT	HD	HD02_clonotype832_consensus_1:1193:TRA:TRAV1-2:None:TRAJ33:TRAC:CATMDSNYQLIW:TGTGCGACCATGGATAGCAACTATCAGTTAATCTGG:4155:6;HD02_clonotype832_consensus_2:698:TRB:TRBV6-4:TRBD2:TRBJ2-1:TRBC2:CASSEGSSTVHEQFF:TGTGCCAGCAGTGAAGGTTCTAGCACCGTCCATGAGCAGTTCTTC:6039:7	HD02_clonotype832_consensus_1:4155:6;HD02_clonotype832_consensus_2:6039:7	CloneType_595	NoClonal
HD_HD02_CATATTCTCACTTCAT	HD02	CD8+ CD16	HD	HD02_clonotype833_consensus_1:728:TRB:TRBV7-9:None:TRBJ2-1:TRBC2:CASSYGPYNEQFF:TGTGCCAGCAGCTACGGCCCCTACAATGAGCAGTTCTTC:7207:8;HD02_clonotype833_consensus_2:625:TRA:TRAV12-2:None:TRAJ20:TRAC:CAVKKLSF:TGTGCCGTGAAGAAGCTCAGCTTT:3988:3;HD02_clonotype833_consensus_3:607:TRA:TRAV17:None:TRAJ8:TRAC:CATVPNTGFQKLVF:TGTGCTACGGTCCCGAACACAGGCTTTCAGAAACTTGTATTT:7474:6	HD02_clonotype833_consensus_1:7207:8;HD02_clonotype833_consensus_2:3988:3;HD02_clonotype833_consensus_3:7474:6	CloneType_596	NoClonal
HD_HD02_CATATTCTCGCGGATC	HD02	CD8+ Naive	HD	HD02_clonotype834_consensus_1:668:TRB:TRBV4-3:TRBD1:TRBJ1-6:TRBC1:CASSQERRQPDSPLHF:TGCGCCAGCAGCCAAGAAAGACGACAGCCCGATTCACCCCTCCACTTT:6429:7;HD02_clonotype834_consensus_2:686:TRA:TRAV3:None:TRAJ39:TRAC:CAVRDRNAGNMLTF:TGTGCTGTGAGAGACAGGAATGCAGGCAACATGCTCACCTTT:7841:8	HD02_clonotype834_consensus_1:6429:7;HD02_clonotype834_consensus_2:7841:8	CloneType_597	NoClonal
HD_HD02_CATATTCTCGTGTAGT	HD02	CD8+ Naive	HD	HD02_clonotype835_consensus_1:542:TRB:TRBV6-5:TRBD1:TRBJ1-1:TRBC1:CASSYGQQNTEAFF:TGTGCCAGCAGTTATGGCCAGCAGAACACTGAAGCTTTCTTT:1006:2;HD02_clonotype835_consensus_2:574:TRA:TRAV14DV4:None:TRAJ13:TRAC:CAMREGLGGYQKVTF:TGTGCAATGAGAGAGGGCTTGGGGGGTTACCAGAAAGTTACCTTT:491:3	HD02_clonotype835_consensus_1:1006:2;HD02_clonotype835_consensus_2:491:3	CloneType_598	NoClonal
HD_HD02_CATCAAGCAACTGCGC	HD02	CD8+ Effector Memory	HD	HD02_clonotype836_consensus_1:497:TRA:TRAV4:None:TRAJ24:TRAC:CLVGGELGEIAVWSRDP:TGCCTCGTGGGAGGGGAGCTGGGGGAAATTGCAGTTTGGAGCAGGGACCCA:1762:3;HD02_clonotype836_consensus_2:690:TRB:TRBV9:None:TRBJ2-6:TRBC2:CASSVEGMVRSGANVLTF:TGTGCCAGCAGCGTAGAGGGCATGGTGCGCTCTGGGGCCAACGTCCTGACTTTC:6606:8;HD02_clonotype836_consensus_3:686:TRA:TRAV3:None:TRAJ40:TRAC:CAVRDSSGTYKYIF:TGTGCTGTGAGAGACAGCTCAGGAACCTACAAATACATCTT…	HD02_clonotype836_consensus_1:1762:3;HD02_clonotype836_consensus_2:6606:8;HD02_clonotype836_consensus_3:6342:7	CloneType_599	NoClonal
HD_HD02_CATCAAGCAATAGAGT	HD02	CD8+ Effector-GNLY	HD	HD02_clonotype6_consensus_1:800:TRA:TRAV13-2:None:TRAJ48:TRAC:CADLDFGNEKLTF:TGTGCAGACCTGGACTTTGGAAATGAGAAATTAACCTTT:176900:143;HD02_clonotype6_consensus_2:1129:TRB:TRBV7-9:None:TRBJ2-1:TRBC2:CASSYGPYNEQFF:TGTGCCAGCAGCTACGGCCCCTACAATGAGCAGTTCTTC:532597:509	HD02_clonotype6_consensus_1:4790:4;HD02_clonotype6_consensus_2:16567:16	CloneType_72	WithinClusterClonal
HD_HD02_CATCAAGCAATTGCTG	HD02	CD8+ Effector-GNLY	HD	HD02_clonotype1_consensus_1:798:TRA:TRAV12-2:None:TRAJ45:TRAC:CAVNTLRAGGGADGLTF:TGTGCCGTGAACACTCTAAGGGCAGGAGGAGGTGCTGACGGACTCACCTTT:596881:498;HD02_clonotype1_consensus_2:1156:TRB:TRBV9:None:TRBJ2-1:TRBC2:CASSVAPDPYNEQFF:TGTGCCAGCAGCGTAGCTCCAGACCCCTACAATGAGCAGTTCTTC:1381169:1359	HD02_clonotype1_consensus_1:4141:4;HD02_clonotype1_consensus_2:10111:9	CloneType_54	CrossClusterClonal
HD_HD02_CATCAAGGTCATATGC	HD02	CD8+ Effector Memory-GZMK	HD	HD02_clonotype43_consensus_1:708:TRB:TRBV20-1:TRBD2:TRBJ2-1:TRBC2:CSARDLAGPADNEQFF:TGCAGTGCTAGGGACCTTGCGGGTCCAGCGGACAATGAGCAGTTCTTC:51151:56;HD02_clonotype43_consensus_2:711:TRA:TRAV8-1:None:TRAJ5:TRAC:CAVKAMGRRALTF:TGTGCCGTGAAGGCAATGGGCAGGAGAGCACTTACTTTT:24800:27	HD02_clonotype43_consensus_1:13879:14;HD02_clonotype43_consensus_2:3659:4	CloneType_58	CrossClusterClonal
HD_HD02_CATCAAGGTCCCTACT	HD02	CD8+ Effector-GNLY	HD	HD02_clonotype67_consensus_1:955:TRB:TRBV4-2:TRBD2:TRBJ2-7:TRBC2:CASSQSYSSHYEQYF:TGTGCCAGCAGCCAATCTTATTCCTCGCACTACGAGCAGTACTTC:37977:40;HD02_clonotype67_consensus_2:697:TRA:TRAV21:None:TRAJ36:TRAC:CAVDDQTGANNLFF:TGTGCTGTGGATGATCAAACTGGGGCAAACAACCTCTTCTTT:43608:35	HD02_clonotype67_consensus_1:6184:5;HD02_clonotype67_consensus_2:8698:9	CloneType_600	WithinClusterClonal
HD_HD02_CATCAAGGTCTAGCGC	HD02	CD8+ Effector Memory-GZMK	HD	NA	NA	NA	NON-TCR
HD_HD02_CATCAAGGTTAAGATG	HD02	CD8+ Naive	HD	HD02_clonotype838_consensus_1:618:TRA:TRAV16:None:TRAJ11:TRAC:CALKRTEGYSTLTF:TGTGCTCTAAAGAGGACGGAAGGATACAGCACCCTCACCTTT:3336:4;HD02_clonotype838_consensus_2:580:TRB:TRBV7-9:None:TRBJ2-6:TRBC2:CASSLYVSGANVLTF:TGTGCCAGCAGCTTGTATGTCTCTGGGGCCAACGTCCTGACTTTC:15921:16;HD02_clonotype838_consensus_3:606:TRA:TRAV12-2:None:TRAJ6:TRAC:CAPSQGGSYIPTF:TGTGCCCCCTCTCAAGGAGGAAGCTACATACCTACATTT:4821:5	HD02_clonotype838_consensus_1:3336:4;HD02_clonotype838_consensus_2:15921:16;HD02_clonotype838_consensus_3:4821:5	CloneType_601	NoClonal
HD_HD02_CATCAAGGTTGATTGC	HD02	CD8+ MAIT	HD	NA	NA	NA	NON-TCR
HD_HD02_CATCAAGTCATAGCAC	HD02	CD8+ Effector Memory	HD	HD02_clonotype839_consensus_1:697:TRB:TRBV27:None:TRBJ1-4:TRBC1:CASSFIATNEKLFF:TGTGCCAGCAGTTTCATTGCAACTAATGAAAAACTGTTTTTT:2646:3;HD02_clonotype839_consensus_2:556:TRA:TRAV20:None:TRAJ35:TRAC:CAVQARSGIGNVLHC:TGTGCTGTGCAGGCCCGGTCGGGAATTGGGAATGTGCTGCATTGC:10171:9;HD02_clonotype839_consensus_3:550:TRA:TRAV24:None:TRAJ16:TRAC:CAFSDGQKLLF:TGTGCCTTTTCAGATGGCCAGAAGCTGCTCTTT:1805:2	HD02_clonotype839_consensus_1:2646:3;HD02_clonotype839_consensus_2:10171:9;HD02_clonotype839_consensus_3:1805:2	CloneType_602	NoClonal
HD_HD02_CATCAAGTCCACTGGG	HD02	CD8+ Effector-GNLY	HD	HD02_clonotype1_consensus_1:798:TRA:TRAV12-2:None:TRAJ45:TRAC:CAVNTLRAGGGADGLTF:TGTGCCGTGAACACTCTAAGGGCAGGAGGAGGTGCTGACGGACTCACCTTT:596881:498;HD02_clonotype1_consensus_2:1156:TRB:TRBV9:None:TRBJ2-1:TRBC2:CASSVAPDPYNEQFF:TGTGCCAGCAGCGTAGCTCCAGACCCCTACAATGAGCAGTTCTTC:1381169:1359	HD02_clonotype1_consensus_1:5677:5;HD02_clonotype1_consensus_2:5683:5	CloneType_54	CrossClusterClonal
HD_HD02_CATCAAGTCGTCCGTT	HD02	CD8+ Naive	HD	NA	NA	NA	NON-TCR
HD_HD02_CATCAAGTCTAACGGT	HD02	CD8+ MAIT	HD	HD02_clonotype841_consensus_1:602:TRA:TRAV1-2:None:TRAJ33:TRAC:CAFMDSNYQLIW:TGTGCATTCATGGATAGCAACTATCAGTTAATCTGG:2484:2;HD02_clonotype841_consensus_2:596:TRB:TRBV20-1:TRBD1:TRBJ1-1:TRBC1:CSARAASGGDTEAFF:TGCAGTGCTAGAGCGGCCTCGGGGGGTGACACTGAAGCTTTCTTT:10908:9	HD02_clonotype841_consensus_1:2484:2;HD02_clonotype841_consensus_2:10908:9	CloneType_603	NoClonal
HD_HD02_CATCAAGTCTCAACTT	HD02	CD8+ Effector Memory-GZMK	HD	HD02_clonotype147_consensus_1:726:TRB:TRBV14:TRBD1:TRBJ1-2:TRBC1:CASSQGQYGTPYVNYGYTF:TGTGCCAGCAGCCAAGGACAGTATGGGACACCATACGTCAACTATGGCTACACCTTC:19694:20;HD02_clonotype147_consensus_2:795:TRA:TRAV1-1:None:TRAJ12:TRAC:CAVRSMDSSYKLIF:TGCGCTGTGAGATCGATGGATAGCAGCTATAAATTGATCTTC:7584:8	HD02_clonotype147_consensus_1:13536:14;HD02_clonotype147_consensus_2:6421:7	CloneType_604	OthersClonal
HD_HD02_CATCAGAAGGTCGGAT	HD02	CD8+ Effector Memory-GZMK	HD	HD02_clonotype4_consensus_1:1283:TRB:TRBV6-5:None:TRBJ2-6:TRBC2:CASRADYSGANVLTF:TGTGCCAGCAGAGCCGATTACTCTGGGGCCAACGTCCTGACTTTC:419428:430;HD02_clonotype4_consensus_2:860:TRA:TRAV12-1:None:TRAJ49:TRAC:CVVNAGNQFYF:TGTGTGGTGAACGCCGGTAACCAGTTCTATTTT:253258:210	HD02_clonotype4_consensus_1:3313:3;HD02_clonotype4_consensus_2:2657:2	CloneType_97	CrossClusterClonal
HD_HD02_CATCAGACACGGATAG	HD02	CD8+ Effector-GNLY	HD	HD02_clonotype3_consensus_1:849:TRA:TRAV12-2:None:TRAJ20:TRAC:CAVKKLSF:TGTGCCGTGAAGAAGCTCAGCTTT:537659:465;HD02_clonotype3_consensus_2:893:TRB:TRBV27:TRBD1:TRBJ1-6:TRBC1:CASSSWDRDNSPLHF:TGTGCCAGCAGTTCCTGGGACAGGGATAATTCACCCCTCCACTTT:465991:452;HD02_clonotype3_consensus_3:841:TRA:TRAV17:None:TRAJ8:TRAC:CATVPNTGFQKLVF:TGTGCTACGGTCCCGAACACAGGCTTTCAGAAACTTGTATTT:535250:470	HD02_clonotype3_consensus_1:8552:7;HD02_clonotype3_consensus_2:2949:3;HD02_clonotype3_consensus_3:4098:3	CloneType_65	WithinClusterClonal
HD_HD02_CATCAGACACTAAGTC	HD02	CD8+ MAIT	HD	HD02_clonotype842_consensus_1:573:TRA:TRAV1-2:None:TRAJ33:TRAC:CAYMDSNYQLIW:TGTGCGTACATGGATAGCAACTATCAGTTAATCTGG:4133:3;HD02_clonotype842_consensus_2:628:TRB:TRBV20-1:TRBD2:TRBJ1-3:TRBC1:CSARDWGTGDSGNTIYF:TGCAGTGCTAGAGATTGGGGAACGGGAGACTCTGGAAACACCATATATTTT:9484:9	HD02_clonotype842_consensus_1:4133:3;HD02_clonotype842_consensus_2:9484:9	CloneType_605	NoClonal
HD_HD02_CATCAGACAGACAGGT	HD02	CD8+ Effector Memory	HD	HD02_clonotype843_consensus_1:553:TRB:TRBV9:TRBD1:TRBJ2-1:TRBC2:CASSVGSQGSRDEQFF:TGTGCCAGCAGCGTAGGGAGTCAGGGCTCCAGGGATGAGCAGTTCTTC:1381:1;HD02_clonotype843_consensus_2:663:TRA:TRAV8-1:None:TRAJ25:TRAC:CAVKEGQGFSFIF:TGTGCCGTGAAAGAAGGACAAGGCTTCTCCTTTATCTTT:1226:1	HD02_clonotype843_consensus_1:1381:1;HD02_clonotype843_consensus_2:1226:1	CloneType_606	NoClonal
HD_HD02_CATCAGAGTCAGAAGC	HD02	CD8+ Naive	HD	HD02_clonotype844_consensus_1:667:TRB:TRBV2:TRBD1:TRBJ1-2:TRBC1:CASRVGGYGYTF:TGTGCCAGCAGAGTGGGCGGCTATGGCTACACCTTC:3370:4;HD02_clonotype844_consensus_2:503:TRA:TRAV10:None:TRAJ34:TRAC:CVVSANTDKLIF:TGTGTGGTGAGCGCGAACACCGACAAGCTCATCTTT:3616:3	HD02_clonotype844_consensus_1:3370:4;HD02_clonotype844_consensus_2:3616:3	CloneType_607	NoClonal
HD_HD02_CATCAGAGTCAGAGGT	HD02	CD8+ Naive	HD	NA	NA	NA	NON-TCR
HD_HD02_CATCAGAGTGCAGGTA	HD02	CD8+ Naive	HD	HD02_clonotype846_consensus_1:603:TRA:TRAV13-1:None:TRAJ45:TRAC:CAEGPGGGADGLTF:TGTGCGGAGGGTCCGGGAGGAGGTGCTGACGGACTCACCTTT:3981:5;HD02_clonotype846_consensus_2:730:TRB:TRBV2:TRBD2:TRBJ2-3:TRBC2:CASMGSGGTDTQYF:TGTGCCAGCATGGGTAGCGGGGGCACAGATACGCAGTATTTT:8736:9;HD02_clonotype846_consensus_3:573:TRA:TRAV38-2DV8:None:TRAJ48:TRAC:CAYAANFGNEKLTF:TGTGCTTATGCAGCTAACTTTGGAAATGAGAAATTAACCTTT:6392:6	HD02_clonotype846_consensus_1:3981:5;HD02_clonotype846_consensus_2:8736:9;HD02_clonotype846_consensus_3:6392:6	CloneType_608	NoClonal
HD_HD02_CATCAGATCGTACCGG	HD02	CD8+ Effector Memory-GZMK	HD	HD02_clonotype5_consensus_1:951:TRB:TRBV5-1:TRBD1:TRBJ2-3:TRBC2:CASSFGTDFTSTDTQYF:TGCGCCAGCAGCTTTGGGACAGATTTTACTAGCACAGATACGCAGTATTTT:374781:379;HD02_clonotype5_consensus_2:784:TRA:TRAV25:None:TRAJ48:TRAC:CALGDFGNEKLTF:TGTGCTCTAGGGGACTTTGGAAATGAGAAATTAACCTTT:107955:102	HD02_clonotype5_consensus_1:5345:6;HD02_clonotype5_consensus_2:3486:4	CloneType_39	CrossClusterClonal
HD_HD02_CATCAGATCTACTATC	HD02	CD8+ Effector-GNLY	HD	HD02_clonotype2_consensus_1:866:TRB:TRBV19:TRBD1:TRBJ2-1:TRBC2:CASSIVFGTGVGEQFF:TGTGCCAGTAGTATAGTATTCGGGACAGGGGTGGGTGAGCAGTTCTTC:659718:740;HD02_clonotype2_consensus_2:816:TRA:TRAV22:None:TRAJ48:TRAC:CAVERSLLSNFGNEKLTF:TGTGCTGTGGAGAGGAGTTTACTGTCTAACTTTGGAAATGAGAAATTAACCTTT:322691:302	HD02_clonotype2_consensus_1:4844:6;HD02_clonotype2_consensus_2:1276:1	CloneType_3	CrossClusterClonal
HD_HD02_CATCAGATCTTCGAGA	HD02	CD8+ Effector Memory-GZMK	HD	HD02_clonotype28_consensus_1:654:TRA:TRAV12-2:None:TRAJ17:TRAC:CAVNPLKAAGNKLTF:TGTGCCGTGAACCCCCTCAAAGCTGCAGGCAACAAGCTAACTTTT:39603:34;HD02_clonotype28_consensus_2:976:TRB:TRBV11-2:TRBD1:TRBJ2-1:TRBC2:CASSSPRDRAGNEQFF:TGTGCCAGCAGCTCACCTCGGGACAGGGCTGGCAATGAGCAGTTCTTC:128061:128	HD02_clonotype28_consensus_1:4260:4;HD02_clonotype28_consensus_2:23161:22	CloneType_198	WithinClusterClonal
HD_HD02_CATCCACAGCCAACAG	HD02	CD8+ Effector Memory-GZMK	HD	HD02_clonotype4_consensus_1:1283:TRB:TRBV6-5:None:TRBJ2-6:TRBC2:CASRADYSGANVLTF:TGTGCCAGCAGAGCCGATTACTCTGGGGCCAACGTCCTGACTTTC:419428:430;HD02_clonotype4_consensus_2:860:TRA:TRAV12-1:None:TRAJ49:TRAC:CVVNAGNQFYF:TGTGTGGTGAACGCCGGTAACCAGTTCTATTTT:253258:210	HD02_clonotype4_consensus_1:10566:11;HD02_clonotype4_consensus_2:16910:12	CloneType_97	CrossClusterClonal
HD_HD02_CATCCACAGGCGATAC	HD02	CD8+ Naive	HD	HD02_clonotype847_consensus_1:713:TRB:TRBV6-1:TRBD2:TRBJ2-7:TRBC1:CASSGRLAGYEQYF:TGTGCCAGCAGTGGACGTCTAGCGGGTTACGAGCAGTACTTC:2547:2;HD02_clonotype847_consensus_2:764:TRB:TRBV21-1:None:TRBJ1-6:TRBC1:CASSIPGSAAANSPLHF:TGTGCCAGCAGCATCCCCGGCAGCGCGGCCGCTAATTCACCCCTCCACTTT:4565:5;HD02_clonotype847_consensus_3:496:TRA:TRAV13-2:None:TRAJ41:TRAC:CAETDSNSGYALNF:TGTGCAGAGACGGACTCAAATTCCGGGTATGCACTCAACTTC:912…	HD02_clonotype847_consensus_1:2547:2;HD02_clonotype847_consensus_2:4565:5;HD02_clonotype847_consensus_3:912:1	CloneType_609	NoClonal
HD_HD02_CATCCACAGTAAGTAC	HD02	CD8+ Naive	HD	HD02_clonotype848_consensus_1:499:TRA:TRAV10:None:TRAJ50:TRAC:CVVTDYDKVIF:TGTGTGGTGACCGACTACGACAAGGTGATATTT:5889:4;HD02_clonotype848_consensus_2:539:TRA:TRAV14DV4:None:TRAJ23:TRAC:CAISQGGKLIF:TGTGCAATAAGCCAGGGAGGAAAGCTTATCTTC:3962:4;HD02_clonotype848_consensus_3:695:TRB:TRBV11-2:None:TRBJ2-3:TRBC2:CASSFRGRHGTDTQYF:TGTGCCAGCAGCTTCCGTGGCCGCCATGGCACAGATACGCAGTATTTT:10556:10	HD02_clonotype848_consensus_1:5889:4;HD02_clonotype848_consensus_2:3962:4;HD02_clonotype848_consensus_3:10556:10	CloneType_610	NoClonal
HD_HD02_CATCCACCAGGGTACA	HD02	CD8+ MAIT	HD	HD02_clonotype55_consensus_1:717:TRA:TRAV1-2:None:TRAJ12:TRAC:CAVSDSSYKLIF:TGTGCTGTAAGCGATAGCAGCTATAAATTGATCTTC:9707:8;HD02_clonotype55_consensus_2:730:TRB:TRBV20-1:TRBD1:TRBJ2-5:TRBC2:CSARDGAPQETQYF:TGCAGTGCTAGGGATGGGGCCCCCCAAGAGACCCAGTACTTC:54436:57	HD02_clonotype55_consensus_1:3187:2;HD02_clonotype55_consensus_2:18304:17	CloneType_149	WithinClusterClonal
HD_HD02_CATCCACCATCGGGTC	HD02	CD8+ MAIT	HD	HD02_clonotype7_consensus_1:1104:TRB:TRBV4-2:TRBD2:TRBJ2-3:TRBC2:CASSQGGGDTDTQYF:TGTGCCAGCAGCCAAGGCGGGGGGGACACAGATACGCAGTATTTT:200905:209;HD02_clonotype7_consensus_2:1190:TRA:TRAV1-2:None:TRAJ33:TRAC:CAVLDSNYQLIW:TGTGCTGTGTTGGATAGCAACTATCAGTTAATCTGG:69401:70	HD02_clonotype7_consensus_1:12505:12;HD02_clonotype7_consensus_2:838:1	CloneType_215	WithinClusterClonal
HD_HD02_CATCCACGTCCGAGTC	HD02	CD8+ Effector Memory	HD	HD02_clonotype2_consensus_1:866:TRB:TRBV19:TRBD1:TRBJ2-1:TRBC2:CASSIVFGTGVGEQFF:TGTGCCAGTAGTATAGTATTCGGGACAGGGGTGGGTGAGCAGTTCTTC:659718:740;HD02_clonotype2_consensus_2:816:TRA:TRAV22:None:TRAJ48:TRAC:CAVERSLLSNFGNEKLTF:TGTGCTGTGGAGAGGAGTTTACTGTCTAACTTTGGAAATGAGAAATTAACCTTT:322691:302	HD02_clonotype2_consensus_1:8024:9;HD02_clonotype2_consensus_2:257:1	CloneType_3	CrossClusterClonal
HD_HD02_CATCCACGTTATTCTC	HD02	CD8+ Effector Memory	HD	HD02_clonotype21_consensus_1:733:TRB:TRBV6-6:TRBD1:TRBJ2-1:TRBC2:CASSYSRNPGGDEQFF:TGTGCCAGCAGTTACTCTCGGAATCCAGGGGGCGATGAGCAGTTCTTC:87163:90;HD02_clonotype21_consensus_2:864:TRA:TRAV14DV4:None:TRAJ10:TRAC:CAMTSLTGGGNKLTF:TGTGCAATGACATCCCTCACGGGAGGAGGAAACAAACTCACCTTT:98222:89	HD02_clonotype21_consensus_1:6242:7;HD02_clonotype21_consensus_2:7035:5	CloneType_41	CrossClusterClonal
HD_HD02_CATCCACTCGTAGATC	HD02	CD8+ Naive	HD	HD02_clonotype849_consensus_1:523:TRA:TRAV13-1:None:TRAJ49:TRAC:CAVPIGNQFYF:TGTGCAGTACCCATCGGTAACCAGTTCTATTTT:3298:3;HD02_clonotype849_consensus_2:840:TRB:TRBV5-4:TRBD1:TRBJ1-6:TRBC1:CASSSGGGAGSPLHF:TGTGCCAGCAGCTCGGGAGGGGGCGCTGGTTCACCCCTCCACTTT:2365:2;HD02_clonotype849_consensus_3:799:TRB:TRBV9:TRBD2:TRBJ2-7:TRBC2:CASSSGLAGREQYF:TGTGCCAGCAGCTCGGGACTAGCGGGAAGGGAGCAGTACTTC:2670:4	HD02_clonotype849_consensus_1:3298:3;HD02_clonotype849_consensus_2:2365:2;HD02_clonotype849_consensus_3:2670:4	CloneType_611	NoClonal
HD_HD02_CATCGAAAGAGATGAG	HD02	CD8+ MAIT	HD	HD02_clonotype7_consensus_1:1104:TRB:TRBV4-2:TRBD2:TRBJ2-3:TRBC2:CASSQGGGDTDTQYF:TGTGCCAGCAGCCAAGGCGGGGGGGACACAGATACGCAGTATTTT:200905:209;HD02_clonotype7_consensus_2:1190:TRA:TRAV1-2:None:TRAJ33:TRAC:CAVLDSNYQLIW:TGTGCTGTGTTGGATAGCAACTATCAGTTAATCTGG:69401:70	HD02_clonotype7_consensus_1:10083:11;HD02_clonotype7_consensus_2:2830:2	CloneType_215	WithinClusterClonal
HD_HD02_CATCGAACATCGACGC	HD02	CD8+ Effector Memory	HD	HD02_clonotype851_consensus_1:572:TRA:TRAV13-1:None:TRAJ45:TRAC:CAAGEGGGGADGLTF:TGTGCAGCGGGTGAGGGGGGAGGAGGTGCTGACGGACTCACCTTT:6264:5;HD02_clonotype851_consensus_2:710:TRB:TRBV27:None:TRBJ2-1:TRBC2:CASSLSAFGSYNEQFF:TGTGCCAGCAGTTTATCGGCGTTCGGCTCCTACAATGAGCAGTTCTTC:3567:5	HD02_clonotype851_consensus_1:6264:5;HD02_clonotype851_consensus_2:3567:5	CloneType_612	NoClonal
HD_HD02_CATCGAACATCTGGTA	HD02	CD8+ Effector Memory-GZMK	HD	HD02_clonotype62_consensus_1:933:TRB:TRBV5-1:TRBD2:TRBJ2-3:TRBC2:CASSRSGTSLEDTQYF:TGCGCCAGCAGCCGGAGTGGGACTAGTCTTGAAGATACGCAGTATTTT:73192:77;HD02_clonotype62_consensus_2:638:TRA:TRAV14DV4:None:TRAJ7:TRAC:CAMRDAYGNNRLAF:TGTGCAATGAGAGACGCCTATGGGAACAACAGACTCGCTTTT:24361:21	HD02_clonotype62_consensus_1:12637:17;HD02_clonotype62_consensus_2:7597:6	CloneType_411	WithinClusterClonal
HD_HD02_CATCGAACATGCCTAA	HD02	CD8+ CD16	HD	HD02_clonotype852_consensus_1:821:TRB:TRBV4-3:TRBD2:TRBJ2-1:TRBC2:CASSQDAGASGEQFF:TGCGCCAGCAGCCAAGATGCGGGAGCCTCAGGTGAGCAGTTCTTC:2949:3;HD02_clonotype852_consensus_2:532:TRA:TRAV1-2:None:TRAJ40:TRAC:CAVTSGTYKYIF:TGTGCCGTTACCTCAGGAACCTACAAATACATCTTT:5270:4;HD02_clonotype852_consensus_3:867:TRB:TRBV28:TRBD1:TRBJ1-5:TRBC1:CAEWAGDSNQPQHF:TGTGCCGAATGGGCAGGGGATAGCAATCAGCCCCAGCATTTT:7085:6;HD02_clonotype…	HD02_clonotype852_consensus_1:2949:3;HD02_clonotype852_consensus_2:5270:4;HD02_clonotype852_consensus_3:7085:6;HD02_clonotype852_consensus_4:712:2	CloneType_613	NoClonal
HD_HD02_CATCGAAGTCTAACGT	HD02	CD8+ Naive	HD	HD02_clonotype853_consensus_1:596:TRA:TRAV13-2:None:TRAJ23:TRAC:CAENIRESYNQGGKLIF:TGTGCAGAGAATATCCGTGAGTCGTATAACCAGGGAGGAAAGCTTATCTTC:5053:7;HD02_clonotype853_consensus_2:689:TRB:TRBV7-9:None:TRBJ1-1:TRBC1:CASSFGKNTEAFF:TGTGCCAGCAGCTTTGGCAAGAACACTGAAGCTTTCTTT:8720:9	HD02_clonotype853_consensus_1:5053:7;HD02_clonotype853_consensus_2:8720:9	CloneType_614	NoClonal
HD_HD02_CATCGAAGTCTCGTTC	HD02	CD8+ CD38	HD	HD02_clonotype41_consensus_1:556:TRA:TRAV38-1:None:TRAJ30:TRAC:CAFMRGDDKIIF:TGTGCTTTCATGAGAGGAGATGACAAGATCATCTTT:21056:17;HD02_clonotype41_consensus_2:712:TRB:TRBV7-9:TRBD1:TRBJ2-1:TRBC2:CASSFRQGDYNEQFF:TGTGCCAGCAGCTTCCGACAGGGGGACTACAATGAGCAGTTCTTC:110669:108	HD02_clonotype41_consensus_1:986:1;HD02_clonotype41_consensus_2:8228:8	CloneType_253	WithinClusterClonal
HD_HD02_CATCGAAGTTACGACT	HD02	CD8+ Effector-GNLY	HD	NA	NA	NA	NON-TCR
HD_HD02_CATCGAAGTTGGACCC	HD02	CD8+ Effector-GNLY	HD	NA	NA	NA	NON-TCR
HD_HD02_CATCGAATCAGAAATG	HD02	CD8+ MAIT	HD	HD02_clonotype855_consensus_1:516:TRA:TRAV1-2:None:TRAJ33:TRAC:CAVMDSNYQLIW:TGTGCTGTCATGGATAGCAACTATCAGTTAATCTGG:4054:3;HD02_clonotype855_consensus_2:717:TRB:TRBV20-1:TRBD2:TRBJ2-1:TRBC2:CSARGLAGYNEQFF:TGCAGTGCTAGAGGGCTAGCGGGTTACAATGAGCAGTTCTTC:11423:11	HD02_clonotype855_consensus_1:4054:3;HD02_clonotype855_consensus_2:11423:11	CloneType_615	NoClonal
HD_HD02_CATCGAATCTTGCAAG	HD02	CD8+ Effector-GNLY	HD	NA	NA	NA	NON-TCR
HD_HD02_CATCGGGCAGTGGGAT	HD02	CD8+ MAIT	HD	HD02_clonotype856_consensus_1:732:TRB:TRBV6-1:TRBD1:TRBJ2-2:TRBC2:CASSEGQGHTGELFF:TGTGCCAGCAGTGAAGGACAGGGGCACACCGGGGAGCTGTTTTTT:13780:15;HD02_clonotype856_consensus_2:535:TRA:TRAV1-2:None:TRAJ33:TRAC:CAAMDSNYQLIW:TGTGCTGCCATGGATAGCAACTATCAGTTAATCTGG:2716:3	HD02_clonotype856_consensus_1:13780:15;HD02_clonotype856_consensus_2:2716:3	CloneType_616	NoClonal
HD_HD02_CATCGGGCAGTTTACG	HD02	CD8+ MAIT	HD	NA	NA	NA	NON-TCR
HD_HD02_CATCGGGGTCGAATCT	HD02	CD8+ Effector Memory	HD	HD02_clonotype857_consensus_1:509:TRA:TRAV9-2:None:TRAJ52:TRAC:CALSIFNAGGTSYGKLTF:TGTGCTCTGAGTATTTTCAATGCTGGTGGTACTAGCTATGGAAAGCTGACATTT:3774:3;HD02_clonotype857_consensus_2:685:TRB:TRBV24-1:TRBD2:TRBJ2-1:TRBC2:CATSDLRGRDNEQFF:TGTGCCACCAGTGATTTGCGCGGGAGGGACAATGAGCAGTTCTTC:9729:9	HD02_clonotype857_consensus_1:3774:3;HD02_clonotype857_consensus_2:9729:9	CloneType_617	NoClonal
HD_HD02_CATCGGGGTCGAGATG	HD02	CD8+ Effector-GNLY	HD	NA	NA	NA	NON-TCR
HD_HD02_CATCGGGTCACGGTTA	HD02	CD8+ Effector Memory	HD	HD02_clonotype858_consensus_1:530:TRA:TRAV24:None:TRAJ23:TRAC:CAPPRAGYNQGGKLIF:TGTGCCCCCCCCCGGGCGGGGTATAACCAGGGAGGAAAGCTTATCTTC:1344:1;HD02_clonotype858_consensus_2:689:TRB:TRBV6-4:None:TRBJ1-1:TRBC1:CASSEIPNTEAFF:TGTGCCAGCAGTGAAATACCCAACACTGAAGCTTTCTTT:12624:12	HD02_clonotype858_consensus_1:1344:1;HD02_clonotype858_consensus_2:12624:12	CloneType_618	NoClonal
HD_HD02_CATCGGGTCATCACCC	HD02	CD8+ Effector Memory	HD	HD02_clonotype859_consensus_1:866:TRB:TRBV5-4:None:TRBJ2-7:TRBC2:CASSLAIGSEQYF:TGTGCCAGCAGCTTGGCAATAGGGTCCGAGCAGTACTTC:2387:2;HD02_clonotype859_consensus_2:575:TRA:TRAV19:None:TRAJ15:TRAC:CALSDLANQAGTALIF:TGTGCTCTGAGTGATCTGGCCAACCAGGCAGGAACTGCTCTGATCTTT:9682:8	HD02_clonotype859_consensus_1:2387:2;HD02_clonotype859_consensus_2:9682:8	CloneType_619	NoClonal
HD_HD02_CATGACACAGCGTTCG	HD02	CD8+ Effector-GZMH	HD	NA	NA	NA	NON-TCR
HD_HD02_CATGACAGTTAGATGA	HD02	CD8+ Naive	HD	NA	NA	NA	NON-TCR
HD_HD02_CATGACAGTTGCTCCT	HD02	CD8+ Effector-GNLY	HD	NA	NA	NA	NON-TCR
HD_HD02_CATGACATCTGGTGTA	HD02	CD8+ Effector Memory	HD	HD02_clonotype861_consensus_1:667:TRB:TRBV4-1:TRBD2:TRBJ2-1:TRBC2:CASSPAGAKNYNEQFF:TGCGCCAGCAGCCCCGCGGGAGCCAAGAACTACAATGAGCAGTTCTTC:11181:11;HD02_clonotype861_consensus_2:565:TRA:TRAV27:None:TRAJ8:TRAC:CAGEGNTGFQKLVF:TGTGCAGGAGAAGGGAACACAGGCTTTCAGAAACTTGTATTT:3015:3	HD02_clonotype861_consensus_1:11181:11;HD02_clonotype861_consensus_2:3015:3	CloneType_620	NoClonal
HD_HD02_CATGCCTAGCGTTGCC	HD02	CD8+ Naive	HD	NA	NA	NA	NON-TCR
HD_HD02_CATGCCTCATGGTAGG	HD02	CD8+ Naive	HD	NA	NA	NA	NON-TCR
HD_HD02_CATGCCTGTAAACACA	HD02	CD8+ Effector Memory-GZMK	HD	NA	NA	NA	NON-TCR
HD_HD02_CATGCCTGTCTCACCT	HD02	CD8+ Effector-GNLY	HD	HD02_clonotype3_consensus_1:849:TRA:TRAV12-2:None:TRAJ20:TRAC:CAVKKLSF:TGTGCCGTGAAGAAGCTCAGCTTT:537659:465;HD02_clonotype3_consensus_2:893:TRB:TRBV27:TRBD1:TRBJ1-6:TRBC1:CASSSWDRDNSPLHF:TGTGCCAGCAGTTCCTGGGACAGGGATAATTCACCCCTCCACTTT:465991:452;HD02_clonotype3_consensus_3:841:TRA:TRAV17:None:TRAJ8:TRAC:CATVPNTGFQKLVF:TGTGCTACGGTCCCGAACACAGGCTTTCAGAAACTTGTATTT:535250:470	HD02_clonotype3_consensus_1:12031:11;HD02_clonotype3_consensus_2:5961:5;HD02_clonotype3_consensus_3:11228:9	CloneType_65	WithinClusterClonal
HD_HD02_CATGCCTGTTCCGTCT	HD02	CD8+ Naive	HD	HD02_clonotype865_consensus_1:750:TRB:TRBV10-2:None:TRBJ2-3:TRBC2:CASLASTDTQYF:TGCGCCAGTCTAGCGAGTACAGATACGCAGTATTTT:7706:8;HD02_clonotype865_consensus_2:579:TRA:TRAV8-1:None:TRAJ24:TRAC:CAVSLPDSWGKLQF:TGTGCCGTGAGCCTGCCCGACAGCTGGGGGAAATTGCAGTTT:1430:1	HD02_clonotype865_consensus_1:7706:8;HD02_clonotype865_consensus_2:1430:1	CloneType_621	NoClonal
HD_HD02_CATGCCTTCAAAGACA	HD02	CD8+ CD16	HD	HD02_clonotype866_consensus_1:740:TRB:TRBV2:TRBD2:TRBJ2-1:TRBC2:CAIKITSGTPNEQFF:TGTGCCATAAAGATAACTAGCGGGACACCCAATGAGCAGTTCTTC:20095:19;HD02_clonotype866_consensus_2:524:TRA:TRAV21:None:TRAJ54:TRAC:CAVFSRGAQKLVF:TGTGCTGTGTTCTCGCGGGGAGCCCAGAAGCTGGTATTT:6848:5	HD02_clonotype866_consensus_1:20095:19;HD02_clonotype866_consensus_2:6848:5	CloneType_622	NoClonal
HD_HD02_CATGCCTTCCATGCTC	HD02	CD8+ Effector Memory	HD	HD02_clonotype38_consensus_1:741:TRA:TRAV14DV4:None:TRAJ48:TRAC:CAMRDFGNEKLTF:TGTGCAATGAGGGACTTTGGAAATGAGAAATTAACCTTT:18480:18;HD02_clonotype38_consensus_2:1334:TRB:TRBV4-3:TRBD1:TRBJ2-2:TRBC2:CASRRQGLGGELFF:TGCGCCAGCAGAAGGCAGGGGTTGGGCGGGGAGCTGTTTTTT:99089:95	HD02_clonotype38_consensus_1:1122:2;HD02_clonotype38_consensus_2:3512:3	CloneType_66	CrossClusterClonal
HD_HD02_CATGCCTTCCCAGGTG	HD02	CD8+ Naive	HD	NA	NA	NA	NON-TCR
HD_HD02_CATGGCGAGTTTAGGA	HD02	CD8+ Effector Memory	HD	HD02_clonotype96_consensus_1:724:TRA:TRAV21:None:TRAJ58:TRAC:CAVQTSGSRLTF:TGTGCTGTGCAAACCAGTGGCTCTAGGTTGACCTTT:21427:19;HD02_clonotype96_consensus_2:696:TRB:TRBV11-2:TRBD2:TRBJ2-1:TRBC2:CASSFRDSYSNNEQFF:TGTGCCAGCAGCTTTAGGGACTCCTATTCCAACAATGAGCAGTTCTTC:36318:38	HD02_clonotype96_consensus_1:2335:2;HD02_clonotype96_consensus_2:10453:12	CloneType_623	OthersClonal
HD_HD02_CATGGCGCATGGGACA	HD02	CD8+ Effector Memory-GZMK	HD	HD02_clonotype868_consensus_1:956:TRA:TRAV1-2:None:TRAJ26:TRAC:CAVKMDYGQNFVF:TGTGCTGTGAAGATGGACTATGGTCAGAATTTTGTCTTT:2133:3;HD02_clonotype868_consensus_2:548:TRB:TRBV6-1:TRBD1:TRBJ1-4:TRBC1:CASSEALDRYNEKLFF:TGTGCCAGCAGTGAAGCCCTGGACAGATATAATGAAAAACTGTTTTTT:4688:5	HD02_clonotype868_consensus_1:2133:3;HD02_clonotype868_consensus_2:4688:5	CloneType_624	NoClonal
HD_HD02_CATGGCGTCAGCAACT	HD02	CD8+ MAIT	HD	HD02_clonotype869_consensus_1:604:TRA:TRAV13-1:None:TRAJ48:TRAC:CAARTISNFGNEKLTF:TGTGCAGCAAGGACTATATCTAACTTTGGAAATGAGAAATTAACCTTT:2241:2;HD02_clonotype869_consensus_2:642:TRB:TRBV29-1:None:TRBJ1-2:TRBC1:CSAKEGYTF:TGCAGCGCGAAGGAGGGCTACACCTTC:8826:9;HD02_clonotype869_consensus_3:695:TRB:TRBV24-1:TRBD2:TRBJ2-5:TRBC2:CATSDLAGDQETQYF:TGTGCCACCAGTGATTTGGCGGGAGACCAAGAGACCCAGTACTTC:11643:11	HD02_clonotype869_consensus_1:2241:2;HD02_clonotype869_consensus_2:8826:9;HD02_clonotype869_consensus_3:11643:11	CloneType_625	NoClonal
HD_HD02_CATGGCGTCAGCACAT	HD02	CD8+ Naive	HD	HD02_clonotype870_consensus_1:694:TRB:TRBV6-4:TRBD1:TRBJ2-1:TRBC2:CASSDSGGNSYNEQFF:TGTGCCAGCAGTGACTCGGGGGGGAACTCCTACAATGAGCAGTTCTTC:11824:12;HD02_clonotype870_consensus_2:670:TRA:TRAV8-2:None:TRAJ32:TRAC:CVVSDLDGATNKLIF:TGTGTTGTGAGTGATCTCGATGGTGCTACAAACAAGCTCATCTTT:7194:7;HD02_clonotype870_consensus_3:537:TRA:TRAV17:None:TRAJ48:TRAC:CAESNFGNEKLTF:TGTGCCGAATCTAACTTTGGAAATGAGAAATTAACCTTT:3685:4	HD02_clonotype870_consensus_1:11824:12;HD02_clonotype870_consensus_2:7194:7;HD02_clonotype870_consensus_3:3685:4	CloneType_626	NoClonal
HD_HD02_CATGGCGTCATCTGTT	HD02	CD8+ Effector Memory-GZMK	HD	HD02_clonotype4_consensus_1:1283:TRB:TRBV6-5:None:TRBJ2-6:TRBC2:CASRADYSGANVLTF:TGTGCCAGCAGAGCCGATTACTCTGGGGCCAACGTCCTGACTTTC:419428:430;HD02_clonotype4_consensus_2:860:TRA:TRAV12-1:None:TRAJ49:TRAC:CVVNAGNQFYF:TGTGTGGTGAACGCCGGTAACCAGTTCTATTTT:253258:210	HD02_clonotype4_consensus_1:1202:1;HD02_clonotype4_consensus_2:11043:9	CloneType_97	CrossClusterClonal
HD_HD02_CATGGCGTCTATCCCG	HD02	CD8+ Effector-GNLY	HD	HD02_clonotype26_consensus_1:738:TRB:TRBV7-9:None:TRBJ2-2:TRBC2:CASSLNPNTGELFF:TGTGCCAGCAGCTTAAACCCCAACACCGGGGAGCTGTTTTTT:156920:155;HD02_clonotype26_consensus_2:853:TRA:TRAV24:None:TRAJ28:TRAC:CASYSGAGSYQLTF:TGTGCCTCCTACTCTGGGGCTGGGAGTTACCAACTCACTTTC:33247:26;HD02_clonotype26_consensus_3:821:TRA:TRAV14DV4:None:TRAJ49:TRAC:CAQGNQFYF:TGTGCCCAAGGTAACCAGTTCTATTTT:56950:49	HD02_clonotype26_consensus_1:23397:22;HD02_clonotype26_consensus_2:3911:3;HD02_clonotype26_consensus_3:7525:7	CloneType_96	CrossClusterClonal
HD_HD02_CATTATCAGACCCACC	HD02	CD8+ Naive	HD	HD02_clonotype871_consensus_1:574:TRA:TRAV29DV5:None:TRAJ43:TRAC:CAASPGYNNDMRF:TGTGCAGCAAGCCCGGGTTATAACAATGACATGCGCTTT:3428:3;HD02_clonotype871_consensus_2:549:TRB:TRBV27:TRBD1:TRBJ2-1:TRBC2:CASRRVDSLFDEQFF:TGTGCCAGCCGCAGGGTGGATAGTTTGTTCGATGAGCAGTTCTTC:8282:7	HD02_clonotype871_consensus_1:3428:3;HD02_clonotype871_consensus_2:8282:7	CloneType_627	NoClonal
HD_HD02_CATTATCAGTGTCCCG	HD02	CD8+ Naive	HD	HD02_clonotype872_consensus_1:1023:TRA:TRAV1-2:None:TRAJ12:TRAC:CAGFFSDSSYKLIF:TGTGCTGGGTTTTTTTCGGATAGCAGCTATAAATTGATCTTC:1501:2;HD02_clonotype872_consensus_2:688:TRB:TRBV11-2:TRBD2:TRBJ1-2:TRBC1:CASNLFGEDYGYTF:TGTGCCAGTAACCTATTTGGGGAGGACTATGGCTACACCTTC:10100:9	HD02_clonotype872_consensus_1:1501:2;HD02_clonotype872_consensus_2:10100:9	CloneType_628	NoClonal
HD_HD02_CATTATCCAATCGAAA	HD02	CD8+ Naive	HD	HD02_clonotype873_consensus_1:544:TRA:TRAV12-2:None:TRAJ20:TRAC:CAVNRNDYKLSF:TGTGCCGTGAACAGAAACGACTACAAGCTCAGCTTT:4393:4;HD02_clonotype873_consensus_2:672:TRB:TRBV29-1:TRBD1:TRBJ1-1:TRBC1:CSVEGVTGEMNTEAFF:TGCAGCGTTGAGGGGGTGACAGGGGAGATGAACACTGAAGCTTTCTTT:7366:8	HD02_clonotype873_consensus_1:4393:4;HD02_clonotype873_consensus_2:7366:8	CloneType_629	NoClonal
HD_HD02_CATTATCCAATGGATA	HD02	CD8+ Effector Memory	HD	HD02_clonotype874_consensus_1:644:TRB:TRBV28:None:TRBJ2-1:TRBC2:CASNVGRANEQFF:TGTGCCAGCAACGTAGGTCGGGCAAATGAGCAGTTCTTC:4282:4;HD02_clonotype874_consensus_2:615:TRA:TRAV21:None:TRAJ18:TRAC:CAVKDRGSTLGRLYF:TGTGCTGTGAAAGACAGAGGCTCAACCCTGGGGAGGCTATACTTT:12806:12	HD02_clonotype874_consensus_1:4282:4;HD02_clonotype874_consensus_2:12806:12	CloneType_630	NoClonal
HD_HD02_CATTATCCACGAAACG	HD02	CD8+ Effector Memory-GZMK	HD	HD02_clonotype65_consensus_1:755:TRA:TRAV12-3:None:TRAJ52:TRAC:CAMSPLAGGTSYGKLTF:TGTGCAATGAGCCCTCTAGCTGGTGGTACTAGCTATGGAAAGCTGACATTT:25655:22;HD02_clonotype65_consensus_2:753:TRA:TRAV27:None:TRAJ30:TRAC:CAGLMNRDDKIIF:TGTGCAGGGCTAATGAACAGAGATGACAAGATCATCTTT:23059:26;HD02_clonotype65_consensus_3:689:TRB:TRBV10-3:TRBD2:TRBJ2-3:TRBC2:CAISDGLVPTPSDTQYF:TGTGCCATCAGTGATGGACTAGTCCCGACACCCTCAGATACGCAGTATT…	HD02_clonotype65_consensus_1:5395:5;HD02_clonotype65_consensus_2:3287:3;HD02_clonotype65_consensus_3:13587:17	CloneType_498	WithinClusterClonal
HD_HD02_CATTATCCACGGCTAC	HD02	CD8+ Naive	HD	HD02_clonotype875_consensus_1:521:TRA:TRAV1-2:None:TRAJ37:TRAC:CAVRTNTGKLIF:TGTGCTGTGAGAACCAACACAGGCAAACTAATCTTT:1495:1;HD02_clonotype875_consensus_2:557:TRB:TRBV6-1:TRBD1:TRBJ1-5:TRBC1:CASSRDRGTLSNQPQHF:TGTGCCAGCAGTCGGGACAGGGGAACCCTTAGCAATCAGCCCCAGCATTTT:4510:4	HD02_clonotype875_consensus_1:1495:1;HD02_clonotype875_consensus_2:4510:4	CloneType_631	NoClonal
HD_HD02_CATTATCCATGCGCAC	HD02	CD8+ Effector Memory-GZMK	HD	HD02_clonotype876_consensus_1:647:TRA:TRAV12-1:None:TRAJ42:TRAC:CAVRKNYGGSQGNLIF:TGTGCGGTGAGGAAGAATTATGGAGGAAGCCAAGGAAATCTCATCTTT:5852:5;HD02_clonotype876_consensus_2:679:TRB:TRBV9:TRBD1:TRBJ1-5:TRBC1:CASSAGGTGNQPQHF:TGTGCCAGCAGCGCAGGGGGCACTGGAAATCAGCCCCAGCATTTT:6092:9	HD02_clonotype876_consensus_1:5852:5;HD02_clonotype876_consensus_2:6092:9	CloneType_632	NoClonal
HD_HD02_CATTATCGTCGGATCC	HD02	CD8+ Effector Memory-GZMK	HD	HD02_clonotype97_consensus_1:642:TRA:TRAV12-2:None:TRAJ23:TRAC:CAFDYNQGGKLIF:TGTGCCTTCGATTATAACCAGGGAGGAAAGCTTATCTTC:21258:21;HD02_clonotype97_consensus_2:841:TRB:TRBV9:TRBD2:TRBJ1-1:TRBC1:CASSRAGDMNTEAFF:TGTGCCAGCAGCAGAGCGGGGGACATGAACACTGAAGCTTTCTTT:27264:27	HD02_clonotype97_consensus_1:7231:8;HD02_clonotype97_consensus_2:9285:9	CloneType_633	WithinClusterClonal
HD_HD02_CATTATCGTTGGTAAA	HD02	CD8+ Effector-GNLY	HD	NA	NA	NA	NON-TCR
HD_HD02_CATTATCTCGAATGCT	HD02	CD8+ Effector-GNLY	HD	HD02_clonotype8_consensus_1:928:TRB:TRBV4-3:TRBD2:TRBJ2-1:TRBC2:CASSQDAGASGEQFF:TGCGCCAGCAGCCAAGATGCGGGAGCCTCAGGTGAGCAGTTCTTC:319309:333;HD02_clonotype8_consensus_2:1178:TRA:TRAV1-2:None:TRAJ40:TRAC:CAVTSGTYKYIF:TGTGCCGTTACCTCAGGAACCTACAAATACATCTTT:89094:86	HD02_clonotype8_consensus_1:13837:15;HD02_clonotype8_consensus_2:4504:4	CloneType_25	CrossClusterClonal
HD_HD02_CATTATCTCGACAGCC	HD02	CD8+ Effector Memory	HD	HD02_clonotype877_consensus_1:953:TRB:TRBV11-2:TRBD2:TRBJ2-7:TRBC2:CASSLARDPSYEQYF:TGTGCCAGCAGCTTAGCAAGGGACCCCTCCTACGAGCAGTACTTC:20069:22;HD02_clonotype877_consensus_2:515:TRA:TRAV35:None:TRAJ26:TRAC:CAGITYYGQNFVF:TGTGCTGGGATTACGTACTATGGTCAGAATTTTGTCTTT:371:1	HD02_clonotype877_consensus_1:20069:22;HD02_clonotype877_consensus_2:371:1	CloneType_634	NoClonal
HD_HD02_CATTATCTCTAACTCT	HD02	CD8+ MAIT	HD	HD02_clonotype878_consensus_1:738:TRA:TRAV1-2:None:TRAJ33:TRAC:CAVADSNYQLIW:TGTGCTGTTGCGGATAGCAACTATCAGTTAATCTGG:5676:6;HD02_clonotype878_consensus_2:721:TRB:TRBV6-5:TRBD2:TRBJ2-7:TRBC2:CASSGTSGSSDEQYF:TGTGCCAGCAGTGGAACTAGCGGGAGTTCCGACGAGCAGTACTTC:9015:9	HD02_clonotype878_consensus_1:5676:6;HD02_clonotype878_consensus_2:9015:9	CloneType_635	NoClonal
HD_HD02_CATTCGCAGCAACGGT	HD02	CD8+ Effector Memory	HD	HD02_clonotype38_consensus_1:741:TRA:TRAV14DV4:None:TRAJ48:TRAC:CAMRDFGNEKLTF:TGTGCAATGAGGGACTTTGGAAATGAGAAATTAACCTTT:18480:18;HD02_clonotype38_consensus_2:1334:TRB:TRBV4-3:TRBD1:TRBJ2-2:TRBC2:CASRRQGLGGELFF:TGCGCCAGCAGAAGGCAGGGGTTGGGCGGGGAGCTGTTTTTT:99089:95	HD02_clonotype38_consensus_1:4432:4;HD02_clonotype38_consensus_2:17308:18	CloneType_66	CrossClusterClonal
[truncated: 88,006 more rows]
