# Supplementary material for: Global transcriptomic characterization of T cells in individuals with chronic HIV-1 infection
Source: Cell Discov. 2022 Mar 28;8:29. doi: 10.1038/s41421-021-00367-x (PMC8964811; doi:10.1038/s41421-021-00367-x)
Supplement: Supplementary file 5 — Supplementary Table 4 [file 41421_2021_367_MOESM5_ESM.xlsx]

## Sheet: Sheet1
Table S4. HLA types of participating HDs and of individuals with HIV-1 infection
Characteristics	PatientID	SampleID	Gender	Age (years)	A	B	C	DPB1	DRB1	DQB1
Treatment naïve	P01	TP01	Male	26	A*02:01:01;A*30:01:01	B*13:02:01;B*58:01:01	C*06:02:01;C*03:02:02	DPB1*03:01:01;DPB1*17:01:01	DRB1*07:01:01;DRB1*13:02:01	DQB1*06:09:01;DQB1*02:02:01
	P02	TP02	Male	40	A*33:03:01;A*11:01:01	B*35:01:01;B*54:01:01G	C*03:02:02;C*01:02:01	DPB1*05:01:01;DPB1*02:01:02	DRB1*14:05:01;DRB1*09:01:02	DQB1*03:03:02;DQB1*05:03:01
	P03	TP03	Male	23	A*33:03:01;A*33:03:01	B*58:01:01;B*58:01:01	C*03:02:02;C*03:02:02	DPB1*04:01:01;DPB1*05:01:01	DRB1*09:01:02;DRB1*03:01:01	DQB1*03:03:02;DQB1*02:01:01G
	P04	TP04	Male	43	A*24:02:01;A*01:01:01	B*27:07:01G;B*67:01:01	C*07:02:01;C*15:02:01	DPB1*02:01:02;DPB1*13:01:01	DRB1*15:01:01;DRB1*13:01:01	DQB1*06:02:01;DQB1*06:03:01
	P05	TP05	Male	23	NA	NA	NA	NA	NA	NA
	P06	TP06	Male	30	NA	NA	NA	NA	NA	NA
	P07	TP07	Male	21	NA	NA	NA	NA	NA	NA
	P08	TP08	Male	25	A*11:01:01;A*11:01:01	B*51:01:01;B*13:01:01	C*14:02:01;C*03:04:01	DPB1*06:01:01;DPB1*05:02:01	DRB1*04:02:01;DRB1*03:01:01	DQB1*15:01:01;DQB1*14:54:01
	P09	TP09	Male	30	A*02:01:01;A*11:01:01	B*15:01:01;B*40:06:01	C*03:03:01;C*03:03:01	DPB1*05:01:01;DPB1*02:01:02	DRB1*12:01:01G;DRB1*12:01:01	DQB1*03:01:01;DQB1*03:01:01
ART	P07-2	ART01	Male	21	NA	NA	NA	NA	NA	NA
	P08-2	ART02	Male	25	A*11:01:01;A*11:01:01	B*51:01:01;B*13:01:01	C*14:02:01;C*03:04:01	DPB1*06:01:01;DPB1*05:02:01	DRB1*04:02:01;DRB1*03:01:01	DQB1*15:01:01;DQB1*14:54:01
	P09-2	ART03	Male	30	A*02:01:01;A*11:01:01	B*15:01:01;B*40:06:01	C*03:03:01;C*03:03:01	DPB1*05:01:01;DPB1*02:01:02	DRB1*12:01:01G;DRB1*12:01:01	DQB1*03:01:01;DQB1*03:01:01
	P10	ART04	Male	24	NA	NA	NA	NA	NA	NA
	P11	ART05	Male	29	A*24:02:01;A*02:01:01	B*13:01:01;B*15:01:01	C*03:04:01;C*14:02:01	DPB1*05:01:01;DPB1*17:01:01	DRB1*04:01:01;DRB1*12:02:01	DQB1*03:01:01;DQB1*03:01:01
	P12	ART06	Male	32	A*11:01:01;A*02:01:01	B*52:01:01;B*15:11:01G	C*12:02:02;C*03:03:01	DPB1*02:01:02;DPB1*02:01:02	DRB1*09:01:02;DRB1*12:01:01	DQB1*03:03:02;DQB1*03:01:01
	P13	ART07	Male	37	A*33:03:01;A*02:01:01	B*44:03:02G;B*40:01:02	C*07:06:01;C*04:01:01	DPB1*02:01:02;DPB1*04:02:01	DRB1*07:01:01;DRB1*09:01:02	DQB1*03:03:02;DQB1*02:02:01
	P14	ART08	Male	34	NA	NA	NA	NA	NA	NA
