# Supplementary material for: Global transcriptomic characterization of T cells in individuals with chronic HIV-1 infection
Source: Cell Discov. 2022 Mar 28;8:29. doi: 10.1038/s41421-021-00367-x (PMC8964811; doi:10.1038/s41421-021-00367-x)
Supplement: Supplementary file 6 — Supplementary Table 5 [file 41421_2021_367_MOESM6_ESM.xlsx]

## Sheet: Sheet1
Table S5. Clinical information of additional 10 CRs and 10 INRs
	CR	INR
Cases (n)	10	10
Gander (n female/male)	0/10	0/10
Age (years)	29.5 (20-44)	33 (29-40)
Transmission	MSM	MSM
CD4+ T cell nadir (cells per μl)	317 (110-680)	16 (4-73)
Baseline data at sampling time
ART regimen
3TC/TDF/EFV (n.)	9	10
3TC/D4T/EFV (n.)	1	0
Time on ART (months)	49 (20-110)	27 (23-55)
CD4+ T cell count (per μl)	574 (373-1037)	172 (81-198)
CD8+ T cell count (per μl)	813 (399-1108)	573 (353-805)
CD4:CD8 ratio	0.69 (0.48-2.09)	0.25 (0.14-0.56)
GNLY+CD4/total CD4	5.0 (2.35-11.37)	8.3 (3.27-17.98)
GNLY+CD8/total CD8	7.7 (1.53-20.44)	17.3 (3.39-31.29)
Viral load (log10 copies/ml)	<LOD	<LOD
CR: Complete responder are individuals who received ART for more than 2 years with peripheral CD4+ T cell counts above 350 cells/µl and plasma HIV-1 RNA <1.9 log10 copies/ml.
INR: Immune non-responder are individuals who received ART for more than 2 years with peripheral CD4+ T cell counts below 200 cells/µL and plasma HIV-1 RNA <1.9 log10 copies/ml.
MSM: man who have sex with men
3TC: lamivudine
TDF:tenofovirdisoproxil;
EFV:efavirenz;
D4T:stavudine
<LOD: below the limit of detection of 1.9 log10 copies/ml
一: not available
Data are presented as median and range

## Sheet: Sheet2
	Characteristics	CR										INR
		CR1	CR2	CR3	CR4	CR5	CR6	CR7	CR8	CR9	CR10	INR1	INR2	INR3	INR4	INR5	INR6	INR7	INR8	INR9	INR10
	Gander	Male	Male	Male	Male	Male	Male	Male	Male	Male	Male	Male	Male	Male	Male	Male	Male	Male	Male	Male	Male
	Age (years)	29	44	30	20	20	27	25	32	32	33	37	35	40	31	30	30	29	33	35	33
	Transmission	MSM	MSM	MSM	MSM	MSM	MSM	MSM	MSM	MSM	MSM	MSM	MSM	MSM	MSM	MSM	MSM	MSM	MSM	MSM	MSM
	CD4+ T cell nadir (cells per μl)	206	110	306	327	297	283	427	605	541	680	26	32	6	13	18	4	16	73	14	16
	WHO clinical stage at ART initiation
	ART regimen	3TC/TDF/EFV	3TC/D4T/EFV	3TC/TDF/EFV	3TC/TDF/EFV	3TC/TDF/EFV	3TC/TDF/EFV	3TC/TDF/EFV	3TC/TDF/EFV	3TC/TDF/EFV	3TC/TDF/EFV	3TC/TDF/EFV	3TC/TDF/EFV	3TC/TDF/EFV	3TC/TDF/EFV	3TC/TDF/EFV	3TC/TDF/EFV	3TC/TDF/EFV	3TC/TDF/EFV	3TC/TDF/EFV	3TC/TDF/EFV
	Time on ART (months)	44	110	51	24	53	47	23	59	64	20	41	55	23	28	49	51	24	26	24	24
	CD4+ T cell count (per μl)	373	437	550	531	528	672	598	833	1037	942	189	196	187	113	118	170	198	107	81	173
	CD8+ T cell count (per μl)	504	858	927	903	1108	726	517	399	794	831	701	382	507	638	414	757	353	745	479	805
	CD4:CD8 ratio	0.74	0.51	0.59	0.59	0.48	0.63	1.19	2.09	1.31	1.13	0.27	0.51	0.37	0.18	0.29	0.22	0.56	0.14	0.17	0.21
	GNLY+CD4/total CD4	4.66768	5.39313	8.15175	6.78346	2.34917	3.77767	2.59855	10.8029	4.46443	11.3688	3.27166	9.52552	4.63448	17.9774	8.19273	4.86175	7.5633	8.41016	11.2463	15.0566
	GNLY+CD8/total CD8	1.53298	1.65706	20.4425	2.35726	7.12155	10.1319	6.29742	8.76061	8.19979	11.1244	3.38952	20.7732	13.8797	31.2886	4.90262	12.7122	23.8335	30.5506	13.5378	30.2357
	Viral load (log10 copies/ml)	<LOD	<LOD	<LOD	<LOD	<LOD	<LOD	<LOD	<LOD	<LOD	<LOD	<LOD	<LOD	<LOD	<LOD	<LOD	<LOD	<LOD	<LOD	<LOD	<LOD
